# Supplementary material for: Crystal structure and void analysis of tris­(2-amino-1-methyl­benzimidazolium) hexa­kis­(nitrato-κ2 O,O′)lanthanate(III)
Source: Acta Crystallogr E Crystallogr Commun. 2022 May 20;78(Pt 6):647–51. doi: 10.1107/S2056989022005163 (PMC9431802; doi:10.1107/S2056989022005163)
Supplement: Supplementary file 1 [file e-78-00647-sup1.cif]

##############################################################################
#                                                                            #
# This CIF contains the data in a paper accepted for publication in          #
# Acta Crystallographica Section E. It conforms to the requirements of       #
# Notes for Authors for Acta Crystallographica Section E, and has been       #
# peer reviewed under the auspices of the IUCr Commission on Journals.       #
#                                                                            #
# Full details of the Crystallographic Information File format               #
# are given in the paper "The Crystallographic Information File (CIF):       #
# a New Standard Archive File for Crystallography" by S. R. Hall, F. H.      #
# Allen and I. D. Brown [Acta Cryst. (1991), A47, 655-685].                  #
#                                                                            #
# The current version of the core CIF dictionary is obtainable from          #
# ftp://ftp.iucr.org/pub/cif_core.dic.                                       #
#                                                                            #
# Software is freely available for graphical display of the structure(s)     #
# in this CIF. For information consult the CIF software page                 #
# http://www.iucr.org/resources/cif/software.                                #
#                                                                            #
# This file may be used for bona fide research purposes within the           #
# scientific community so long as proper attribution is given to the journal # 
# article from which it was obtained.                                        #
#                                                                            #
##############################################################################
data_I
_audit_creation_method
;
Olex2 1.3
(compiled 2020.11.12 svn.r5f609507 for OlexSys, GUI svn.r6408)
;
_journal_date_recd_electronic     2022-03-16
_journal_date_accepted     2022-05-12
_journal_name_full     'Acta Crystallographica, Section E'
_journal_year     2022
_journal_volume     78
_journal_issue      6
_journal_page_first     0
_journal_page_last     0
_journal_paper_category     GM
_journal_paper_doi     10.1107/S2056989022005163
_journal_coeditor_code     WM5638
_publ_contact_author_name     'Bakhtigul Ruzieva, Shahlo Daminova'
_publ_contact_author_address
;
Uzbekistan-Japan Innovation Center of Youth, University street 2B,
Tashkent 100095, Uzbekistan
National University of Uzbekistan named after Mirzo Ulugbek,
University street 4, Tashkent 100174, Uzbekistan
;
_publ_contact_author_email     b.ruziyeva@nuu.uz
_publ_contact_author_fax     ?
_publ_contact_author_phone     '+998915104115      +998998041874'
_publ_section_title
;
Crystal structure and void analysis of tris(2-amino-1-methylbenzimidazolium)
hexakis(nitrato-\k^2^<i>O</i>,<i>O</i>')lanthanate(III)
;
_publ_section_title_footnote     .
loop_
    _publ_author_name
    _publ_author_footnote
    _publ_author_address
    'Ruzieva, Bakhtigul' .
;
Uzbekistan-Japan Innovation Center of Youth, University street 2B,
Tashkent 100095, Uzbekistan
National University of Uzbekistan named after Mirzo Ulugbek,
University street 4, Tashkent 100174, Uzbekistan
;
    'Kunafiev, Rishad' .
;
Uzbekistan-Japan Innovation Center of Youth, University street 2B,
Tashkent 100095, Uzbekistan
State Key Laboratory of Applied Organic Chemistry (SKLAOC),
College of Chemistry and Chemical Engineering, Lanzhou University,
Lanzhou 730000, People's Republic of China
;
    'Kadirova, Zukhra' .
;
Uzbekistan-Japan Innovation Center of Youth, University street 2B,
Tashkent 100095, Uzbekistan
;
    'Daminova, Shahlo' .
;
Uzbekistan-Japan Innovation Center of Youth, University street 2B,
Tashkent 100095, Uzbekistan
National University of Uzbekistan named after Mirzo Ulugbek,
University street 4, Tashkent 100174, Uzbekistan
;
_publ_section_synopsis
;
The title hybrid lanthanum complex comprises an icosahedrally arranged
La(NO~3~)~6~]^3--^ anion that is linked to the organic C~8~H~10~N~3~^+^
cations through N---H...O and C---H...O interactions.
;
_chemical_name_systematic
;
Tris(2-amino-1-methylbenzimidazolium)
hexakis(nitrato-\k^2^<i>O</i>,<i>O</i>')lanthanate(III)
;
_chemical_name_common     ?
_chemical_formula_moiety     '3(C8 H10 N3 +), La N6 O18 3-'
_chemical_formula_sum     'C24 H30 La N15 O18'
_chemical_formula_iupac     '(C8 H10 N3)3 [La (N O3)6]'
_chemical_formula_weight     955.54
_chemical_melting_point     ?
_space_group_crystal_system     monoclinic
_space_group_name_H-M_alt     'P 1 21/c 1'
_space_group_name_Hall     '-P 2ybc'
loop_
    _space_group_symop_operation_xyz
    'x, y, z'
    '-x, y+1/2, -z+1/2'
    '-x, -y, -z'
    'x, -y-1/2, z-1/2'
_cell_length_a     11.78754(10)
_cell_length_b     17.59536(14)
_cell_length_c     17.79338(15)
_cell_angle_alpha     90
_cell_angle_beta     99.4928(8)
_cell_angle_gamma     90
_cell_volume     3639.92(5)
_cell_formula_units_Z     4
_cell_measurement_reflns_used     13771
_cell_measurement_theta_min     2.5100
_cell_measurement_theta_max     71.1490
_cell_measurement_temperature     293(2)
_exptl_crystal_description     block
_exptl_crystal_colour     yellow
_exptl_crystal_size_max     0.21
_exptl_crystal_size_mid     0.18
_exptl_crystal_size_min     0.12
_exptl_crystal_density_diffrn     1.744
_exptl_crystal_density_meas     ?
_exptl_crystal_density_method     ?
_exptl_crystal_F_000     1920
_exptl_absorpt_coefficient_mu     9.950
_exptl_absorpt_correction_type     multi-scan
_exptl_absorpt_process_details
;
(<i>CrysAlisPro</i>; Rigaku OD, 2020)
;
_exptl_absorpt_correction_T_min     0.28068
_exptl_absorpt_correction_T_max     1.00000
_diffrn_ambient_temperature     293(2)
_diffrn_source     'micro-focus sealed X-ray tube'
_diffrn_radiation_type     'Cu K\a'
_diffrn_radiation_wavelength     1.54184
_diffrn_radiation_monochromator     mirror
_diffrn_measurement_device_type
                         'XtaLAB Synergy, Single source at home/near, HyPix3000'
_diffrn_measurement_device     'four-circle diffractometer'
_diffrn_measurement_method     '\w scans'
_diffrn_detector     'Hybrid Pixel Array Detector'
_diffrn_detector_area_resol_mean     10.0000
_diffrn_reflns_number     21842
_diffrn_reflns_av_R_equivalents     0.0379
_diffrn_reflns_av_unetI/netI     0.0358
_diffrn_reflns_theta_min     3.557
_diffrn_reflns_theta_max     71.427
_diffrn_reflns_theta_full     67.684
_diffrn_measured_fraction_theta_max     0.990
_diffrn_measured_fraction_theta_full     1.000
_diffrn_reflns_limit_h_min     -14
_diffrn_reflns_limit_h_max     10
_diffrn_reflns_limit_k_min     -21
_diffrn_reflns_limit_k_max     21
_diffrn_reflns_limit_l_min     -21
_diffrn_reflns_limit_l_max     21
_diffrn_radiation_probe     x-ray
_refine_special_details     ?
_reflns_number_total     7018
_reflns_number_gt     6305
_reflns_threshold_expression     'I > 2\s(I)'
_refine_ls_structure_factor_coef     Fsqd
_refine_ls_matrix_type     full
_refine_ls_R_factor_all     0.0348
_refine_ls_R_factor_gt     0.0318
_refine_ls_wR_factor_gt     0.0866
_refine_ls_wR_factor_ref     0.0891
_refine_ls_goodness_of_fit_ref     1.046
_refine_ls_restrained_S_all     1.046
_refine_ls_number_reflns     7018
_refine_ls_number_parameters     527
_refine_ls_number_restraints     0
_refine_ls_hydrogen_treatment     constr
_refine_ls_weighting_scheme     calc
_refine_ls_weighting_details
                      'w=1/[\s^2^(Fo^2^)+(0.0540P)^2^] where P=(Fo^2^+2Fc^2^)/3'
_atom_sites_solution_hydrogens     geom
_atom_sites_solution_primary     ?
_atom_sites_solution_secondary     ?
_refine_ls_shift/su_max     0.002
_refine_ls_shift/su_mean     0.000
_refine_diff_density_max     0.686
_refine_diff_density_min     -0.729
_refine_ls_extinction_method
;
SHELXL (Sheldrick, 2015a)
;
_refine_ls_extinction_coef     0.00063(4)
_refine_ls_extinction_expression
                                  'Fc^*^=kFc[1+0.001xFc^2^\l^3^/sin(2\q)]^-1/4^'
loop_
    _atom_type_symbol
    _atom_type_description
    _atom_type_scat_dispersion_real
    _atom_type_scat_dispersion_imag
    _atom_type_scat_source
    'C' 'C' 0.0181 0.0091
                         'International Tables Vol C Tables 4.2.6.8 and 6.1.1.4'
    'H' 'H' 0.0000 0.0000
                         'International Tables Vol C Tables 4.2.6.8 and 6.1.1.4'
    'N' 'N' 0.0311 0.0180
                         'International Tables Vol C Tables 4.2.6.8 and 6.1.1.4'
    'O' 'O' 0.0492 0.0322
                         'International Tables Vol C Tables 4.2.6.8 and 6.1.1.4'
    'La' 'La' -1.4094 9.0376
                         'International Tables Vol C Tables 4.2.6.8 and 6.1.1.4'
_computing_data_collection
;
CrysAlisPro (Rigaku OD, 2020)
;
_computing_cell_refinement
;
CrysAlisPro (Rigaku OD, 2020)
;
_computing_data_reduction
;
CrysAlisPro (Rigaku OD, 2020)
;
_computing_structure_solution
;
SHELXS (Sheldrick, 2008)
;
_computing_structure_refinement
;
SHELXL (Sheldrick, 2015)
;
_computing_molecular_graphics
;
ORTEP-3 for Windows (Farrugia, 2012), Mercury (Macrae <i>et al.</i>,
2020)
;
_computing_publication_material
;
<i>OLEX2</i> (Dolomanov <i>et al.</i>,  2009), PLATON (Spek,
2020), publCIF (Westrip,
2010)
;
loop_
    _atom_site_type_symbol
    _atom_site_label
    _atom_site_fract_x
    _atom_site_fract_y
    _atom_site_fract_z
    _atom_site_U_iso_or_equiv
    _atom_site_adp_type
    _atom_site_calc_flag
    _atom_site_occupancy
    _atom_site_disorder_assembly
    _atom_site_disorder_group
    La La1 0.29343(2) 0.24596(2) 0.26399(2) 0.03257(8) Uani d 1 . .
    O O1 0.13909(18) 0.35278(13) 0.21917(11) 0.0522(5) Uani d 1 . .
    O O2 0.16522(19) 0.33582(13) 0.34071(11) 0.0586(5) Uani d 1 . .
    O O3 0.0273(2) 0.40812(16) 0.28696(17) 0.0880(9) Uani d 1 . .
    O O4 0.39500(18) 0.38018(12) 0.28782(11) 0.0498(5) Uani d 1 . .
    O O5 0.35777(17) 0.34828(12) 0.16921(10) 0.0482(5) Uani d 1 . .
    O O6 0.4493(2) 0.45295(14) 0.20134(14) 0.0794(7) Uani d 1 . .
    O O7 0.4095(2) 0.25349(10) 0.40779(14) 0.0475(6) Uani d 1 . .
    O O8 0.25431(15) 0.18594(12) 0.39370(10) 0.0487(5) Uani d 1 . .
    O O9 0.37164(18) 0.18384(14) 0.50096(11) 0.0627(6) Uani d 1 . .
    O O10 0.07926(15) 0.19647(12) 0.25603(11) 0.0484(5) Uani d 1 . .
    O O11 0.20210(16) 0.10968(12) 0.24177(11) 0.0483(5) Uani d 1 . .
    O O12 0.0197(2) 0.08323(15) 0.22181(14) 0.0737(7) Uani d 1 . .
    O O13 0.19323(18) 0.22778(13) 0.12292(12) 0.0480(5) Uani d 1 . .
    O O14 0.36267(16) 0.17855(13) 0.14595(11) 0.0530(5) Uani d 1 . .
    O O15 0.2596(2) 0.16638(15) 0.03340(11) 0.0679(6) Uani d 1 . .
    O O16 0.44669(18) 0.13478(12) 0.30224(12) 0.0528(5) Uani d 1 . .
    O O17 0.52066(19) 0.24035(11) 0.27129(13) 0.0468(5) Uani d 1 . .
    O O18 0.62845(18) 0.14095(15) 0.29585(13) 0.0683(6) Uani d 1 . .
    N N1 0.1087(2) 0.36713(14) 0.28342(15) 0.0511(6) Uani d 1 . .
    N N2 0.40091(19) 0.39556(13) 0.21858(13) 0.0460(5) Uani d 1 . .
    N N3 0.34526(18) 0.20720(15) 0.43578(12) 0.0435(5) Uani d 1 . .
    N N4 0.0971(2) 0.12845(15) 0.23923(13) 0.0453(6) Uani d 1 . .
    N N5 0.27197(19) 0.18996(14) 0.09850(12) 0.0426(5) Uani d 1 . .
    N N6 0.53406(19) 0.17059(14) 0.29008(12) 0.0449(5) Uani d 1 . .
    N N7 -0.0092(2) 0.40624(14) 0.08932(13) 0.0515(6) Uani d 1 . .
    H H1 0.029959 0.401296 0.134312 0.062 Uiso calc 1 . .
    N N8 -0.0554(2) 0.40492(13) -0.03455(13) 0.0477(5) Uani d 1 . .
    N N9 0.1321(2) 0.36555(16) 0.01938(17) 0.0666(8) Uani d 1 . .
    H H3A 0.181714 0.358860 0.060033 0.080 Uiso calc 1 . .
    H H3B 0.150431 0.356204 -0.024523 0.080 Uiso calc 1 . .
    C C1 -0.1515(2) 0.43169(16) -0.00624(16) 0.0457(6) Uani d 1 . .
    C C2 -0.2576(3) 0.4554(2) -0.0427(2) 0.0644(9) Uani d 1 . .
    H H2 -0.277566 0.454118 -0.095461 0.077 Uiso calc 1 . .
    C C3 -0.3333(3) 0.4813(3) 0.0036(3) 0.0831(13) Uani d 1 . .
    H H3 -0.405826 0.498305 -0.018592 0.100 Uiso calc 1 . .
    C C4 -0.3035(3) 0.4826(3) 0.0817(3) 0.0828(12) Uani d 1 . .
    H H4 -0.356791 0.500237 0.110746 0.099 Uiso calc 1 . .
    C C5 -0.1968(3) 0.4584(2) 0.1188(2) 0.0645(9) Uani d 1 . .
    H H5 -0.177024 0.459587 0.171542 0.077 Uiso calc 1 . .
    C C6 -0.1216(2) 0.43237(16) 0.07252(16) 0.0458(6) Uani d 1 . .
    C C7 0.0283(3) 0.39002(16) 0.02434(16) 0.0485(7) Uani d 1 . .
    C C8 -0.0481(3) 0.3937(2) -0.11461(17) 0.0681(10) Uani d 1 . .
    H H8A -0.123423 0.383637 -0.142553 0.102 Uiso calc 1 . .
    H H8B 0.001541 0.351474 -0.119738 0.102 Uiso calc 1 . .
    H H8C -0.017603 0.438752 -0.134365 0.102 Uiso calc 1 . .
    N N10 0.5796(2) 0.43538(14) 0.40202(13) 0.0487(6) Uani d 1 . .
    H H4A 0.516816 0.419368 0.375155 0.058 Uiso calc 1 . .
    N N11 0.7521(2) 0.48326(14) 0.43189(14) 0.0476(6) Uani d 1 . .
    N N12 0.6710(2) 0.47912(16) 0.30120(14) 0.0631(7) Uani d 1 . .
    H H6A 0.613623 0.466271 0.267181 0.076 Uiso calc 1 . .
    H H6B 0.730645 0.499816 0.287798 0.076 Uiso calc 1 . .
    C C9 0.7153(3) 0.46337(17) 0.50060(18) 0.0475(7) Uani d 1 . .
    C C10 0.7675(3) 0.4709(2) 0.57513(19) 0.0610(8) Uani d 1 . .
    H H10 0.840999 0.491168 0.588073 0.073 Uiso calc 1 . .
    C C11 0.7050(4) 0.4467(2) 0.62983(19) 0.0703(10) Uani d 1 . .
    H H11 0.736881 0.451331 0.681041 0.084 Uiso calc 1 . .
    C C12 0.5960(3) 0.4157(2) 0.6103(2) 0.0671(9) Uani d 1 . .
    H H12 0.556988 0.399753 0.648861 0.081 Uiso calc 1 . .
    C C13 0.5436(3) 0.40784(18) 0.53563(19) 0.0566(7) Uani d 1 . .
    H H13 0.470361 0.387121 0.522711 0.068 Uiso calc 1 . .
    C C14 0.6059(2) 0.43245(16) 0.48098(16) 0.0468(6) Uani d 1 . .
    C C15 0.6674(2) 0.46703(16) 0.37422(16) 0.0468(6) Uani d 1 . .
    C C16 0.8664(3) 0.5101(2) 0.4250(2) 0.0626(8) Uani d 1 . .
    H H16A 0.922846 0.475477 0.450741 0.094 Uiso calc 1 . .
    H H16B 0.878371 0.559568 0.447659 0.094 Uiso calc 1 . .
    H H16C 0.873705 0.512912 0.372153 0.094 Uiso calc 1 . .
    N N13 0.6355(2) 0.23763(14) 0.50237(16) 0.0445(6) Uani d 1 . .
    H H7 0.572120 0.228425 0.472247 0.053 Uiso calc 1 . .
    N N14 0.7613(2) 0.24800(12) 0.60674(17) 0.0454(6) Uani d 1 . .
    N N15 0.5738(2) 0.21128(17) 0.61913(15) 0.0601(7) Uani d 1 . .
    H H9A 0.591261 0.208013 0.667896 0.072 Uiso calc 1 . .
    H H9B 0.504897 0.201377 0.596973 0.072 Uiso calc 1 . .
    C C17 0.8178(3) 0.26746(17) 0.54597(19) 0.0428(6) Uani d 1 . .
    C C18 0.9309(2) 0.28901(19) 0.54492(19) 0.0532(7) Uani d 1 . .
    H H18 0.985120 0.291954 0.589167 0.064 Uiso calc 1 . .
    C C19 0.9581(3) 0.30592(19) 0.4736(2) 0.0596(8) Uani d 1 . .
    H H19 1.032729 0.320673 0.469900 0.071 Uiso calc 1 . .
    C C20 0.8769(3) 0.30138(19) 0.40783(19) 0.0573(8) Uani d 1 . .
    H H20 0.898241 0.313790 0.361311 0.069 Uiso calc 1 . .
    C C21 0.7647(3) 0.2788(2) 0.40965(18) 0.0520(7) Uani d 1 . .
    H H21 0.710398 0.275564 0.365475 0.062 Uiso calc 1 . .
    C C22 0.7376(3) 0.26148(15) 0.4800(2) 0.0423(7) Uani d 1 . .
    C C23 0.6521(3) 0.23136(18) 0.57861(18) 0.0447(6) Uani d 1 . .
    C C24 0.8111(4) 0.2469(2) 0.6871(2) 0.0665(11) Uani d 1 . .
    H H24A 0.849109 0.199223 0.699414 0.100 Uiso calc 1 . .
    H H24B 0.751263 0.253337 0.717210 0.100 Uiso calc 1 . .
    H H24C 0.865729 0.287569 0.697737 0.100 Uiso calc 1 . .
loop_
    _atom_site_aniso_label
    _atom_site_aniso_U_11
    _atom_site_aniso_U_22
    _atom_site_aniso_U_33
    _atom_site_aniso_U_12
    _atom_site_aniso_U_13
    _atom_site_aniso_U_23
    La1 0.02761(11) 0.04264(11) 0.02672(11) -0.00091(5) 0.00235(7) -0.00063(5)
    O1 0.0533(12) 0.0610(13) 0.0427(11) 0.0138(10) 0.0095(9) 0.0013(9)
    O2 0.0657(13) 0.0691(14) 0.0419(11) 0.0064(11) 0.0119(10) -0.0032(10)
    O3 0.0832(18) 0.0851(19) 0.103(2) 0.0438(15) 0.0375(16) 0.0091(16)
    O4 0.0563(12) 0.0531(12) 0.0378(10) -0.0101(10) 0.0015(9) -0.0034(9)
    O5 0.0492(11) 0.0588(12) 0.0360(10) -0.0085(10) 0.0051(8) -0.0045(9)
    O6 0.0942(18) 0.0657(15) 0.0731(16) -0.0359(14) -0.0013(13) 0.0180(12)
    O7 0.0387(12) 0.0676(15) 0.0356(12) -0.0118(8) 0.0045(9) 0.0017(8)
    O8 0.0391(10) 0.0704(14) 0.0345(9) -0.0124(9) -0.0006(8) 0.0021(9)
    O9 0.0600(12) 0.0911(17) 0.0328(10) -0.0130(12) -0.0048(9) 0.0158(10)
    O10 0.0362(10) 0.0572(13) 0.0513(11) -0.0035(9) 0.0059(8) -0.0069(9)
    O11 0.0439(11) 0.0488(12) 0.0517(12) -0.0018(8) 0.0064(9) -0.0041(8)
    O12 0.0621(14) 0.0842(18) 0.0775(16) -0.0371(13) 0.0193(12) -0.0255(14)
    O13 0.0387(11) 0.0629(12) 0.0410(11) 0.0030(10) 0.0027(9) -0.0057(10)
    O14 0.0379(10) 0.0772(15) 0.0426(11) 0.0085(10) 0.0027(8) -0.0074(10)
    O15 0.0750(14) 0.0911(18) 0.0375(11) -0.0059(13) 0.0091(10) -0.0185(11)
    O16 0.0480(12) 0.0536(12) 0.0560(12) 0.0014(10) 0.0067(9) 0.0066(10)
    O17 0.0366(11) 0.0610(13) 0.0425(12) 0.0019(8) 0.0053(9) 0.0045(8)
    O18 0.0436(11) 0.0835(17) 0.0754(15) 0.0232(11) 0.0027(10) -0.0033(13)
    N1 0.0535(15) 0.0479(14) 0.0550(15) 0.0062(12) 0.0182(12) -0.0045(11)
    N2 0.0436(12) 0.0445(13) 0.0481(13) -0.0035(10) 0.0023(10) 0.0034(10)
    N3 0.0361(11) 0.0619(15) 0.0319(11) -0.0024(11) 0.0041(9) 0.0000(10)
    N4 0.0435(13) 0.0570(15) 0.0357(12) -0.0119(11) 0.0073(10) -0.0055(10)
    N5 0.0425(12) 0.0542(14) 0.0312(11) -0.0076(11) 0.0062(9) -0.0023(9)
    N6 0.0398(12) 0.0600(15) 0.0330(11) 0.0067(11) 0.0006(9) -0.0030(10)
    N7 0.0584(14) 0.0567(15) 0.0389(12) 0.0078(12) 0.0070(11) 0.0049(11)
    N8 0.0585(14) 0.0471(13) 0.0398(12) 0.0029(11) 0.0149(11) -0.0002(10)
    N9 0.0623(17) 0.0686(18) 0.0737(19) 0.0211(14) 0.0248(14) 0.0147(15)
    C1 0.0516(16) 0.0414(15) 0.0452(15) -0.0024(12) 0.0106(12) -0.0032(12)
    C2 0.0538(19) 0.075(2) 0.062(2) -0.0026(17) 0.0007(16) -0.0021(18)
    C3 0.045(2) 0.097(3) 0.108(4) 0.010(2) 0.013(2) 0.002(3)
    C4 0.067(2) 0.092(3) 0.100(3) 0.008(2) 0.044(2) -0.003(3)
    C5 0.069(2) 0.073(2) 0.058(2) 0.0051(18) 0.0309(17) -0.0028(17)
    C6 0.0511(16) 0.0450(15) 0.0433(15) 0.0008(13) 0.0140(12) -0.0002(12)
    C7 0.0549(17) 0.0433(15) 0.0511(16) 0.0071(13) 0.0197(14) 0.0069(12)
    C8 0.099(3) 0.066(2) 0.0451(17) -0.0033(19) 0.0292(18) -0.0037(15)
    N10 0.0437(12) 0.0484(14) 0.0511(14) -0.0051(11) -0.0004(10) -0.0009(11)
    N11 0.0468(13) 0.0479(14) 0.0455(13) -0.0055(11) -0.0005(10) 0.0030(11)
    N12 0.0683(17) 0.0747(19) 0.0436(14) -0.0184(15) 0.0007(12) 0.0021(13)
    C9 0.0527(18) 0.0402(15) 0.0479(16) 0.0006(13) 0.0035(13) 0.0018(12)
    C10 0.064(2) 0.063(2) 0.0524(18) -0.0001(17) -0.0026(15) -0.0013(15)
    C11 0.097(3) 0.066(2) 0.0459(18) 0.004(2) 0.0034(18) 0.0006(16)
    C12 0.083(2) 0.061(2) 0.062(2) 0.0085(19) 0.0247(19) 0.0075(16)
    C13 0.0537(17) 0.0481(17) 0.070(2) 0.0031(14) 0.0154(15) 0.0049(15)
    C14 0.0499(15) 0.0374(14) 0.0521(16) 0.0049(12) 0.0059(13) -0.0008(12)
    C15 0.0487(15) 0.0430(15) 0.0453(15) -0.0034(12) -0.0020(12) -0.0022(12)
    C16 0.0466(16) 0.070(2) 0.068(2) -0.0130(16) 0.0000(14) 0.0074(17)
    N13 0.0280(12) 0.0551(14) 0.0482(15) -0.0019(10) -0.0003(11) -0.0078(11)
    N14 0.0320(13) 0.0571(17) 0.0457(15) -0.0002(9) 0.0028(12) -0.0058(9)
    N15 0.0407(13) 0.087(2) 0.0537(15) -0.0050(14) 0.0110(11) -0.0069(15)
    C17 0.0326(14) 0.0438(14) 0.0507(17) 0.0036(12) 0.0032(12) -0.0056(13)
    C18 0.0317(14) 0.060(2) 0.0656(19) -0.0028(13) 0.0024(13) -0.0112(15)
    C19 0.0440(16) 0.061(2) 0.076(2) -0.0082(15) 0.0188(16) -0.0096(17)
    C20 0.0565(18) 0.060(2) 0.0582(19) -0.0075(15) 0.0197(15) -0.0042(15)
    C21 0.0505(17) 0.0574(18) 0.0468(17) -0.0019(15) 0.0038(13) -0.0063(14)
    C22 0.0318(14) 0.0418(15) 0.0535(19) 0.0018(11) 0.0073(13) -0.0078(12)
    C23 0.0335(15) 0.0509(15) 0.0484(17) 0.0051(13) 0.0032(12) -0.0047(13)
    C24 0.051(2) 0.095(3) 0.049(2) -0.0038(16) -0.0054(17) -0.0030(15)
_geom_special_details
;
 All esds (except the esd in the dihedral angle between two l.s. planes)
 are estimated using the full covariance matrix.  The cell esds are taken
 into account individually in the estimation of esds in distances, angles
 and torsion angles; correlations between esds in cell parameters are only
 used when they are defined by crystal symmetry.  An approximate (isotropic)
 treatment of cell esds is used for estimating esds involving l.s. planes.
;
loop_
    _geom_bond_atom_site_label_1
    _geom_bond_atom_site_label_2
    _geom_bond_site_symmetry_2
    _geom_bond_distance
    _geom_bond_publ_flag
    La1 O1 . 2.646(2) yes
    La1 O2 . 2.707(2) yes
    La1 O4 . 2.650(2) yes
    La1 O5 . 2.661(2) yes
    La1 O7 . 2.699(2) yes
    La1 O8 . 2.6469(18) yes
    La1 O10 . 2.6520(18) yes
    La1 O11 . 2.631(2) yes
    La1 O13 . 2.612(2) yes
    La1 O14 . 2.6551(19) yes
    La1 O16 . 2.674(2) yes
    La1 O17 . 2.662(2) yes
    O1 N1 . 1.278(3) no
    O2 N1 . 1.250(3) no
    O3 N1 . 1.210(3) no
    O4 N2 . 1.274(3) no
    O5 N2 . 1.255(3) no
    O6 N2 . 1.223(3) no
    O7 N3 . 1.269(3) no
    O8 N3 . 1.259(3) no
    O9 N3 . 1.221(3) no
    O10 N4 . 1.260(3) no
    O11 N4 . 1.275(3) no
    O12 N4 . 1.212(3) no
    O13 N5 . 1.275(3) no
    O14 N5 . 1.264(3) no
    O15 N5 . 1.216(3) no
    O16 N6 . 1.256(3) no
    O17 N6 . 1.275(3) no
    O18 N6 . 1.218(3) no
    N7 H1 . 0.8600 no
    N7 C6 . 1.387(4) yes
    N7 C7 . 1.335(3) yes
    N8 C1 . 1.395(3) yes
    N8 C7 . 1.341(4) yes
    N8 C8 . 1.455(3) yes
    N9 H3A . 0.8600 no
    N9 H3B . 0.8600 no
    N9 C7 . 1.313(4) yes
    C1 C2 . 1.375(4) no
    C1 C6 . 1.388(4) no
    C2 H2 . 0.9300 no
    C2 C3 . 1.388(5) no
    C3 H3 . 0.9300 no
    C3 C4 . 1.376(6) no
    C4 H4 . 0.9300 no
    C4 C5 . 1.386(6) no
    C5 H5 . 0.9300 no
    C5 C6 . 1.383(4) no
    C8 H8A . 0.9600 no
    C8 H8B . 0.9600 no
    C8 H8C . 0.9600 no
    N10 H4A . 0.8600 no
    N10 C14 . 1.389(4) no
    N10 C15 . 1.339(4) no
    N11 C9 . 1.407(4) no
    N11 C15 . 1.339(4) no
    N11 C16 . 1.452(4) no
    N12 H6A . 0.8600 no
    N12 H6B . 0.8600 no
    N12 C15 . 1.324(4) no
    C9 C10 . 1.373(4) no
    C9 C14 . 1.390(4) no
    C10 H10 . 0.9300 no
    C10 C11 . 1.381(5) no
    C11 H11 . 0.9300 no
    C11 C12 . 1.387(5) no
    C12 H12 . 0.9300 no
    C12 C13 . 1.377(5) no
    C13 H13 . 0.9300 no
    C13 C14 . 1.382(4) no
    C16 H16A . 0.9600 no
    C16 H16B . 0.9600 no
    C16 H16C . 0.9600 no
    N13 H7 . 0.8600 no
    N13 C22 . 1.393(4) no
    N13 C23 . 1.343(4) no
    N14 C17 . 1.403(4) no
    N14 C23 . 1.335(4) no
    N14 C24 . 1.453(5) no
    N15 H9A . 0.8600 no
    N15 H9B . 0.8600 no
    N15 C23 . 1.310(4) no
    C17 C18 . 1.389(4) no
    C17 C22 . 1.385(5) no
    C18 H18 . 0.9300 no
    C18 C19 . 1.392(4) no
    C19 H19 . 0.9300 no
    C19 C20 . 1.386(5) no
    C20 H20 . 0.9300 no
    C20 C21 . 1.386(4) no
    C21 H21 . 0.9300 no
    C21 C22 . 1.376(5) no
    C24 H24A . 0.9600 no
    C24 H24B . 0.9600 no
    C24 H24C . 0.9600 no
loop_
    _geom_angle_atom_site_label_1
    _geom_angle_atom_site_label_2
    _geom_angle_atom_site_label_3
    _geom_angle_site_symmetry_1
    _geom_angle_site_symmetry_3
    _geom_angle
    _geom_angle_publ_flag
    O1 La1 O2 . . 47.45(6) yes
    O1 La1 O4 . . 71.65(6) no
    O1 La1 O5 . . 65.29(6) no
    O1 La1 O7 . . 117.83(6) no
    O1 La1 O8 . . 109.65(6) no
    O1 La1 O10 . . 67.42(7) no
    O1 La1 O14 . . 111.39(6) no
    O1 La1 O16 . . 177.08(6) no
    O1 La1 O17 . . 132.64(6) no
    O4 La1 O2 . . 70.97(7) no
    O4 La1 O5 . . 47.94(6) yes
    O4 La1 O7 . . 70.09(6) no
    O4 La1 O10 . . 134.59(6) no
    O4 La1 O14 . . 109.57(6) no
    O4 La1 O16 . . 110.05(6) no
    O4 La1 O17 . . 66.47(6) no
    O5 La1 O2 . . 99.53(7) no
    O5 La1 O7 . . 114.50(6) no
    O5 La1 O16 . . 113.90(6) no
    O5 La1 O17 . . 70.51(6) no
    O7 La1 O2 . . 74.41(7) no
    O8 La1 O2 . . 66.50(7) no
    O8 La1 O4 . . 110.80(6) no
    O8 La1 O5 . . 158.64(6) no
    O8 La1 O7 . . 47.69(6) yes
    O8 La1 O10 . . 67.32(6) no
    O8 La1 O14 . . 129.20(7) no
    O8 La1 O16 . . 72.16(6) no
    O8 La1 O17 . . 105.15(6) no
    O10 La1 O2 . . 67.23(6) no
    O10 La1 O5 . . 123.81(6) no
    O10 La1 O7 . . 113.34(6) no
    O10 La1 O14 . . 103.01(6) no
    O10 La1 O16 . . 111.76(6) no
    O10 La1 O17 . . 158.71(6) no
    O11 La1 O1 . . 110.99(6) no
    O11 La1 O2 . . 111.06(6) no
    O11 La1 O4 . . 177.33(6) no
    O11 La1 O5 . . 132.34(6) no
    O11 La1 O7 . . 108.55(6) no
    O11 La1 O8 . . 69.00(6) no
    O11 La1 O10 . . 47.98(6) yes
    O11 La1 O14 . . 69.24(6) no
    O11 La1 O16 . . 67.30(6) no
    O11 La1 O17 . . 110.92(6) no
    O13 La1 O1 . . 67.53(7) no
    O13 La1 O2 . . 110.77(7) no
    O13 La1 O4 . . 112.56(7) no
    O13 La1 O5 . . 66.72(7) no
    O13 La1 O7 . . 174.63(6) no
    O13 La1 O8 . . 132.30(6) no
    O13 La1 O10 . . 68.46(6) no
    O13 La1 O11 . . 68.59(7) no
    O13 La1 O14 . . 48.26(6) yes
    O13 La1 O16 . . 109.55(7) no
    O13 La1 O17 . . 109.53(7) no
    O14 La1 O2 . . 158.41(7) no
    O14 La1 O5 . . 69.15(6) no
    O14 La1 O7 . . 126.73(7) no
    O14 La1 O16 . . 65.90(7) no
    O14 La1 O17 . . 65.41(6) no
    O16 La1 O2 . . 135.15(7) no
    O16 La1 O7 . . 65.09(7) no
    O17 La1 O2 . . 129.64(7) no
    O17 La1 O7 . . 66.84(7) no
    O17 La1 O16 . . 47.80(6) yes
    N1 O1 La1 . . 98.69(16) no
    N1 O2 La1 . . 96.49(15) no
    N2 O4 La1 . . 97.46(15) no
    N2 O5 La1 . . 97.46(15) no
    N3 O7 La1 . . 95.65(15) no
    N3 O8 La1 . . 98.41(14) no
    N4 O10 La1 . . 97.48(14) no
    N4 O11 La1 . . 98.06(16) no
    N5 O13 La1 . . 98.75(15) no
    N5 O14 La1 . . 96.95(14) no
    N6 O16 La1 . . 97.36(15) no
    N6 O17 La1 . . 97.39(16) no
    O2 N1 O1 . . 116.9(2) no
    O3 N1 O1 . . 120.4(3) no
    O3 N1 O2 . . 122.7(3) no
    O5 N2 O4 . . 117.1(2) no
    O6 N2 O4 . . 121.3(2) no
    O6 N2 O5 . . 121.6(2) no
    O8 N3 O7 . . 117.5(2) no
    O9 N3 O7 . . 120.9(2) no
    O9 N3 O8 . . 121.5(2) no
    O10 N4 O11 . . 115.9(2) no
    O12 N4 O10 . . 122.5(2) no
    O12 N4 O11 . . 121.7(3) no
    O14 N5 O13 . . 116.0(2) no
    O15 N5 O13 . . 121.5(2) no
    O15 N5 O14 . . 122.5(2) no
    O16 N6 O17 . . 117.3(2) no
    O18 N6 O16 . . 122.3(3) no
    O18 N6 O17 . . 120.4(3) no
    C6 N7 H1 . . 125.5 no
    C7 N7 H1 . . 125.5 no
    C7 N7 C6 . . 109.0(2) no
    C1 N8 C8 . . 125.6(3) no
    C7 N8 C1 . . 108.7(2) no
    C7 N8 C8 . . 125.7(3) no
    H3A N9 H3B . . 120.0 no
    C7 N9 H3A . . 120.0 no
    C7 N9 H3B . . 120.0 no
    C2 C1 N8 . . 131.4(3) no
    C2 C1 C6 . . 122.2(3) no
    C6 C1 N8 . . 106.3(3) no
    C1 C2 H2 . . 121.8 no
    C1 C2 C3 . . 116.3(4) no
    C3 C2 H2 . . 121.8 no
    C2 C3 H3 . . 119.2 no
    C4 C3 C2 . . 121.5(4) no
    C4 C3 H3 . . 119.2 no
    C3 C4 H4 . . 118.8 no
    C3 C4 C5 . . 122.4(3) no
    C5 C4 H4 . . 118.8 no
    C4 C5 H5 . . 122.0 no
    C6 C5 C4 . . 116.1(3) no
    C6 C5 H5 . . 122.0 no
    N7 C6 C1 . . 106.8(2) no
    C5 C6 N7 . . 131.6(3) no
    C5 C6 C1 . . 121.5(3) no
    N7 C7 N8 . . 109.2(2) no
    N9 C7 N7 . . 125.0(3) no
    N9 C7 N8 . . 125.8(3) no
    N8 C8 H8A . . 109.5 no
    N8 C8 H8B . . 109.5 no
    N8 C8 H8C . . 109.5 no
    H8A C8 H8B . . 109.5 no
    H8A C8 H8C . . 109.5 no
    H8B C8 H8C . . 109.5 no
    C14 N10 H4A . . 125.3 no
    C15 N10 H4A . . 125.3 no
    C15 N10 C14 . . 109.4(2) no
    C9 N11 C16 . . 125.3(3) no
    C15 N11 C9 . . 108.4(2) no
    C15 N11 C16 . . 126.2(3) no
    H6A N12 H6B . . 120.0 no
    C15 N12 H6A . . 120.0 no
    C15 N12 H6B . . 120.0 no
    C10 C9 N11 . . 131.5(3) no
    C10 C9 C14 . . 122.0(3) no
    C14 C9 N11 . . 106.6(3) no
    C9 C10 H10 . . 121.8 no
    C9 C10 C11 . . 116.4(3) no
    C11 C10 H10 . . 121.8 no
    C10 C11 H11 . . 119.2 no
    C10 C11 C12 . . 121.6(3) no
    C12 C11 H11 . . 119.2 no
    C11 C12 H12 . . 119.0 no
    C13 C12 C11 . . 122.1(3) no
    C13 C12 H12 . . 119.0 no
    C12 C13 H13 . . 121.9 no
    C12 C13 C14 . . 116.2(3) no
    C14 C13 H13 . . 121.9 no
    N10 C14 C9 . . 106.4(2) no
    C13 C14 N10 . . 131.9(3) no
    C13 C14 C9 . . 121.7(3) no
    N10 C15 N11 . . 109.2(2) no
    N12 C15 N10 . . 125.5(3) no
    N12 C15 N11 . . 125.2(3) no
    N11 C16 H16A . . 109.5 no
    N11 C16 H16B . . 109.5 no
    N11 C16 H16C . . 109.5 no
    H16A C16 H16B . . 109.5 no
    H16A C16 H16C . . 109.5 no
    H16B C16 H16C . . 109.5 no
    C22 N13 H7 . . 125.5 no
    C23 N13 H7 . . 125.5 no
    C23 N13 C22 . . 109.0(3) no
    C17 N14 C24 . . 126.6(3) no
    C23 N14 C17 . . 108.4(3) no
    C23 N14 C24 . . 125.0(3) no
    H9A N15 H9B . . 120.0 no
    C23 N15 H9A . . 120.0 no
    C23 N15 H9B . . 120.0 no
    C18 C17 N14 . . 131.0(3) no
    C22 C17 N14 . . 106.9(3) no
    C22 C17 C18 . . 122.1(3) no
    C17 C18 H18 . . 122.1 no
    C17 C18 C19 . . 115.9(3) no
    C19 C18 H18 . . 122.1 no
    C18 C19 H19 . . 119.1 no
    C20 C19 C18 . . 121.8(3) no
    C20 C19 H19 . . 119.1 no
    C19 C20 H20 . . 119.2 no
    C19 C20 C21 . . 121.7(3) no
    C21 C20 H20 . . 119.2 no
    C20 C21 H21 . . 121.6 no
    C22 C21 C20 . . 116.8(3) no
    C22 C21 H21 . . 121.6 no
    C17 C22 N13 . . 106.4(3) no
    C21 C22 N13 . . 131.9(3) no
    C21 C22 C17 . . 121.7(3) no
    N14 C23 N13 . . 109.4(3) no
    N15 C23 N13 . . 125.4(3) no
    N15 C23 N14 . . 125.2(3) no
    N14 C24 H24A . . 109.5 no
    N14 C24 H24B . . 109.5 no
    N14 C24 H24C . . 109.5 no
    H24A C24 H24B . . 109.5 no
    H24A C24 H24C . . 109.5 no
    H24B C24 H24C . . 109.5 no
loop_
    _geom_torsion_atom_site_label_1
    _geom_torsion_atom_site_label_2
    _geom_torsion_atom_site_label_3
    _geom_torsion_atom_site_label_4
    _geom_torsion_site_symmetry_1
    _geom_torsion_site_symmetry_2
    _geom_torsion_site_symmetry_3
    _geom_torsion_site_symmetry_4
    _geom_torsion
    _geom_torsion_publ_flag
    La1 O1 N1 O2 . . . . 7.3(3) ?
    La1 O1 N1 O3 . . . . -171.3(3) ?
    La1 O2 N1 O1 . . . . -7.1(3) ?
    La1 O2 N1 O3 . . . . 171.5(3) ?
    La1 O4 N2 O5 . . . . 2.2(2) ?
    La1 O4 N2 O6 . . . . -175.9(2) ?
    La1 O5 N2 O4 . . . . -2.2(2) ?
    La1 O5 N2 O6 . . . . 175.9(2) ?
    La1 O7 N3 O8 . . . . -8.4(2) ?
    La1 O7 N3 O9 . . . . 171.0(2) ?
    La1 O8 N3 O7 . . . . 8.7(3) ?
    La1 O8 N3 O9 . . . . -170.7(2) ?
    La1 O10 N4 O11 . . . . 7.7(2) ?
    La1 O10 N4 O12 . . . . -172.4(2) ?
    La1 O11 N4 O10 . . . . -7.8(2) ?
    La1 O11 N4 O12 . . . . 172.4(2) ?
    La1 O13 N5 O14 . . . . -2.3(2) ?
    La1 O13 N5 O15 . . . . 177.5(2) ?
    La1 O14 N5 O13 . . . . 2.3(2) ?
    La1 O14 N5 O15 . . . . -177.6(2) ?
    La1 O16 N6 O17 . . . . 4.3(2) ?
    La1 O16 N6 O18 . . . . -175.8(2) ?
    La1 O17 N6 O16 . . . . -4.3(2) ?
    La1 O17 N6 O18 . . . . 175.8(2) ?
    N8 C1 C2 C3 . . . . -177.9(3) ?
    N8 C1 C6 N7 . . . . 0.0(3) ?
    N8 C1 C6 C5 . . . . 177.9(3) ?
    C1 N8 C7 N7 . . . . -0.3(3) ?
    C1 N8 C7 N9 . . . . -178.4(3) ?
    C1 C2 C3 C4 . . . . -0.5(6) ?
    C2 C1 C6 N7 . . . . -179.1(3) ?
    C2 C1 C6 C5 . . . . -1.1(5) ?
    C2 C3 C4 C5 . . . . 0.2(7) ?
    C3 C4 C5 C6 . . . . -0.3(6) ?
    C4 C5 C6 N7 . . . . 178.1(3) ?
    C4 C5 C6 C1 . . . . 0.8(5) ?
    C6 N7 C7 N8 . . . . 0.3(3) ?
    C6 N7 C7 N9 . . . . 178.4(3) ?
    C6 C1 C2 C3 . . . . 0.9(5) ?
    C7 N7 C6 C1 . . . . -0.2(3) ?
    C7 N7 C6 C5 . . . . -177.8(3) ?
    C7 N8 C1 C2 . . . . 179.1(3) ?
    C7 N8 C1 C6 . . . . 0.1(3) ?
    C8 N8 C1 C2 . . . . -1.9(5) ?
    C8 N8 C1 C6 . . . . 179.1(3) ?
    C8 N8 C7 N7 . . . . -179.2(3) ?
    C8 N8 C7 N9 . . . . 2.7(5) ?
    N11 C9 C10 C11 . . . . 178.4(3) ?
    N11 C9 C14 N10 . . . . -0.7(3) ?
    N11 C9 C14 C13 . . . . -179.0(3) ?
    C9 N11 C15 N10 . . . . -2.1(3) ?
    C9 N11 C15 N12 . . . . 179.1(3) ?
    C9 C10 C11 C12 . . . . 0.7(5) ?
    C10 C9 C14 N10 . . . . 178.5(3) ?
    C10 C9 C14 C13 . . . . 0.2(5) ?
    C10 C11 C12 C13 . . . . -0.5(6) ?
    C11 C12 C13 C14 . . . . 0.1(5) ?
    C12 C13 C14 N10 . . . . -177.8(3) ?
    C12 C13 C14 C9 . . . . 0.0(4) ?
    C14 N10 C15 N11 . . . . 1.7(3) ?
    C14 N10 C15 N12 . . . . -179.5(3) ?
    C14 C9 C10 C11 . . . . -0.6(5) ?
    C15 N10 C14 C9 . . . . -0.6(3) ?
    C15 N10 C14 C13 . . . . 177.5(3) ?
    C15 N11 C9 C10 . . . . -177.4(3) ?
    C15 N11 C9 C14 . . . . 1.7(3) ?
    C16 N11 C9 C10 . . . . 7.8(5) ?
    C16 N11 C9 C14 . . . . -173.1(3) ?
    C16 N11 C15 N10 . . . . 172.6(3) ?
    C16 N11 C15 N12 . . . . -6.2(5) ?
    N14 C17 C18 C19 . . . . -178.9(3) ?
    N14 C17 C22 N13 . . . . -0.8(3) ?
    N14 C17 C22 C21 . . . . 178.2(3) ?
    C17 N14 C23 N13 . . . . 1.2(3) ?
    C17 N14 C23 N15 . . . . -179.4(3) ?
    C17 C18 C19 C20 . . . . 0.0(5) ?
    C18 C17 C22 N13 . . . . 179.0(3) ?
    C18 C17 C22 C21 . . . . -2.0(4) ?
    C18 C19 C20 C21 . . . . -0.8(5) ?
    C19 C20 C21 C22 . . . . 0.3(5) ?
    C20 C21 C22 N13 . . . . 179.8(3) ?
    C20 C21 C22 C17 . . . . 1.0(5) ?
    C22 N13 C23 N14 . . . . -1.7(3) ?
    C22 N13 C23 N15 . . . . 178.9(3) ?
    C22 C17 C18 C19 . . . . 1.4(4) ?
    C23 N13 C22 C17 . . . . 1.5(3) ?
    C23 N13 C22 C21 . . . . -177.4(3) ?
    C23 N14 C17 C18 . . . . -180.0(3) ?
    C23 N14 C17 C22 . . . . -0.2(3) ?
    C24 N14 C17 C18 . . . . 0.9(5) ?
    C24 N14 C17 C22 . . . . -179.3(3) ?
    C24 N14 C23 N13 . . . . -179.7(3) ?
    C24 N14 C23 N15 . . . . -0.3(5) ?
loop_
    _geom_hbond_atom_site_label_d
    _geom_hbond_atom_site_label_h
    _geom_hbond_atom_site_label_a
    _geom_hbond_site_symmetry_d
    _geom_hbond_site_symmetry_h
    _geom_hbond_site_symmetry_a
    _geom_hbond_distance_dh
    _geom_hbond_distance_ha
    _geom_hbond_distance_da
    _geom_hbond_angle_dha
    _geom_hbond_publ_flag
    C21 H21 O17 . . . 0.93 2.64 3.530(5) 160.9 yes
    C24 H24C O10 4_465 4_465 . 0.96 2.52 3.348(5) 137.7 yes
    N7 H7 O1 . . . 0.86 2.01 2.819(3) 157.0 yes
    N10 H4A O4 . . . 0.86 2.05 2.889(3) 163.9 yes
    N12 H6A O6 . . . 0.86 2.10 2.944(3) 164.7 yes
    N13 H7 O7 . . . 0.86 2.11 2.920(4) 156.2 yes
    N15 H9B O9 ? ? ? 0.86 2.14 2.946(3) 154.9 yes
    N15 H9A O17 4_565 4_565 . 0.86 2.32 3.001(3) 136.0 yes
_shelx_space_group_comment
;
The symmetry employed for this shelxl refinement is uniquely defined
by the following loop, which should always be used as a source of
symmetry information in preference to the above space-group names.
They are only intended as comments.
;
_shelx_estimated_absorpt_T_min     ?
_shelx_estimated_absorpt_T_max     ?
_shelx_hkl_file
;
   0   0  -1 82.6744 23.7637   5
   0   0  -1 38.3234 16.6332   4
   0   0   1 24.7719 18.9415   1
   0   0   2 77353.9 3149.67  19
   0   0  -2 81765.5 3186.61   5
   0   0  -3 160.302 57.8898   5
   0   0  -4 611764. 24536.1   5
   0   0  -4 637672. 24523.4  13
   0   0  -5 47.3740 62.2464   5
   0   0  -5 27.8605 51.1197  13
   0   0  -5-15.2089 51.3395  16
   0   0  -6 530837. 20514.0   5
   0   0  -6 510108. 20494.4  16
   0   0  -7-20.4553 62.4538   5
   0   0  -7 18.9868 57.9703  16
   0   0  -8 304042. 11585.8   5
   0   0  -8 276441. 11532.2  16
   0   0  -9 25.5528 73.5570   5
   0   0  -9-22.5124 68.7363  16
   0   0 -10 23388.1 1254.45   5
   0   0  10 24490.9 1313.75   9
   0   0  11 35.9944 73.2786   9
   0   0  12 9908.85 704.895  39
   0   0  12 10749.4 793.787   9
   0   0  13 86.6198 107.989   9
   0   0  13 32.6146 87.8452  39
   0   0  14 2760.49 410.427   9
   0   0  14 2853.86 373.213  39
   0   0  15-49.9550 101.710   9
   0   0  15-74.5983 120.065  39
   0   0  16 880.329 226.385  39
   0   0  17-37.6276 121.108  39
   0   0  18 1495.36 286.515   8
   0   0  18 455.912 187.829  39
   0   0  19 36.6082 117.826   8
   0   0  20 825.130 201.728   8
   0   0  21-22.8138 92.8773   8
   0   1   0 194.232 23.6734  17
   0  -1   1 206.292 28.3677   9
   0   1  -1 277.960 32.2928   4
   0  -1   1 259.729 33.9720   1
   0  -1   2 2760.10 153.436  19
   0  -1  -2 2909.04 170.593   5
   0   1  -2 3144.36 176.334   4
   0  -1   2 2959.76 194.544   1
   0   1  -2 2852.95 196.774   5
   0   1  -2 3283.35 168.491  13
   0  -1  -2 3318.37 184.889  16
   0  -1   3 19344.7 821.808  19
   0  -1  -3 18471.8 856.753   5
   0   1  -3 19811.6 865.694   4
   0   1  -3 18131.0 894.539   5
   0  -1   3 21052.0 924.135   1
   0   1  -3 18794.4 838.597  13
   0  -1  -3 20352.5 875.129  16
   0  -1   4 73737.2 3112.45  19
   0  -1  -4 74440.5 3165.11   5
   0   1  -4 84985.0 3230.95   5
   0  -1   4 83238.7 3263.34   1
   0   1  -4 78851.0 3182.20   4
   0  -1  -4 76896.3 3178.49  16
   0   1  -4 76264.6 3145.50  13
   0  -1  -5 19033.5 933.297   5
   0   1  -5 20032.3 951.362   4
   0  -1  -5 17264.1 923.371  16
   0   1  -5 19196.9 914.264  13
   0  -1  -6 150691. 5915.26   5
   0   1  -6 150744. 5940.53   5
   0  -1  -6 136520. 5893.42  16
   0   1  -7 3969.37 340.224   5
   0  -1  -7 3771.66 325.436   5
   0  -1  -7 3447.30 317.371  16
   0   1  -8 222577. 8720.96   5
   0  -1  -8 223207. 8697.91   5
   0  -1   8 235744. 8791.29   9
   0   1  -8 201433. 8649.29  16
   0  -1  -8 202479. 8666.25  16
   0  -1   9 276.983 125.386   9
   0  -1  -9 149.105 87.7554   5
   0   1  -9 317.079 120.368   5
   0   1  -9 45.1443 72.8174  16
   0  -1  -9 72.6382 78.0857  16
   0   1 -10 67686.4 3054.26   5
   0  -1  10 70004.3 3127.63   9
   0   1 -11 8745.39 655.407   5
   0  -1  11 9458.67 711.252   9
   0   1  11 8815.19 683.606   9
   0   1 -12 79533.3 3518.24   5
   0   1  12 82834.1 3587.05   9
   0  -1  12 84177.9 3617.22   9
   0   1  12 73618.6 3420.19  39
   0  -1  12 76450.3 3467.32  39
   0  -1  13 1434.53 290.314   9
   0   1  13 1344.04 272.697   9
   0   1  13 1484.19 251.017  39
   0  -1  13 1444.36 258.456  39
   0  -1  14 90365.4 4072.47   9
   0   1  14 90868.2 4034.58   9
   0  -1  14 84860.4 3900.51  39
   0   1  14 87682.7 3875.40  39
   0   1  15-48.7773 99.2895   9
   0  -1  15 51.6507 105.138   9
   0   1  15-35.9859 96.9032  39
   0  -1  16 35135.6 1843.39  39
   0  -1  17 124.952 153.006   8
   0   1  17 251.770 176.228   8
   0  -1  17 194.801 143.146  39
   0  -1  18 27585.8 1521.21   8
   0   1  18 28187.3 1525.67   8
   0  -1  18 25290.5 1452.17  39
   0   1  19 399.194 177.377   8
   0  -1  19 399.996 177.732   8
   0  -1 -19 33.0360 130.554   6
   0  -1  19 378.680 143.934  39
   0   1  20 18678.6 1056.61   8
   0  -1 -20 17346.2 1005.86   6
   0  -1  20 18764.6 1061.58   8
   0  -1  21 22.5257 91.7006   8
   0   1  21-22.3417 78.7663   8
   0  -2   0 594961. 23036.6  10
   0   2   0 583907. 23051.1  17
   0   2   1 3759.98 172.390  30
   0  -2  -1 4031.89 205.398  15
   0  -2   1 3703.59 194.933   1
   0   2  -1 3628.78 197.894   5
   0   2  -2 286950. 10836.8   4
   0  -2   2 274285. 10848.2   1
   0   2  -2 280861. 10867.1   5
   0  -2   2 287104. 10840.4   9
   0  -2   2 249818. 10848.6  41
   0  -2   3 315.154 50.2171  41
   0   2  -3 379.204 59.1082  13
   0   2  -3 429.725 86.7867   5
   0   2  -3 328.341 60.9022   4
   0  -2   3 486.313 88.9230   1
   0  -2   4 159687. 6472.95   9
   0   2  -4 153686. 6404.53  13
   0   2  -4 162431. 6440.03   4
   0  -2   4 171818. 6514.89   1
   0   2  -4 157352. 6499.55   5
   0  -2   4 166034. 6385.41  19
   0  -2   5 24071.6 1198.34   9
   0   2  -5 23419.9 1124.15  13
   0   2  -5 25920.1 1173.76   4
   0   2  -5 27532.4 1235.26   5
   0  -2   5 28065.4 1266.93   1
   0  -2   6 174019. 7232.69   9
   0   2  -6 188544. 7242.89   5
   0  -2   6 181401. 7289.65   1
   0   2  -6 171639. 7179.60   4
   0  -2   7 15399.1 890.277   9
   0   2  -7 15595.9 867.174   5
   0   2  -7 15334.7 846.390   4
   0   2  -8 213648. 8762.45   5
   0  -2   8 219487. 8829.99   9
   0   2  -9 49624.6 2200.19   5
   0  -2   9 51757.9 2272.31   9
   0   2 -10 56410.6 2591.19   5
   0  -2  10 56595.8 2658.14   9
   0  -2  11 395.472 161.744   9
   0   2 -11 403.268 153.744   5
   0   2  12 45034.1 2148.66   9
   0  -2  12 39141.3 2052.16  39
   0  -2  12 44266.3 2201.61   9
   0   2 -12 42746.7 2110.95   5
   0  -2  13 36.6446 129.193  39
   0   2  13 124.833 119.783   9
   0  -2  13-47.1875 107.387   9
   0   2  14 29307.7 1647.47   9
   0  -2  14 28159.7 1572.53  39
   0  -2  14 29910.1 1718.55   9
   0  -2  15 20219.5 1237.99  39
   0  -2  16 576.261 197.766  39
   0  -2  17 722.921 221.154  39
   0   2  17 333.494 160.180   8
   0  -2  17 864.662 252.336   8
   0  -2  18 1041.64 240.103  39
   0   2  18 1149.89 245.703   8
   0  -2  18 1027.28 244.857   8
   0  -2  19 2991.35 363.923  39
   0  -2 -19 3325.94 399.159   6
   0   2  19 3784.46 424.224   8
   0  -2  19 3307.55 397.744   8
   0  -2  20 101.769 113.095  39
   0  -2  20 118.409 120.722   8
   0   2  20 292.155 151.782   8
   0  -2 -20 324.625 148.437   6
   0   2  21 298.371 115.159   8
   0  -2 -21 170.202 100.451   6
   0  -2  21 281.539 117.009   8
   0  -3   0 275.458 52.2155  14
   0   3   0 125.413 39.2157  17
   0  -3   1 20064.9 809.777  10
   0  -3  -1 17881.2 808.400  15
   0  -3   1 19654.1 821.654  14
   0   3  -1 19732.6 815.524  17
   0   3  -1 16610.3 792.351   5
   0  -3   1 18456.4 798.857   1
   0   3  -2 4794.91 286.403   4
   0  -3   2 5664.09 297.251   1
   0   3  -2 5224.62 303.293   5
   0  -3   2 5580.17 290.810   9
   0   3  -3 11560.5 593.365   5
   0   3  -3 11177.2 549.546   4
   0  -3   3 11558.8 574.765   1
   0  -3   3 11497.2 557.647  41
   0  -3   3 11078.2 554.898   9
   0  -3   4 3526.87 264.538   9
   0  -3   4 3733.15 286.467   1
   0   3  -4 3816.44 258.383   4
   0   3  -4 3445.45 286.469   5
   0  -3   5 19163.1 946.818   9
   0   3  -5 17174.0 950.230   5
   0   3  -5 19257.3 910.323   4
   0  -3   5 19641.7 977.554   1
   0  -3   6 75357.8 3452.05   9
   0   3  -6 80801.3 3414.15   4
   0   3  -6 85870.9 3492.63   5
   0  -3   6 85857.6 3521.12   1
   0  -3   7 24998.8 1310.00   9
   0  -3   7 26699.5 1361.82   1
   0   3  -7 27580.2 1315.45   5
   0   3  -7 24020.1 1251.73   4
   0  -3   8 148421. 6332.69   9
   0   3  -8 150123. 6270.47   4
   0   3  -8 158433. 6309.78   5
   0   3  -9 23057.9 1244.82   5
   0  -3   9 23442.7 1301.93   9
   0   3 -10 64479.5 2855.39   5
   0  -3  10 60291.7 2908.71   9
   0   3 -11 8798.56 672.288   5
   0  -3  11 7819.81 689.834   9
   0  -3  12 134248. 5966.94  39
   0  -3  12 146545. 6128.12   9
   0   3 -12 143637. 6008.88   5
   0   3 -13 1242.02 272.134   5
   0  -3  13 1561.94 316.758   9
   0   3  13 1410.45 272.659   9
   0  -3  13 1495.37 280.054  39
   0  -3  14 163238. 7038.47   9
   0  -3  14 160274. 6876.29  39
   0   3  14 164314. 6924.48   9
   0  -3  15 8103.54 699.755  39
   0  -3  16 49911.4 2472.84  39
   0   3  17 5543.68 565.128   8
   0  -3  17 5756.98 565.140   8
   0  -3  17 6006.40 584.290  39
   0  -3  18 49857.2 2385.99   8
   0   3  18 50586.6 2385.30   8
   0  -3  18 45320.4 2330.49  39
   0  -3  19 34.3891 116.085   8
   0  -3 -19 201.608 164.009   6
   0   3  19-33.9955 103.803   8
   0  -3  19 32.2638 108.912  39
   0  -3 -20 31738.1 1563.57   6
   0  -3  20 32236.0 1575.00   8
   0   3  20 33402.2 1581.19   8
   0  -3  20 28961.6 1519.25  39
   0  -3 -21 472.032 119.550   6
   0  -3  21 337.533 113.659   8
   0   3  21 442.890 121.880   8
   0  -4   0 332595. 13117.8  14
   0   4   0 334714. 13120.1  17
   0  -4  -1 102197. 4004.73  15
   0  -4   1 107759. 3991.75  10
   0  -4   1 102267. 4007.77  14
   0   4  -1 90682.9 3968.88   5
   0  -4   1 94159.5 3976.89   1
   0   4  -1 104632. 4002.13  17
   0  -4   2 25076.0 1083.56   1
   0   4  -2 23107.7 1089.81   5
   0   4  -2 25749.7 1095.26   4
   0  -4  -2 25771.5 1102.68  15
   0  -4   3 2462.40 195.343   9
   0  -4   3 2581.15 231.632  41
   0   4  -3 2631.89 221.841   5
   0  -4   3 2753.24 212.818   1
   0   4  -3 2607.29 201.498   4
   0  -4   4 9963.83 546.786   9
   0  -4   4 10465.3 524.989  41
   0   4  -4 9947.91 587.735   5
   0  -4   4 9971.61 566.451   1
   0   4  -4 9792.30 533.925   4
   0  -4   5 25596.3 1190.42   9
   0   4  -5 22757.7 1200.40   5
   0  -4   5 24451.8 1201.41   1
   0   4  -5 25437.6 1154.26   4
   0  -4   6 280446. 11756.4   9
   0  -4   6 303372. 11806.9   1
   0   4  -6 299693. 11716.5   4
   0   4  -6 293416. 11789.6   5
   0  -4   7 17429.4 1026.25   9
   0   4  -7 17898.0 985.467   4
   0   4  -7 19269.4 1045.70   5
   0  -4   7 20711.5 1097.67   1
   0  -4   8 87606.6 4032.19   9
   0   4  -8 100179. 4034.01   5
   0   4  -8 88683.7 3963.00   4
   0  -4   8 97369.0 4100.04   1
   0  -4   9 6614.52 585.044   9
   0   4  -9 7636.85 565.813   5
   0  -4  10 26632.4 1548.69   9
   0   4 -10 28565.8 1489.01   5
   0   4 -11 2647.85 365.224   5
   0  -4  11 2883.19 412.277   9
   0  -4  11 2577.23 357.752  39
   0  -4  12 71223.6 3391.41   9
   0   4 -12 71232.3 3277.72   5
   0  -4  12 69897.8 3271.58  39
   0  -4  13 1848.87 282.694  35
   0  -4  13 2027.27 367.285   9
   0  -4  13 1740.01 319.680  39
   0   4 -13 1823.58 326.687   5
   0  -4  14 6069.43 542.449  35
   0  -4  14 6554.62 699.669   9
   0  -4  14 5563.60 596.483  39
   0  -4  15 179.592 164.901  39
   0  -4  16 19986.9 1257.11  39
   0  -4  17 158.309 156.154   8
   0   4  17 279.243 172.387   8
   0  -4  17 126.180 142.140  39
   0  -4  18 74.1272 141.157   8
   0   4  18 36.8374 129.891   8
   0  -4 -18 114.718 182.552   6
   0  -4  18 37.8923 133.610  39
   0  -4  19 910.697 218.778   8
   0  -4 -19 693.360 208.938   6
   0   4  19 861.226 204.567   8
   0  -4  19 478.933 167.935  39
   0  -4 -20 655.733 177.184   6
   0  -4  20 843.413 191.341   8
   0  -4  20 639.024 170.025  39
   0  -4 -21 545.693 124.623   6
   0  -5   0 22.2456 44.0182  14
   0   5   0 22.8299 40.4355  17
   0   5  -1 80225.7 3154.86  17
   0   5  -1 69742.4 3109.28   5
   0  -5   1 75014.2 3124.07   1
   0  -5   1 81272.7 3133.08  10
   0  -5   1 80330.7 3162.24  14
   0   5   1 78938.5 3170.92  17
   0  -5   2 19409.1 900.328   1
   0   5  -2 19899.7 915.161   4
   0   5  -2 19229.3 912.549   5
   0  -5  -2 20412.2 928.497  15
   0  -5   2 20035.6 907.027  10
   0   5  -3 8753.52 483.850   4
   0  -5   3 9129.38 488.900   1
   0   5  -3 8761.68 508.396   5
   0  -5   3 7593.90 532.409  41
   0  -5  -3 9115.53 502.041  15
   0  -5   4 2299.52 227.879   1
   0   5  -4 2909.14 235.423   4
   0   5  -4 2187.09 242.006   5
   0  -5   5 34012.7 1611.59   9
   0   5  -5 33731.4 1658.82   5
   0   5  -5 36581.9 1601.56   4
   0  -5   5 37598.7 1658.05   1
   0  -5   6 62838.3 2837.11   9
   0   5  -6 63968.4 2877.12   5
   0  -5   6 68374.8 2886.98   1
   0   5  -6 66087.9 2812.51   4
   0  -5   7 7809.26 594.516   9
   0  -5   7 8620.67 632.891   1
   0   5  -7 7719.28 553.164   4
   0   5  -7 8765.13 616.383   5
   0  -5   8 7768.78 648.076   9
   0   5  -8 9011.92 630.126   4
   0  -5   8 8688.99 683.229   1
   0   5  -8 9485.16 660.974   5
   0   5  -9 47123.4 2185.77   5
   0  -5   9 45073.7 2254.11   9
   0   5  -9 43127.9 2155.13   4
   0   5 -10 98362.0 4358.39   5
   0  -5  10 101917. 4496.64   9
   0  -5  11 5325.19 538.296  39
   0  -5  11 5901.04 614.796   9
   0   5 -11 4685.31 501.234   5
   0  -5  12 73500.3 3449.63  39
   0   5 -12 74862.2 3442.70   5
   0  -5  12 74495.0 3566.08   9
   0  -5  13 6783.48 580.871  35
   0  -5  13 7751.49 697.338  39
   0   5 -13 7637.89 692.260   5
   0  -5  13 7893.00 766.078   9
   0  -5  14 135533. 6014.22  35
   0  -5  14 146594. 6206.02  39
   0  -5  14 146981. 6342.08   9
   0   5 -14 146439. 6207.30   5
   0  -5  15 659.365 220.288  39
   0  -5  15 325.470 148.161  35
   0  -5  16 54144.2 2661.55  39
   0  -5  16 53680.4 2545.84  35
   0  -5 -17 11898.8 869.671   6
   0  -5  17 10473.3 831.383  39
   0  -5 -18 33526.6 1792.30   6
   0  -5  18 35670.1 1807.28  39
   0  -5 -19 127.190 144.858   6
   0  -5  19 184.969 125.654  39
   0  -5 -20 27568.6 1380.55   6
   0   6   0 419145. 15933.4  17
   0  -6   0 416485. 15926.9  14
   0  -6   0 382948. 15881.4   1
   0   6   1 3927.16 299.366  17
   0   6  -1 4226.81 298.306  17
   0  -6   1 3489.29 263.664   1
   0   6  -1 3354.21 254.979   5
   0  -6   1 3986.89 295.946  14
   0  -6  -1 3743.39 288.713  14
   0   6  -2 97294.3 4296.12   5
   0  -6   2 103904. 4292.76   1
   0   6  -2 107935. 4315.14   4
   0  -6   2 111010. 4302.34  10
   0  -6  -2 111003. 4337.97  15
   0  -6   3 11985.7 652.843   1
   0   6  -3 13387.7 675.185   4
   0   6  -3 12500.7 690.710   5
   0  -6   3 10808.1 732.014  41
   0  -6   3 13262.5 668.257  10
   0  -6  -3 13504.5 692.370  15
   0  -6   4 201954. 7891.16   1
   0   6  -4 200035. 7866.96   4
   0   6  -4 185209. 7916.79   5
   0  -6  -4 196165. 7889.26  15
   0   6  -5 19200.6 1053.44   5
   0   6  -5 19664.0 993.437   4
   0  -6   5 19830.6 1029.67   1
   0  -6  -5 19870.2 1024.92  15
   0   6  -6 248402. 10487.6   5
   0  -6   6 262128. 10495.5   1
   0   6  -6 267271. 10425.1   4
   0  -6   7 179.746 105.961   9
   0   6  -7 179.069 107.683   4
   0  -6   7 230.340 142.338   1
   0   6  -7 339.330 137.114   5
   0  -6   8 139499. 6384.01   9
   0   6  -8 158984. 6396.05   5
   0   6  -8 154274. 6349.45   4
   0  -6   8 157345. 6466.58   1
   0  -6   9 12231.1 920.916   9
   0  -6   9 13513.6 961.655   1
   0   6  -9 13018.5 884.040   4
   0   6  -9 14272.4 909.371   5
   0  -6  10 16310.3 1138.02   9
   0   6 -10 16626.0 1060.09   5
   0  -6  10 16237.2 1082.12  39
   0   6 -10 17466.1 1092.82   4
   0  -6  11 4961.58 581.670   9
   0  -6  11 4256.86 506.306  39
   0   6 -11 3888.15 415.331   3
   0   6 -12 12071.0 901.398   5
   0  -6  12 12415.8 1008.58   9
   0  -6  12 12045.4 937.762  39
   0  -6  13 2419.53 388.443  39
   0   6 -13 1325.82 288.741   5
   0  -6  14 18393.1 1220.53  39
   0  -6  14 17181.4 1080.82  35
   0  -6  15 782.014 264.457  39
   0  -6  15 591.998 193.710  35
   0  -6  16 1369.49 262.612  35
   0  -6  16 1247.71 296.587  39
   0  -6 -16 703.003 231.710   6
   0  -6  17 2818.97 363.043  35
   0  -6 -17 3216.11 421.354   6
   0  -6  17 3347.18 432.103  39
   0  -6 -18 107.932 155.367   6
   0  -6  18 36.1140 132.545  39
   0  -6 -19 1345.61 249.443   6
   0  -6  19 1020.37 210.423  39
   0  -6 -20 1620.62 233.907   6
   0   7   0 33.6010 64.1296  17
   0  -7   0 165.363 73.4919  14
   0  -7   0 150.277 60.7672   1
   0   7  -1 7557.17 476.315  17
   0   7   1 8033.62 499.494  17
   0  -7   1 7733.69 455.541   1
   0  -7   1 7886.51 488.504  14
   0  -7  -1 7789.17 487.010  14
   0  -7   2 1014.52 141.503   1
   0   7  -2 1217.42 163.495   4
   0   7   2 1010.69 161.958  17
   0   7  -3 2569.20 239.987   4
   0  -7   3 2916.26 250.405   1
   0   7  -3 2476.97 259.392   5
   0  -7   3 1816.98 279.472  41
   0  -7  -3 2105.69 236.531  15
   0   7  -4 43049.6 1896.92   4
   0   7  -4 40985.9 1948.36   5
   0  -7   4 44073.3 1917.21   1
   0  -7  -4 41117.0 1912.24  15
   0   7  -5 1687.71 209.708   4
   0  -7   5 1217.05 204.254   1
   0   7  -5 1270.70 221.133   5
   0  -7  -5 1507.32 217.479  15
   0   7  -6 33469.7 1621.76   5
   0  -7   6 33425.1 1606.02   1
   0   7  -6 32202.6 1531.71   4
   0  -7  -6 27952.8 1531.73  15
   0   7  -7 8220.73 650.869   5
   0   7  -7 8759.57 623.332   4
   0  -7   7 10364.1 724.956   1
   0  -7  -7 8523.18 652.948  15
   0   7  -8 52829.3 2385.46   5
   0   7  -8 52610.3 2355.19   4
   0  -7   8 50034.4 2419.41   1
   0   7  -9 2287.91 324.776   5
   0   7  -9 1217.40 259.878   4
   0  -7   9 2093.34 366.845   1
   0   7 -10 49736.9 2415.36   5
   0  -7  10 49286.6 2456.86  39
   0   7 -10 47517.0 2422.69   4
   0   7 -11 3835.76 469.207   5
   0  -7  11 3664.27 496.372  39
   0   7 -12 60738.3 2854.76   5
   0  -7  12 58322.1 2889.18  39
   0   7 -12 55249.4 2686.62   3
   0  -7  13 15618.3 1008.81  35
   0  -7  13 17057.9 1178.78  39
   0   7 -13 16730.4 1137.97   5
   0  -7  14 53129.7 2594.64  39
   0  -7  14 47260.1 2380.03  35
   0  -7  15 74.9053 126.536  35
   0  -7  15 446.912 208.442  39
   0  -7 -15 92.5939 149.099   6
   0  -7  16 22649.0 1319.89  35
   0  -7  16 24163.2 1438.46  39
   0  -7 -16 24288.0 1417.23   6
   0  -7  17 4497.14 454.811  35
   0  -7  17 5038.44 530.307  39
   0  -7 -17 4993.34 521.488   6
   0  -7  18 19889.3 1087.47  35
   0  -7 -18 19656.2 1149.02   6
   0  -7  18 19251.0 1144.24  39
   0  -7 -19 1258.27 221.138   6
   0  -7 -20 18587.2 968.063   6
   0   8   0 223738. 8814.07  17
   0  -8   0 217207. 8800.16  14
   0  -8   0 216934. 8754.96   1
   0   8  -1 47274.8 2064.10  17
   0   8   1 47261.0 2079.51  17
   0  -8  -1 46187.6 2066.97  14
   0  -8   1 47718.9 2067.53  14
   0  -8  -1 43992.0 2016.91   1
   0   8   2 323673. 12790.6  17
   0   8  -2 316371. 12740.7   4
   0  -8  -2 321979. 12771.3  14
   0   8  -3 16189.7 873.336   4
   0  -8   3 16535.7 1018.52  41
   0   8   3 16919.0 928.895  17
   0   8  -4 255925. 10089.4   4
   0  -8  -4 246382. 10114.3  15
   0   8  -5 3427.15 327.644   4
   0   8  -5 2924.34 350.505   5
   0  -8  -5 3015.84 331.763  15
   0   8  -6 133762. 5309.84   4
   0   8  -6 125634. 5379.48   5
   0  -8  -6 120301. 5320.38  15
   0   8  -7 2100.38 286.214   4
   0   8  -7 1411.66 262.525   5
   0  -8  -7 2125.50 301.084  15
   0   8  -8 22248.0 1278.01   5
   0   8  -8 21086.0 1239.72   4
   0   8  -9 23852.3 1366.13   5
   0  -8   9 22480.4 1370.97  39
   0   8  -9 23264.0 1362.00   4
   0  -8  10 21886.6 1406.49  39
   0   8 -10 21874.0 1387.71   4
   0   8 -11 5013.40 541.949   5
   0  -8  11 4784.60 569.276  39
   0   8 -11 4700.20 563.737   4
   0   8 -12 11878.7 900.242   5
   0  -8  12 10465.8 898.124  39
   0   8 -12 9808.29 768.222   3
   0  -8  13 110.261 124.109  35
   0  -8 -13 100.548 204.690   6
   0  -8  13 164.120 184.692  39
   0   8 -13 38.2531 129.168   3
   0  -8  14 2376.67 350.287  35
   0  -8  14 2607.15 426.850  39
   0  -8 -14 2448.08 403.908   6
   0  -8  15 6515.93 605.330  35
   0  -8  15 8216.65 745.517  39
   0  -8 -15 8009.77 715.334   6
   0  -8  16 390.772 178.124  35
   0  -8  16 492.423 194.212  39
   0  -8 -16 634.422 232.570   6
   0  -8  17 574.343 172.998  35
   0  -8  17 691.926 204.267  39
   0  -8 -17 333.712 169.947   6
   0  -8 -18 30.9322 117.803   6
   0  -8  18 53.0248 89.5079  35
   0  -8 -19 1062.33 194.353   6
   0  -8  19 1308.03 187.359  35
   0  -9   0 68.3615 73.3717  14
   0   9   0 46.1498 77.9204  17
   0   9   1 1653.62 229.042  17
   0   9  -1 1321.56 200.888  17
   0  -9  -1 1605.84 218.583  14
   0   9   2 5932.89 474.941  17
   0  -9  -2 6120.40 469.162  14
   0   9  -2 6042.60 451.220   4
   0  -9  -3 1834.16 248.223  14
   0   9  -3 1769.67 233.961   4
   0  -9   3 1499.99 291.251  41
   0   9   3 2276.01 278.870  17
   0   9  -4 44557.5 2034.28   4
   0   9   4 43884.3 2104.95  17
   0   9  -5 2143.89 271.552   4
   0  -9  -5 2393.25 302.261  15
   0   9  -6 34178.9 1641.24   4
   0  -9  -6 30583.6 1646.56  15
   0   9  -7 14381.2 923.243   4
   0  -9   8 55532.3 2799.65  39
   0   9  -8 59449.3 2818.73   4
   0  -9   9 673.292 205.879  39
   0   9  -9 812.677 235.801   5
   0   9  -9 522.186 199.690   4
   0   9 -10 52120.1 2503.00   5
   0  -9  10 46162.0 2501.73  39
   0   9 -10 50102.4 2527.17   4
   0  -9  11 2059.68 376.697  39
   0   9 -11 1578.54 319.590   5
   0   9 -11 1878.88 355.367   4
   0   9 -12 50068.0 2446.34   5
   0  -9  12 50423.9 2534.52  39
   0  -9  13 2737.41 372.042  35
   0  -9  13 2059.28 397.283  39
   0   9 -13 2966.66 392.258   3
   0  -9  14 26813.2 1509.19  35
   0  -9 -14 27479.8 1622.25   6
   0  -9  14 29685.3 1706.28  39
   0   9 -14 27405.6 1506.03   3
   0  -9  15 5087.07 504.920  35
   0  -9  15 5175.04 579.152  39
   0  -9 -15 3799.51 500.835   6
   0  -9  16 16909.3 1041.92  35
   0  -9 -16 17799.3 1120.12   6
   0  -9  17 211.950 135.409  35
   0   9 -17 668.114 175.206  40
   0  -9 -17 644.171 201.924   6
   0  -9 -18 12322.0 776.678   6
   0  -9  18 12142.2 745.365  35
   0  -9 -19 1411.33 204.967   6
   0  -9  19 1521.89 196.144  35
   0  10   0 129833. 5506.65  17
   0 -10   0 134490. 5507.97  14
   0  10  -1 518.075 150.201   4
   0 -10  -1 483.646 148.937  14
   0  10   1 785.082 181.846  17
   0  10  -2 139048. 5762.79   4
   0  10   2 146198. 5836.56  17
   0 -10  -2 147585. 5817.39  14
   0  10  -3 13487.0 825.335   4
   0 -10   3 15356.8 1002.36  41
   0  10   3 13809.5 881.232  17
   0 -10  -3 13823.3 861.214  14
   0  10   4 70283.4 3194.70  17
   0  10  -4 71557.4 3116.70   4
   0 -10  -4 69823.2 3154.62  14
   0  10   5 5163.42 520.862  17
   0  10  -5 5786.02 491.099   4
   0  10   6 9904.29 790.336  17
   0  10  -6 10115.2 724.519   4
   0 -10  -6 11176.1 772.664  38
   0  10  -6 9976.68 765.508  40
   0 -10  -7 2268.14 335.059  38
   0  10  -7 2087.19 320.938   4
   0  10  -8 29049.0 1604.02   4
   0 -10  -8 28692.8 1595.25  38
   0  10  -9 2227.87 371.705   4
   0 -10   9 2593.17 391.297  39
   0  10 -10 11782.1 921.797   4
   0 -10  10 9759.78 863.198  39
   0  10 -11 20542.3 1331.83   4
   0 -10  11 17519.8 1275.49  39
   0  10 -12 9763.51 757.744   3
   0 -10  12 9738.52 736.199  35
   0 -10  12 9146.28 858.636  39
   0 -10  13 794.237 224.240  35
   0  10 -13 1173.78 257.684   3
   0 -10  14 1793.26 312.916  35
   0  10 -14 1462.23 287.824   3
   0  10 -15 3994.18 422.543   3
   0 -10  15 4243.91 454.736  35
   0  10 -15 3282.78 443.037  40
   0 -10  16 1398.11 257.724  35
   0  10 -16 1371.20 270.262  40
   0 -10  17 112.085 102.942  35
   0  10 -17 142.971 105.043  40
   0 -10  18 377.174 126.576  35
   0 -10  19 15.3162 54.0007  35
   0  11   0 979.896 195.867  17
   0  11  -1 592.610 160.616   4
   0  11   1 286.459 122.140  17
   0 -11  -1 368.140 129.614  14
   0 -11   2 325.244 240.769  41
   0  11  -2 430.167 146.419   4
   0 -11  -2 542.146 152.701  14
   0  11   2 134.359 103.248  17
   0  11   3 10791.6 772.508  17
   0  11  -3 10434.8 712.700   4
   0 -11  -3 10263.9 738.556  14
   0  11  -4 4498.93 440.339   4
   0  11  -4 5146.37 440.253   2
   0  11   4 5040.91 501.830  17
   0 -11  -4 4993.21 473.852  38
   0  11  -4 4517.24 451.196  40
   0  11  -5 14911.7 910.987   4
   0  11   5 12979.5 941.459  17
   0  11  -5 13786.8 916.973  40
   0 -11  -5 12771.0 888.764  38
   0  11  -6 15090.3 983.378   4
   0  11   6 16120.5 1091.55  17
   0 -11  -6 15547.8 1006.98  38
   0  11  -6 14928.2 1021.30  40
   0  11  -7 7622.70 659.282   4
   0 -11  -7 6976.25 649.823  38
   0  11  -7 8241.74 718.380  40
   0  11   7 7788.76 735.343  17
   0  11   8 18673.3 1348.54  17
   0  11  -8 22321.6 1315.08   4
   0  11  -8 21127.2 1363.89  40
   0 -11  -8 20461.3 1289.53  38
   0  11   9 63.8293 112.576  17
   0  11  -9 98.5504 141.890   4
   0  11  -9 167.015 179.208  40
   0  11 -10 44119.1 2200.31   4
   0  11 -10 43407.4 2253.95  40
   0  11 -11 2524.67 437.916  40
   0  11 -12 20807.5 1266.16   3
   0 -11  12 21059.2 1254.76  35
   0  11 -12 22489.2 1457.63  40
   0  11 -13 1768.98 318.842   3
   0 -11  13 2176.87 336.345  35
   0  11 -13 1573.52 349.266  40
   0  11 -14 51615.9 2432.55   3
   0 -11  14 51256.8 2445.88  35
   0  11 -14 50134.4 2556.08  40
   0  11 -15 1578.81 263.628   3
   0 -11  15 2088.68 319.592  35
   0  11 -15 1631.30 305.149  40
   0 -11  16 15971.4 946.621  35
   0  11 -16 15192.8 958.029  40
   0 -11  17 526.562 147.581  35
   0  11 -17 375.443 123.347  40
   0 -11  18 12000.0 687.144  35
   0 -12   0 64207.4 3003.77  38
   0  12   0 70589.9 3053.24   4
   0 -12  -1 2157.10 309.536  14
   0  12   1 2015.44 310.939  17
   0  12  -1 2363.01 314.135   4
   0 -12   1 2611.54 486.540  41
   0 -12  -1 1818.37 281.206  38
   0  12  -2 39186.2 1914.28   4
   0 -12  -2 36221.0 1890.01  38
   0  12  -2 40220.3 1902.58  40
   0 -12   2 39318.7 2186.07  41
   0  12   2 39095.5 1971.48  17
   0 -12  -2 38520.4 1943.72  14
   0  12  -3 20618.0 1164.97   4
   0  12  -3 20298.2 1130.08   2
   0  12   3 20238.9 1219.66  17
   0  12  -3 19405.8 1144.15  40
   0 -12  -3 18786.3 1146.15  38
   0  12  -4 39662.2 1965.27   4
   0  12  -4 42355.4 1947.10   2
   0  12   4 38430.2 2042.43  17
   0 -12  -4 38643.8 1977.27  38
   0  12  -4 37692.8 1961.26  40
   0  12  -5 3130.30 392.073   4
   0  12   5 3226.07 441.030  17
   0 -12  -5 3277.54 415.092  38
   0  12  -5 3218.27 412.787  40
   0  12  -6 28189.1 1531.78   4
   0  12  -6 28277.2 1572.88  40
   0 -12  -6 27293.5 1547.69  38
   0  12   6 24145.4 1572.76  17
   0  12   7 169.300 152.120  17
   0  12  -7 48.4358 110.453  40
   0 -12  -7 227.879 154.000  38
   0  12  -7 480.004 177.782   4
   0  12  -8 21637.8 1345.90   4
   0  12  -8 21267.9 1389.50  40
   0 -12  -8 23032.5 1371.85  38
   0  12   8 17733.2 1365.98  17
   0  12   9 2077.15 418.626  17
   0 -12  -9 2312.66 385.066  38
   0  12  -9 2433.67 428.582  40
   0  12 -10 12651.8 1037.95  40
   0 -12  11 76.4188 102.922  35
   0  12 -11 57.6240 165.898  40
   0  12 -12 14871.2 1002.57   3
   0 -12  12 17281.7 1036.98  35
   0  12 -12 13852.7 1104.38  40
   0  12 -13 2992.54 401.415   3
   0 -12  13 3898.70 433.037  35
   0  12 -13 4300.70 531.967  40
   0  12 -14 3773.46 405.665   3
   0 -12  14 3075.76 383.268  35
   0  12 -14 2964.92 422.851  40
   0  12 -15 469.499 150.329   3
   0 -12  15 866.833 205.358  35
   0  12 -15 465.383 176.092  40
   0  12 -16 654.768 156.955   3
   0 -12  16 373.520 150.257  35
   0  12 -16 654.324 172.623  40
   0 -12  17 149.866 95.2066  35
   0  12 -17 190.391 96.5106  40
   0  13   0 106.737 120.156   4
   0 -13   0 36.2702 127.928  38
   0 -13   0 339.823 273.443  41
   0  13  -1 392.219 154.486   4
   0 -13  -1 611.227 414.905  41
   0 -13   1 427.360 261.676  41
   0 -13  -1 367.305 163.441  38
   0 -13   1 217.916 123.255  38
   0  13   2 877.529 226.545  17
   0  13  -2 685.329 181.722   4
   0 -13   2 550.580 250.405  41
   0  13  -2 549.840 166.107  40
   0 -13  -2 755.234 215.561  38
   0  13   3 1934.37 324.031  17
   0  13  -3 1778.20 296.834  40
   0 -13  -3 1845.01 312.214  38
   0  13  -3 1734.32 279.228   2
   0  13  -3 1736.82 287.569   4
   0  13  -4 11328.3 776.664   2
   0  13  -4 11978.5 830.051   4
   0  13   4 9424.46 820.152  17
   0  13  -4 10389.2 795.834  40
   0 -13  -4 10326.6 808.857  38
   0  13  -5 7097.45 634.373   4
   0  13  -5 7222.53 592.814   2
   0  13   5 5993.06 646.307  17
   0 -13  -5 6147.41 619.071  38
   0  13  -5 6839.44 632.794  40
   0  13  -6 6829.84 645.551   4
   0 -13  -6 8051.49 717.082  38
   0  13  -6 8181.02 713.208  40
   0  13   6 6402.46 701.001  17
   0  13   7 2706.11 448.011  17
   0 -13  -7 2789.98 425.335  38
   0  13  -7 2788.32 427.460  40
   0  13  -7 2067.72 355.448   4
   0 -13  -8 9214.42 816.713  38
   0  13  -8 9967.13 871.403  40
   0 -13  -9 4384.03 540.598  38
   0  13  -9 4272.45 566.474  40
   0  13 -10 24194.9 1558.12  40
   0  13 -11 667.023 254.323  40
   0 -13  12 24820.9 1388.26  35
   0  13 -12 24376.5 1522.99  40
   0  13 -12 24689.5 1392.97   3
   0 -13  13 11766.6 803.912  35
   0  13 -13 11566.1 892.862  40
   0  13 -13 11154.5 792.960   3
   0 -13  14 13540.3 859.562  35
   0  13 -14 12897.0 905.779  40
   0  13 -14 13232.7 836.816   3
   0 -13  15 627.745 170.224  35
   0  13 -15 407.168 150.936  40
   0  13 -15 583.774 157.926   3
   0 -13  16 16599.0 898.110  35
   0  13 -16 15561.6 899.251  40
   0  13 -16 16229.1 851.643   3
   0 -13  17 1631.51 191.387  35
   0  13 -17 1280.04 171.950  40
   0 -14   0 88990.9 4318.00  41
   0 -14   0 79175.1 3734.12  38
   0 -14   1 2172.43 363.917  38
   0 -14  -1 2117.80 354.177  38
   0  14  -1 1564.79 292.866   4
   0 -14   1 2854.03 527.557  41
   0 -14  -1 3194.58 692.453  41
   0  14  -2 41288.0 2043.03   2
   0  14  -2 38083.6 2037.79   4
   0 -14  -2 39010.0 2088.88  38
   0  14  -3 3822.99 471.144   4
   0  14  -3 4652.58 479.115   2
   0  14   3 4299.29 516.193  17
   0 -14  -3 4288.98 512.808  38
   0  14  -3 4788.33 502.309  40
   0  14  -4 39235.6 1951.76   2
   0  14  -4 36783.2 1981.23   4
   0  14   4 34504.1 2026.64  17
   0  14  -4 37337.3 1985.64  40
   0 -14  -4 39219.0 2044.54  38
   0  14  -5 8971.35 691.347   2
   0  14  -5 7950.34 706.853   4
   0  14   5 6917.97 736.836  17
   0 -14  -5 7811.27 730.446  38
   0  14  -5 8215.60 728.097  40
   0  14  -6 26772.3 1581.33  40
   0 -14  -6 26063.6 1580.76  38
   0 -14  -7 307.068 208.822  38
   0  14  -7 419.259 207.056  40
   0  14  -8 39591.3 2177.62  40
   0 -14  -8 39058.1 2138.23  38
   0  14  -9 6144.99 678.693  40
   0 -14  -9 5984.48 640.861  38
   0 -14 -10 7295.17 695.861  38
   0  14 -10 7219.58 739.176  40
   0  14 -11 1257.77 296.215  40
   0  14 -12 3901.97 418.879   3
   0  14 -12 2884.08 440.144  40
   0  14 -13 124.820 138.550   3
   0 -14  13 216.598 117.969  35
   0  14 -13 81.5314 131.324  40
   0  14 -14 3105.69 331.406   3
   0 -14  14 3069.28 334.386  35
   0  14 -14 2419.33 334.482  40
   0  14 -15 20.5086 75.2901   3
   0 -14  15 68.0273 79.9761  35
   0  14 -15 131.716 107.265  40
   0 -14  16 70.0114 75.6288  35
   0  14 -16 76.8211 78.2352  40
   0 -15   0 48.4543 156.028  38
   0 -15   0 506.244 332.613  41
   0  15  -1 284.213 170.492   2
   0 -15   1 393.171 193.822  38
   0 -15  -1 96.1768 154.895  38
   0 -15   1-72.9592 246.350  41
   0 -15  -1 295.736 332.805  41
   0  15  -2 2442.58 362.878   2
   0 -15  -2 2360.60 403.280  38
   0  15  -3 636.130 211.626   2
   0 -15  -3 582.859 227.805  38
   0  15  -3 628.769 201.541  40
   0  15  -4 1467.55 278.584   2
   0 -15  -4 1187.54 298.120  38
   0  15  -4 1295.01 273.759  40
   0  15  -5 277.767 146.122   2
   0  15  -5 284.701 167.734  40
   0 -15  -5 453.959 224.095  38
   0 -15  -6 8839.70 794.001  38
   0  15  -6 8461.97 770.881  40
   0  15  -7 7887.73 750.092  40
   0 -15  -7 7249.13 722.908  38
   0 -15  -8 15107.2 1098.52  38
   0  15  -8 15077.8 1123.95  40
   0  15  -9 6149.68 686.400  40
   0 -15  -9 7540.71 701.792  38
   0  15   9 7032.04 643.380  24
   0 -15 -10 14465.7 1037.95  38
   0  15 -10 16139.0 1131.40  40
   0  15 -11 2132.39 326.388   3
   0  15 -11 2206.80 384.379  40
   0  15 -12 12411.0 813.344   3
   0  15 -12 11591.6 873.334  40
   0  15 -13 2163.82 291.447   3
   0  15 -13 2955.55 370.668  40
   0  15 -14 15852.7 844.821   3
   0  15 -14 13697.0 871.716  40
   0  15 -15 5138.60 366.603   3
   0  15 -15 5050.64 399.907  40
   0  16   0 31814.4 1806.98   2
   0 -16   0 37521.1 1996.33  38
   0  16  -1 6482.42 621.392   2
   0 -16   1 6324.13 691.753  38
   0 -16  -1 7465.77 733.899  38
   0  16  -2 26990.7 1557.55   2
   0 -16  -2 29429.1 1697.35  38
   0  16  -3 2508.59 361.280   2
   0 -16  -3 1557.27 347.247  38
   0  16  -4 29762.9 1644.27   2
   0  16  -4 30054.0 1694.16  40
   0 -16  -4 31352.2 1784.41  38
   0  16  -5 4192.33 482.104   2
   0 -16  -5 4279.41 559.314  38
   0  16  -5 3496.18 475.038  40
   0 -16  -6 20934.0 1360.05  38
   0  16  -6 20733.9 1346.25  40
   0  16  -7 3408.46 480.795  40
   0 -16  -7 3567.15 482.541  38
   0 -16  -8 19309.5 1275.14  38
   0  16  -8 20444.7 1326.92  40
   0 -16  -9 4162.57 502.412  38
   0  16  -9 3944.59 514.272  40
   0  16   9 3737.62 446.389  24
   0 -16 -10 2032.78 335.067  38
   0  16 -10 1982.26 355.105  40
   0  16 -11 751.305 198.371   3
   0  16 -11 673.306 224.286  40
   0  16 -12 8058.28 576.185   3
   0  16 -12 6830.22 608.160  40
   0  16 -13 398.902 127.857   3
   0  16 -13 86.3918 105.998  40
   0  16 -14 926.979 149.094   3
   0  16 -14 1216.12 186.681  40
   0  17   0 43.6548 133.327   2
   0 -17   0 173.475 195.213  38
   0  17  -1 170.466 137.223   2
   0  17   1 44.8499 144.408   2
   0 -17  -1 112.396 161.828  38
   0  17  -2 2544.77 375.702   2
   0  17   2 2859.63 417.633   2
   0 -17  -2 2895.07 480.407  38
   0  17  -3 122.776 131.768   2
   0 -17  -3 53.2035 195.267  38
   0  17  -4 5430.61 538.259   2
   0  17  -4 5450.58 564.062  40
   0 -17  -4 4461.02 571.881  38
   0  17  -5 1379.34 277.765   2
   0  17  -5 1790.43 335.116  40
   0 -17  -5 1210.53 317.256  38
   0 -17  -6 11462.5 909.038  38
   0  17  -6 11383.0 896.532  40
   0  17  -7 1346.83 305.992  40
   0 -17  -7 1255.86 296.171  38
   0  17  -8 8259.43 742.049  40
   0 -17  -8 8297.98 722.570  38
   0  17   8 8674.59 695.728  24
   0 -17  -9 3341.34 412.373  38
   0  17  -9 3436.78 452.363  40
   0  17   9 2771.61 360.564  24
   0  17 -10 13463.8 822.151   3
   0  17 -10 11388.1 862.663  40
   0 -17 -10 11756.6 822.160  38
   0  17 -11 572.416 167.069   3
   0  17 -11 660.674 192.052  40
   0  17 -12 6249.20 456.109   3
   0  17 -12 5696.34 490.018  40
   0  17 -13 1827.51 206.672   3
   0  17 -13 1674.36 224.742  40
   0  18   0 26865.2 1598.42   2
   0 -18   0 34199.0 1888.49  38
   0  18  -1 7644.05 682.210   2
   0  18   1 8222.88 710.543   2
   0 -18  -1 9332.33 852.715  38
   0  18   2 15535.2 1054.99   2
   0  18  -2 14214.4 993.770   2
   0 -18  -2 17054.7 1189.98  38
   0  18  -3 9685.39 760.718   2
   0  18   3 9747.77 802.734   2
   0 -18  -3 11291.4 903.962  38
   0  18  -4 16631.1 1052.20   2
   0  18   4 17395.3 1122.09   2
   0 -18  -4 14970.2 1112.43  38
   0  18  -5 331.561 159.559   2
   0  18   5 219.608 173.572   2
   0 -18  -5 281.919 197.559  38
   0  18  -5 459.984 190.734  40
   0  18   6 14056.1 946.704   2
   0  18   6 12651.1 924.857  24
   0 -18  -6 12655.0 939.005  38
   0  18  -6 12401.4 915.372  40
   0  18   7 6216.78 582.357  24
   0  18  -7 6481.39 619.526  40
   0 -18  -7 6928.60 622.925  38
   0  18   8 7842.53 609.082  24
   0  18  -8 7603.05 648.156  40
   0  18  -9 1180.63 226.084   3
   0 -18  -9 1373.62 242.327  38
   0  18   9 1502.68 240.116  24
   0  18  -9 1297.67 255.639  40
   0  18 -10 959.427 184.441   3
   0 -18 -10 818.084 177.597  38
   0  18 -10 962.070 214.437  40
   0  18 -11 637.055 139.286   3
   0  18 -11 525.507 145.790  40
   0  19   0 233.784 153.708   2
   0 -19   0 56.5507 182.106  38
   0  19  -1 454.891 189.559   2
   0  19   1 199.568 152.684   2
   0 -19  -1 705.689 253.587  38
   0  19  -2 110.160 118.188   2
   0  19   2-40.5868 137.007   2
   0 -19  -2 51.3580 209.080  38
   0  19   3 162.976 143.644   2
   0  19  -3-35.5379 125.290   2
   0 -19  -3-48.1396 138.573  38
   0  19   4 360.698 178.175   2
   0  19  -4 308.275 148.360   2
   0 -19  -4 223.824 182.608  38
   0  19   5 700.829 215.580  24
   0  19   5 764.230 211.104   2
   0 -19  -5 577.800 215.818  38
   0  19   6 2715.31 367.404  24
   0  19   6 2721.67 363.044   2
   0 -19  -6 2139.93 331.972  38
   0 -19  -7 167.167 118.385  38
   0  19   7 318.867 149.122  24
   0  19  -7 443.132 155.536  40
   0  19  -8 1982.76 260.626   3
   0 -19  -8 1789.30 267.152  38
   0  19   8 1693.58 248.659  24
   0  19  -8 1762.62 271.470  40
   0  19  -9 692.320 154.214   3
   0 -19  -9 736.808 168.787  38
   0  19  -9 1128.49 204.429  40
   0  19   9 799.359 153.980  24
   0  19 -10 4149.46 360.410  40
   0  19 -10 3720.51 315.095   3
   0  20   0 9610.44 719.163   2
   0  20   1 5508.66 522.720   2
   0  20  -1 4796.66 482.253   2
   0 -20  -1 6674.07 651.278  38
   0  20   1 6161.85 598.360  24
   0  20   2 12147.6 822.643   2
   0  20  -2 10096.4 752.714   2
   0  20   2 11386.3 861.393  24
   0 -20  -2 12520.7 922.526  38
   0  20   3 1584.99 310.417  24
   0  20   3 2453.56 331.714   2
   0 -20  -3 1822.69 332.497  38
   0  20   4 8551.30 657.515   2
   0  20   4 8320.67 678.304  24
   0 -20  -4 7907.66 667.689  38
   0  20   5 2611.27 348.020  24
   0  20   5 2511.33 327.487   2
   0 -20  -5 2457.77 341.347  38
   0  20   6 6271.31 530.229  24
   0 -20  -6 6252.60 537.309  38
   0  20   7 1238.88 203.026  24
   0  20  -7 1373.91 192.378   3
   0 -20  -7 950.887 182.302  38
   0 -20  -8 3092.09 296.847  38
   0  21   0-28.6608 109.146   2
   0  21   1 203.847 122.455   2
   0  21   2 310.923 138.061  24
   0 -21  -2 103.822 131.920  38
   0  21   2 86.9247 110.498   2
   0  21   3 1172.76 223.986  24
   0 -21  -3 856.151 210.157  38
   0  21   3 949.593 194.484   2
   0  21   4 55.1518 93.0960  24
   0 -21  -4 84.4510 81.0507  38
   0  21   4-25.7105 94.3593   2
   0 -21  -5 1111.61 196.904  38
  -1   0  21 24.8879 101.321   8
   1   0 -20 13876.8 859.962   6
  -1   0  20 15140.0 938.046   8
  -1   0  19 117.991 138.736   8
  -1   0  18 49551.8 2466.43   8
  -1   0  17 45.0212 144.904   8
  -1   0  16 52300.8 2589.26   8
  -1   0  15 101.270 103.141   9
  -1   0  14 63972.6 3078.90   9
  -1   0  13-43.9416 109.556   9
  -1   0  12 76119.2 3476.23  26
  -1   0  12 83303.9 3626.27   9
  -1   0  11 36.9630 92.1569   9
   1   0 -10 67890.2 3035.92   5
  -1   0  10 71735.3 3152.95   9
  -1   0   9 30.3309 87.3461   9
   1   0  -9 91.9037 77.5946   5
   1   0  -8 135655. 5804.62   5
  -1   0   8 151690. 5926.10   9
  -1   0   7-24.0588 73.4561   9
   1   0  -7 74.6184 71.0367   5
   1   0  -6 11066.5 629.558   5
   1   0  -6 12004.8 616.116  16
  -1   0   6 10855.5 665.029   9
  -1   0   5 28.1727 51.7338  19
  -1   0   5 115.790 63.0261   9
   1   0  -5 148.074 68.5333   5
   1   0  -5 11.8118 41.6978  16
  -1   0   4 15196.8 757.335  19
   1   0  -4 15439.2 731.420   5
   1   0  -4 15973.2 730.706  16
  -1   0   4 15858.2 761.793   9
  -1   0   3 88.7483 46.0448  19
  -1   0   3 7.89103 27.9112   9
   1   0  -3 111.834 39.4916   4
   1   0  -3 117.661 36.8187   5
   1   0  -3 45.2450 27.9997  16
  -1   0   2 34691.9 1424.36  19
   1   0  -2 32909.8 1362.71  16
  -1   0   2 34025.1 1382.99   9
   1   0  -2 34739.1 1370.62   4
  -1   0   1 3.70754 12.5559  30
  -1   0   1 21.5887 9.34028  13
  -1   0   1 12.4689 15.8599  37
  -1   0   1 25.9618 23.0568  19
  -1   0   1 32.7123 18.1682  22
  -1   0   1 49.1384 18.5892  18
  -1   0   0 64723.6 2615.33  13
   1   0   0 66127.1 2585.56   1
  -1   0  -1 62.2888 36.3330  13
   1   0   1 21.9411 19.5042   1
  -1   0  -2 103480. 4259.29  13
   1   0   2 107276. 4238.53   1
  -1   0  -3 13.8551 42.3067  13
  -1   0  -3 10.9333 38.5502   5
   1   0   3 28.5049 56.1815   1
  -1   0  -4 15196.4 764.622  13
  -1   0  -4 16632.1 782.009  16
  -1   0  -4 13410.4 728.245   5
   1   0   4 12642.8 759.236   1
  -1   0  -5 130.095 75.6783  13
  -1   0  -5 37.3459 60.1213  16
  -1   0  -5 18.2544 64.3800   5
  -1   0  -6 15834.5 871.593  13
  -1   0  -6 17339.4 889.005  16
  -1   0  -6 15603.8 874.474   5
  -1   0  -7 22.6740 56.5265  13
  -1   0  -7 67.0556 71.9376  16
  -1   0  -7-24.1511 85.1467   5
  -1   0  -8 170264. 6956.91  16
  -1   0  -9-25.9046 79.0979  16
  -1   0 -10 12520.1 787.030  16
  -1   0 -11 30.5826 76.2493  16
   1   0  12 88550.9 3840.32   9
   1   0  12 81547.3 3690.32  39
   1   0  13 44.0899 100.360   9
   1   0  13 68.1629 98.1305  39
   1   0  14 18292.3 1221.94   9
   1   0  14 19140.6 1138.01  39
   1   0  15-38.0614 134.194  39
   1   0  16 71804.7 3292.25  39
   1   0  17 37.5503 114.658  39
   1   0  18 23904.6 1342.75   8
   1   0  18 22690.4 1297.69  39
   1   0  19-33.1968 95.5646   8
   1   0  19 118.462 120.567  39
   1   0  20 24262.8 1203.70   8
   1   0  20 20112.6 1109.86  39
   1   0  21 19.6988 82.6639   8
  -1   1  21 147.674 112.344   8
   1  -1 -21 334.025 114.733   6
  -1  -1  21 173.338 118.513   8
   1  -1 -20 876.935 205.416   6
  -1  -1  20 685.336 201.163   8
  -1   1  20 586.617 180.709   8
  -1  -1  19 116.790 148.316   8
  -1   1  19 117.316 125.937   8
  -1   1  18 1083.71 252.929   8
  -1  -1  18 1029.81 242.697   8
  -1   1  17 6152.00 605.986   8
  -1  -1  17 4278.22 518.747   8
  -1  -1  16 3579.58 449.492   8
  -1   1  16 3285.86 433.617   8
  -1  -1  16 2953.75 394.604  39
  -1   1  15 97.6566 111.262   9
  -1  -1  15 105.101 131.126   9
  -1  -1  15 309.290 162.329  39
  -1  -1  14 24586.7 1484.04   9
  -1   1  14 24121.8 1440.18   9
  -1  -1  14 23424.2 1357.13  39
  -1   1  13 12520.5 908.878   9
  -1  -1  13 12122.7 931.796   9
  -1  -1  13 13029.1 861.444  39
  -1   1  12 75497.1 3290.37   9
  -1   1  12 65773.4 3158.70  26
  -1  -1  12 68262.2 3171.16  26
  -1  -1  12 77505.7 3359.52   9
  -1  -1  12 72200.0 3195.93  39
  -1  -1  11 7922.61 641.561   9
   1   1 -11 6395.08 529.087   5
  -1   1  11 6307.32 563.059   9
   1   1 -10 190130. 7918.47   5
  -1  -1  10 199935. 8055.62   9
  -1   1  10 193632. 7989.43   9
  -1   1   9 491.951 142.353   9
  -1  -1   9 291.400 124.563   9
   1   1  -9 691.520 163.856   5
   1   1  -8 476122. 19122.0   5
  -1  -1   8 491892. 19214.9   9
   1  -1  -7 210586. 8084.18   5
   1   1  -7 191927. 8102.12   5
  -1  -1   7 200140. 8173.91   9
  -1  -1   6 487982. 19342.1  19
   1   1  -6 488606. 19394.3   5
   1  -1  -6 544461. 19380.3   5
   1   1  -6 512500. 19380.0   4
  -1  -1   6 483147. 19425.4   9
   1  -1  -6 444998. 19330.9  16
  -1  -1   5 139943. 5700.75  19
   1   1  -5 143810. 5707.04   4
   1   1  -5 144654. 5725.55   5
   1  -1  -5 151317. 5718.96   5
  -1  -1   5 143389. 5751.09   9
   1  -1  -5 131997. 5682.34  16
  -1  -1   4 317088. 12355.5  19
   1  -1  -4 288712. 12344.4   5
   1   1  -4 326629. 12341.5   4
   1   1  -4 317013. 12356.8   5
  -1  -1   4 320289. 12377.9   9
  -1  -1   3 245.605 55.4550  19
   1   1  -3 231.643 24.9431  13
  -1  -1   3 165.785 44.9572   9
   1  -1  -3 245.977 47.6265   5
   1   1  -3 350.570 51.6485   4
   1   1  -3 217.624 49.8366   5
  -1  -1   2 651938. 25240.9  19
  -1   1   2 682164. 25233.3  30
  -1  -1   2 660619. 25232.4   9
   1   1  -2 614467. 25204.6   4
   1  -1  -2 641835. 25195.1   5
  -1  -1   1 19027.4 795.556  37
  -1   1   1 19696.3 796.401  37
  -1  -1   1 18989.2 801.369  10
  -1  -1   1 18890.5 782.521  14
  -1   1   1 18989.4 778.732  17
  -1  -1   1 18913.6 790.818  31
  -1   1   1 19698.8 792.693  31
  -1   1   1 18082.6 792.449  30
  -1   1   1 17609.6 757.634   9
  -1   1   1 20505.6 798.254  22
  -1   1   1 19669.6 788.197  18
   1   1  -1 19019.5 759.677  17
  -1  -1   1 19059.9 786.623  18
  -1  -1   1 20461.7 797.996  22
  -1  -1   0 351261. 13761.1  30
  -1  -1   0 386773. 13781.3  15
  -1   1   0 347675. 13784.9  13
  -1  -1   0 308789. 13800.3  41
   1  -1   0 389701. 13786.8   1
  -1   1   0 334335. 13762.0   4
  -1   1  -1 96616.0 4002.97   4
   1  -1   1 103597. 3989.72   1
  -1  -1  -1 101192. 4016.97  41
  -1   1  -1 96961.9 4001.18  13
  -1  -1  -1 106645. 4005.47  16
  -1   1  -1 99275.6 3994.86   5
   1  -1   2 481335. 19579.8   1
  -1   1  -2 496811. 19612.0   4
  -1  -1  -2 461090. 19598.1  41
  -1   1  -2 541010. 19607.2  13
  -1  -1  -2 557605. 19616.4  16
  -1   1  -2 476197. 19597.1   5
  -1   1  -3 181958. 7101.42  13
  -1  -1  -3 181931. 7111.21  16
  -1   1  -3 159792. 7093.59   5
  -1   1  -3 190214. 7126.31   4
   1  -1   3 178677. 7095.89   1
  -1   1  -4 167312. 6714.32  13
  -1  -1  -4 166069. 6725.15  16
  -1   1  -4 162711. 6722.03   5
   1  -1   4 172028. 6737.69   1
  -1   1  -5 35799.4 1617.17  13
  -1  -1  -5 35260.5 1625.62  16
  -1   1  -5 35869.8 1639.39   5
   1  -1   5 35380.6 1657.97   1
  -1  -1  -6 12052.7 704.368  13
  -1   1  -6 10809.2 672.775  13
  -1  -1  -6 10977.3 681.523  16
  -1   1  -6 13545.3 738.912   5
   1  -1   6 12308.2 749.543   1
  -1  -1  -7 897.353 171.441  16
  -1   1  -7 970.499 167.728  16
  -1  -1  -7 940.737 167.766  13
  -1   1  -7 1097.31 191.980   5
  -1   1  -8 14409.1 852.434  16
  -1  -1  -8 14979.9 871.106  16
  -1   1  -8 16210.8 910.806   5
  -1   1  -9 260.351 109.471  16
  -1  -1  -9 300.095 114.690  16
  -1   1  -9 89.6851 74.8515   5
  -1   1 -10 46159.9 2195.02  16
   1  -1  10 50790.1 2300.15   9
  -1  -1 -10 46222.5 2215.21  16
   1  -1  11 1238.58 246.948   9
  -1   1 -11 692.734 176.714  16
   1  -1  12 6052.85 531.044  39
   1   1  12 6482.80 529.303  39
   1  -1  12 5310.19 550.769   9
   1   1  13 33.3991 83.2638  39
   1  -1  13-34.9362 87.0956  39
   1   1  13 43.8211 89.1985   9
   1  -1  13 44.7427 101.824   9
   1   1  14 320.343 163.418  39
   1  -1  14 600.461 213.737  39
   1  -1  14 677.488 237.168   9
   1   1  14 843.488 234.623   9
   1  -1  15 4412.67 484.731  39
   1   1  15 4830.75 489.659  39
   1  -1  16 1430.62 295.977  39
   1   1  16 1916.30 312.684  39
   1   1  17 908.582 225.108  39
   1  -1  17 1041.29 248.001  39
   1   1  18 6334.13 540.872  39
   1  -1  18 5804.08 540.687  39
  -1  -1 -18 5581.08 543.960   6
   1   1  18 6322.43 570.249   8
   1  -1  18 5639.81 542.506   8
   1  -1  19 762.748 199.027  39
   1   1  19 1161.11 214.250  39
   1  -1  19 826.339 204.411   8
   1   1  19 623.767 194.641   8
   1  -1  20 4934.37 420.519  39
   1   1  20 5245.23 452.772   8
   1  -1  20 5453.43 457.582   8
   1  -1  21 78.5404 67.8326  39
   1  -1  21 19.4121 79.0314   8
   1   1  21-19.2685 85.4842   8
  -1   2  21-69.9409 103.425   8
  -1  -2  21-70.8439 101.966   8
   1  -2 -21 234.908 115.006   6
   1  -2 -20 26622.7 1408.66   6
  -1  -2  20 27264.6 1443.46   8
  -1   2  20 28553.4 1458.11   8
  -1   2  19 229.105 155.656   8
  -1  -2  19 189.708 144.708   8
  -1  -2  18 38224.8 2057.87  39
  -1   2  18 45796.7 2187.04   8
  -1  -2  18 42955.5 2150.70   8
  -1  -2  17 1245.11 279.654  39
  -1  -2  17 1757.15 327.032   8
  -1   2  17 1307.85 302.477   8
  -1  -2  16 57199.4 2845.28  39
  -1   2  16 62558.5 2937.78   8
  -1  -2  16 62068.6 2918.75   8
  -1  -2  15 4107.10 467.803  39
  -1  -2  15 3660.92 517.161   9
  -1  -2  14 64080.3 2995.63  39
  -1  -2  14 62729.1 3123.97   9
  -1   2  14 64584.6 3044.05   9
   1   2 -13 1805.41 309.310   5
  -1   2  13 2739.95 370.059   9
  -1  -2  13 2087.93 363.945   9
  -1  -2  13 2141.82 330.757  39
  -1   2  12 27660.9 1465.89   9
  -1  -2  12 26518.7 1432.26  39
   1   2 -12 27471.2 1442.63   5
  -1  -2  12 29788.5 1585.26   9
  -1   2  12 23417.5 1371.19  26
  -1  -2  12 23640.9 1373.79  26
  -1  -2  11 1565.03 280.589   9
  -1   2  11 1431.51 250.827   9
   1   2 -11 1151.53 219.821   5
  -1  -2  10 35134.6 1812.82   9
   1   2 -10 32653.4 1687.71   5
  -1   2  10 36581.0 1747.83   9
   1   2  -9 18208.9 1032.57   5
  -1  -2   9 19674.8 1129.45   9
   1   2  -8 43641.2 1996.51   5
  -1  -2   8 42403.8 2053.35   9
   1   2  -7 15569.3 833.646   4
   1   2  -7 15955.9 870.985   5
  -1  -2   7 15561.7 904.513   9
  -1  -2   6 47261.9 1988.25  19
   1   2  -6 45562.9 2004.97   4
   1   2  -6 46539.4 2047.96   5
  -1  -2   6 45935.7 2074.85   9
  -1  -2   5 79.3510 50.5054  19
   1  -2  -5 147.317 61.2064   5
   1   2  -5 161.855 61.3171   4
   1   2  -5 186.229 79.9914   5
  -1  -2   5 80.0109 56.6100   9
  -1  -2   4 2463.01 188.332  19
  -1  -2   4 2642.01 251.616   1
   1   2  -4 2252.35 192.413   5
   1   2  -4 2298.47 178.829   4
   1  -2  -4 2650.30 185.731   5
  -1  -2   4 2487.86 207.268   9
   1   2  -3 92.2292 35.2230   4
   1   2  -3 188.482 50.3096   5
   1  -2  -3 132.162 35.9493   5
  -1  -2   3 88.4298 61.8773   1
  -1  -2   3 191.388 48.7709   9
  -1  -2   2 4240.33 231.639   1
  -1   2   2 4401.55 219.075  30
  -1  -2   1 470.426 78.5308  41
  -1  -2   1 494.953 54.1385  37
  -1   2   1 515.243 53.1861  37
  -1   2   1 411.212 48.4852  31
  -1  -2   1 456.412 50.1624  31
  -1   2   1 499.095 59.6223  17
   1  -2  -1 517.326 48.8741  15
  -1  -2   1 512.080 65.3160  10
  -1  -2   1 510.809 61.0901  14
   1   2  -1 535.345 52.3499  17
  -1   2   1 646.574 57.7042  22
  -1  -2   1 571.634 46.6222   1
  -1   2   0 54280.4 2254.82   4
  -1  -2   0 56820.4 2366.86  41
  -1  -2   0 60284.4 2285.78  15
  -1   2   0 54199.6 2251.13   5
  -1   2   0 62153.9 2284.80  17
  -1   2  -1 9481.18 483.249   5
  -1   2  -1 10573.8 484.315  13
   1  -2   1 10287.3 451.121   9
   1  -2   1 11344.9 485.067   1
  -1   2  -1 9929.87 462.099   4
  -1   2  -2 80454.0 3187.06  13
  -1   2  -2 81296.9 3179.65   4
   1  -2   2 84652.8 3188.80   1
  -1   2  -3 33099.0 1576.24   5
  -1   2  -3 36053.5 1538.37  13
  -1   2  -3 36539.7 1542.45   4
   1  -2   3 37031.1 1547.07   1
  -1   2  -4 55274.9 2267.58   5
  -1   2  -4 50242.9 2196.68  13
   1  -2   4 52283.7 2228.36   1
  -1   2  -4 50488.7 2203.92   4
  -1   2  -5 1810.39 219.158   5
  -1   2  -5 1580.24 187.285  13
  -1  -2  -5 1497.65 195.247  16
   1  -2   5 1892.82 222.558   1
  -1   2  -5 1288.10 176.540   4
  -1  -2  -6 312880. 13214.6  16
  -1   2  -6 311300. 13185.0  13
   1  -2   6 333940. 13274.3   1
  -1   2  -7 27889.2 1351.49   5
   1  -2   7 24511.6 1357.74   1
  -1   2  -8 182053. 7104.45   5
  -1  -2  -8 163575. 7041.10  13
  -1   2  -9 2221.95 301.619   5
  -1   2  -9 2270.31 282.830  16
   1  -2   9 2465.61 315.353   9
  -1   2 -10 62876.9 2721.28   5
  -1   2 -10 54276.6 2608.73  16
   1  -2  10 57941.2 2702.71   9
   1  -2  11 15318.5 927.622  39
   1  -2  11 16060.5 1005.19   9
  -1   2 -11 13643.3 896.890  16
   1  -2  12 134449. 5789.22  39
   1   2  12 134663. 5756.67  39
   1  -2  12 144610. 5936.37   9
   1   2  13 664.706 182.136  39
   1  -2  13 877.833 216.487  39
   1  -2  13 1157.58 264.537   9
   1   2  13 969.132 239.619   9
   1   2  14 26192.5 1446.98  39
   1  -2  14 25791.6 1476.31  39
   1  -2  14 27208.1 1598.79   9
   1   2  14 27495.8 1573.71   9
   1  -2  15 4549.54 511.759  39
   1   2  15 4978.83 492.465  39
   1  -2  16 61628.9 2858.02  39
   1   2  16 58128.3 2778.20  39
  -1  -2 -17 1522.02 312.381   6
   1   2  17 1605.87 281.367  39
   1  -2  17 2296.93 348.784  39
  -1  -2 -18 25462.1 1420.12   6
   1  -2  18 25829.5 1420.78   8
   1   2  18 27580.5 1440.65   8
   1   2  18 23529.9 1337.91  39
   1  -2  18 24889.6 1401.08  39
   1  -2  19 130.076 119.542   8
  -1  -2 -19 125.531 119.719   6
   1   2  19 224.446 138.632   8
   1  -2  19 309.213 147.779  39
   1   2  20 15380.5 866.362   8
   1  -2  20 16460.1 892.065   8
  -1  -2 -20 12882.1 810.629   6
   1  -2  20 13638.9 825.068  39
   1  -2  21-18.5245 86.3968   8
   1   2  21 36.5458 72.0277   8
   1  -2  21 31.7127 62.5028  39
  -1  -3  21 21.7252 82.7296   8
   1  -3 -21 21.1714 88.8398   6
  -1   3  21-21.2936 75.0712   8
  -1   3  20 29.6716 120.982   8
   1  -3 -20 257.545 148.657   6
  -1  -3  20 329.849 158.721   8
  -1  -3  19 1062.14 254.843   8
  -1   3  19 624.992 204.035   8
  -1  -3  19 873.510 205.494  39
  -1   3  18 1716.04 327.943   8
  -1  -3  18 1191.55 272.030   8
  -1  -3  18 983.684 254.119  39
  -1  -3  17 2034.53 354.935   8
  -1   3  17 2366.76 374.033   8
  -1  -3  17 1575.36 301.815  39
  -1   3  16 44698.7 2175.84   8
  -1  -3  16 40278.8 2108.64   8
  -1  -3  16 38292.9 2086.97  39
  -1  -3  15 1304.76 273.771   8
  -1  -3  15 825.649 220.222  39
  -1  -3  14 9562.29 862.941   9
   1   3 -14 9701.18 788.253   5
  -1  -3  14 9868.42 782.267  39
  -1  -3  13 6649.44 610.771  39
  -1  -3  13 6337.39 573.700  26
  -1  -3  13 6036.10 661.749   9
   1   3 -13 7417.34 633.793   5
  -1  -3  12 56396.7 2620.61  39
  -1   3  12 54879.5 2581.32   9
  -1  -3  12 53463.3 2503.49  35
  -1  -3  12 51236.0 2528.19  26
  -1  -3  12 56896.1 2745.16   9
   1   3 -12 54719.0 2585.87   5
   1   3 -11 274.963 131.119   5
  -1   3  11 200.585 96.5541   9
  -1  -3  11 138.374 124.447   9
   1   3 -10 113293. 4854.61   5
  -1  -3  10 114546. 4985.76   9
   1   3  -9 33757.4 1650.61   4
   1   3  -9 34333.2 1678.67   5
  -1  -3   9 32829.8 1750.65   9
   1   3  -8 146466. 6064.45   4
   1   3  -8 154223. 6129.98   5
  -1  -3   8 141851. 6164.04   9
   1   3  -7 61237.4 2694.26   5
   1   3  -7 61711.9 2641.58   4
  -1  -3   7 60343.0 2723.44   9
   1   3  -6 237748. 9466.29   4
   1   3  -6 238090. 9524.37   5
  -1  -3   6 236672. 9549.49   9
  -1  -3   5 53067.9 2245.57  19
  -1  -3   5 53543.7 2314.48   9
   1   3  -5 53481.4 2258.34   4
   1   3  -5 53573.1 2297.32   5
  -1  -3   5 55783.0 2377.62   1
  -1  -3   4 61255.8 2465.22   9
   1   3  -4 57551.2 2449.42   5
   1   3  -4 55684.7 2413.66   4
  -1  -3   4 62326.7 2509.93   1
   1   3  -3 448.596 76.3872   5
  -1  -3   3 445.805 83.2874   1
   1   3  -3 243.922 54.8657   4
  -1  -3   3 91.2929 49.2320  41
  -1   3   3 193.122 46.8350  30
   1  -3  -2 67731.5 2623.88  15
  -1   3   2 65661.7 2623.77  30
  -1  -3   2 62172.1 2621.04   1
  -1  -3   2 65244.4 2695.08  41
  -1  -3   1 13994.9 720.020  41
  -1  -3   1 14478.8 596.669  37
  -1   3   1 13628.6 591.146  37
  -1  -3   1 13449.7 586.684  31
  -1  -3   1 14435.3 639.724  14
  -1  -3   1 14339.4 645.714  10
  -1  -3   1 12757.6 586.648   1
  -1   3   1 14429.3 593.073  22
  -1   3   1 13629.0 636.026  17
  -1  -3   1 14375.5 593.342  22
   1   3  -1 14350.1 619.777  17
   1  -3   0 282300. 10435.5  14
  -1  -3   0 279011. 10459.2  15
   1  -3   0 284882. 10392.0  10
  -1   3   0 284701. 10460.9  17
  -1  -3   0 268375. 10394.1  18
  -1   3  -1 45825.0 1851.33   4
   1  -3   1 47129.9 1875.87   1
   1  -3   1 47971.5 1825.61   9
  -1  -3  -1 50732.7 1892.31  15
  -1   3  -2 28782.7 1204.84   4
   1  -3   2 29348.6 1221.47   1
  -1   3  -2 25179.8 1254.99   5
   1  -3   2 28567.1 1186.97   9
  -1   3  -3 95772.8 3935.02   5
  -1   3  -3 92240.9 3848.05   4
   1  -3   3 97534.6 3872.49   1
  -1   3  -3 96234.3 3862.17  13
   1  -3   3 94985.6 3848.50   9
  -1   3  -4 8293.38 485.344   4
  -1   3  -4 9496.63 558.592   5
   1  -3   4 9223.72 517.731   1
   1  -3   4 8169.72 491.202   9
  -1   3  -4 8191.08 483.094  13
  -1   3  -5 2796.54 263.614   4
   1  -3   5 3476.19 307.169   1
  -1   3  -5 3435.41 310.267   5
   1  -3   5 3149.53 285.652   9
  -1   3  -5 3051.37 268.042  13
  -1   3  -6 57000.9 2560.92   4
   1  -3   6 62603.0 2634.61   1
  -1   3  -6 65841.2 2644.89   5
  -1   3  -6 53072.9 2528.13  13
   1  -3   6 59800.6 2600.53   9
   1  -3   7 24811.1 1308.72   1
  -1   3  -7 21523.4 1209.75   4
  -1   3  -7 26516.9 1287.35   5
   1  -3   7 24994.6 1273.50   9
   1  -3   8 124573. 5661.38   1
  -1   3  -8 141814. 5636.89   5
   1  -3   8 135466. 5632.19   9
  -1   3  -9 7815.34 613.126   5
   1  -3   9 8443.92 644.156   9
  -1   3 -10 9250.27 687.614   5
   1  -3  10 10094.3 728.540   9
  -1   3 -10 7620.07 614.577  16
   1  -3  11 801.753 192.889  39
  -1   3 -11 714.356 202.250   5
  -1   3 -11 1441.13 246.387  16
   1  -3  11 1062.02 241.666   9
   1  -3  12 2421.60 374.324   9
   1   3  12 2708.46 336.702  39
   1  -3  12 2927.34 371.673  39
   1  -3  13 7885.50 718.046   9
   1   3  13 7119.68 593.611  39
   1  -3  13 7509.40 646.350  39
   1   3  14 3185.45 437.495   9
   1  -3  14 2326.04 365.725  39
   1   3  14 2194.00 324.094  39
   1  -3  14 2685.18 425.210   9
   1   3  15 3732.05 420.165  39
   1  -3  15 2955.04 412.437  39
   1  -3  16 881.494 251.454  39
   1  -3  17 201.005 158.695  39
  -1  -3 -17 250.080 180.177   6
   1  -3  18 1349.00 284.231  39
   1  -3  18 1855.67 303.414   8
  -1  -3 -18 1347.86 286.511   6
   1   3  18 1723.74 292.777   8
   1  -3  19 2618.16 333.759  39
   1   3  19 2905.76 351.541   8
   1  -3  19 2657.64 339.740   8
  -1  -3 -19 3235.41 379.447   6
   1  -3  20 4318.60 393.555  39
  -1  -3 -20 4262.87 392.723   6
   1  -3  20 4858.71 415.666   8
   1   3  20 4594.67 403.595   8
   1  -4 -21-20.3125 90.1135   6
  -1  -4  20 36490.6 1764.60   8
  -1   4  20 36896.8 1762.25   8
   1  -4 -20 36066.2 1766.14   6
  -1  -4  19 160.484 122.253  39
  -1  -4  19-34.5949 136.386   8
   1  -4 -19 237.471 169.162   6
  -1   4  19 34.4710 135.898   8
  -1  -4  18 33385.3 1828.13  39
  -1  -4  18 37331.1 1885.48   8
  -1   4  18 37227.5 1888.96   8
  -1  -4  17 6048.84 598.241  39
  -1  -4  17 5596.25 581.648   8
  -1   4  17 7324.47 655.126   8
  -1  -4  16 72325.7 3519.37  39
  -1  -4  16 78676.7 3539.01   8
  -1   4  16 78255.2 3556.89   8
  -1  -4  15 14264.8 1011.42  39
  -1   4  15 15033.3 1013.78   8
  -1  -4  15 14048.7 979.211   8
  -1  -4  15 12960.9 911.705  35
  -1  -4  14 72897.8 3307.79  39
  -1  -4  14 72161.2 3448.67   9
   1   4 -14 67179.1 3265.14   5
  -1  -4  14 67281.1 3156.23  35
  -1  -4  13 9056.23 757.826  39
  -1  -4  13 9509.77 725.206  26
  -1  -4  13 9234.27 834.898   9
   1   4 -13 8821.42 740.509   5
  -1  -4  13 8044.51 658.376  35
  -1  -4  12 22746.5 1349.44  39
  -1  -4  12 21885.3 1273.29  26
  -1  -4  12 23057.8 1441.50   9
   1   4 -12 22606.3 1315.22   5
  -1  -4  12 21266.2 1229.33  35
  -1  -4  11 4213.64 481.533  39
  -1  -4  11 4861.12 556.368   9
   1   4 -11 5302.81 510.340   5
  -1  -4  10 51472.9 2525.20   9
   1   4 -10 49812.7 2393.53   5
  -1  -4   9 2580.99 362.464   9
   1   4  -9 2112.16 303.527   5
   1   4  -9 2030.27 277.436   4
  -1  -4   8 1081.76 227.916   9
   1   4  -8 1316.43 227.752   5
   1   4  -8 1233.23 200.094   4
  -1  -4   7 40458.5 1917.12   9
   1   4  -7 39274.8 1878.52   5
   1   4  -7 40364.4 1824.19   4
  -1  -4   6 3188.42 309.136   9
  -1  -4   6 2847.77 320.005   1
   1   4  -6 3515.13 287.090   4
   1   4  -6 2929.72 293.072   5
  -1  -4   5 17.2540 46.4906   9
   1   4  -5 27.4436 44.1943   4
   1   4  -5 119.500 77.7181   5
  -1  -4   5 123.855 78.6247   1
  -1  -4   4 27122.8 1256.29   1
   1   4  -4 26404.7 1233.79   5
   1   4  -4 28063.4 1217.34   4
  -1   4   3 117414. 4525.53  30
  -1  -4   3 113590. 4598.40  41
   1   4  -3 112278. 4563.92   5
   1   4  -3 112277. 4552.26   4
  -1  -4   3 109999. 4552.22   1
   1  -4  -3 112875. 4541.73  15
  -1  -4   2 22428.3 996.497  10
   1  -4  -2 21263.5 956.529  15
  -1  -4   2 22404.7 987.817  14
  -1  -4   2 22428.2 1063.40  41
  -1   4   2 21197.8 942.055  30
   1   4  -2 22224.3 959.745  17
  -1  -4   2 23361.1 931.214  22
  -1  -4   2 20467.0 941.037   1
  -1  -4   1 37960.8 1532.07  10
  -1  -4   1 35830.6 1522.31  14
   1  -4  -1 35793.1 1495.98  14
  -1  -4   1 35225.4 1464.96   1
  -1  -4   1 31636.5 1634.87  41
   1   4  -1 36442.9 1504.16  17
  -1   4   1 36078.4 1525.02  17
   1  -4   0 215797. 7014.73  14
   1  -4   0 202506. 7026.12   1
  -1   4   0 211610. 7041.74  17
   1  -4   1 56077.6 2160.98   1
  -1   4  -1 54149.5 2136.20   4
  -1  -4  -1 58466.9 2177.46  15
   1  -4   2 65430.7 2654.71   9
   1  -4   2 66102.6 2700.03   1
  -1   4  -2 64466.8 2681.17   4
  -1   4  -2 60070.9 2743.27   5
  -1  -4  -2 72397.7 2731.48  15
   1  -4   3 5528.13 335.124   9
   1  -4   3 5936.17 366.693   1
  -1   4  -3 5439.90 400.487   5
  -1   4  -3 6254.02 357.005   4
   1  -4   4 111774. 4716.00   9
  -1   4  -4 116679. 4723.33   4
   1  -4   4 115861. 4751.14   1
  -1   4  -4 123936. 4829.37   5
   1  -4   5 5242.64 397.621   9
   1  -4   5 5996.86 434.278   1
  -1   4  -5 5468.31 392.515   4
   1  -4   6 234790. 9452.50   1
  -1   4  -6 229818. 9388.20   4
   1  -4   6 212852. 9391.31   9
   1  -4   7 1570.66 235.910   9
  -1   4  -7 1052.63 198.482   4
   1  -4   7 1744.33 278.078   1
  -1   4  -7 1472.67 234.394   5
  -1   4  -8 274170. 10309.1   5
   1  -4   8 250782. 10303.9   9
   1  -4   8 244965. 10344.3   1
  -1   4  -8 244186. 10250.2   4
   1  -4   9 144.132 116.307   9
  -1   4  -9 364.094 147.104   5
  -1   4 -10 96982.9 4257.16   5
   1  -4  10 97077.1 4307.02   9
  -1   4 -11 9193.98 658.379   3
   1  -4  11 9487.53 724.188  39
  -1   4 -11 10659.7 775.502   5
   1  -4  11 10245.8 797.981   9
  -1   4 -11 8964.41 706.442  16
  -1   4 -12 109669. 4812.86   3
   1  -4  12 113350. 4928.32  39
   1  -4  12 119096. 5065.95   9
   1  -4  13 454.065 188.025  39
   1  -4  13 51.2898 138.307   9
   1  -4  14 84087.7 3955.84  39
   1  -4  14 86201.5 4090.13   9
   1   4  14 93646.8 4055.69   9
   1  -4  15 1009.52 255.735  39
  -1  -4 -16 58381.4 2803.51   6
   1  -4  16 56614.5 2769.58  39
  -1  -4 -17 2214.09 377.579   6
   1  -4  17 2606.17 380.119  39
  -1  -4 -18 29832.2 1643.20   6
   1  -4  18 33550.6 1655.92   8
   1   4  18 32722.0 1636.94   8
   1  -4  18 28839.9 1623.50  39
  -1  -4 -19 61.6148 133.042   6
   1  -4  19 58.9031 108.096   8
   1   4  19 57.1895 104.953   8
   1  -4  19 60.4847 119.227  39
  -1  -4 -20 18851.9 1008.82   6
   1  -4  20 20334.3 1016.60   8
   1  -4  20 17160.5 982.196  39
   1  -5 -21 93.7570 87.5294   6
   1  -5 -20 607.362 177.814   6
   1  -5 -19 262.065 182.648   6
  -1  -5  19 62.6147 110.446  39
  -1  -5  18 5338.70 525.718  39
  -1  -5  17 246.232 138.716  35
  -1  -5  17-42.9887 145.167  39
  -1  -5  16 20545.4 1225.65  35
  -1  -5  16 20998.0 1321.62  39
  -1  -5  15 76.5178 134.883  35
  -1  -5  15-48.3880 155.729  39
  -1  -5  14 43646.5 2172.84  35
  -1  -5  14 42691.4 2281.85  39
   1   5 -14 45896.7 2308.73   5
   1   5 -13 995.449 239.269   5
  -1  -5  13 1423.50 270.872  26
  -1  -5  13 1108.09 268.020  39
  -1  -5  13 1239.83 251.399  35
  -1  -5  12 35952.5 1872.48  35
  -1  -5  12 35794.5 2012.21  39
   1   5 -12 40568.3 2013.03   5
  -1  -5  12 41698.4 2186.57   9
  -1  -5  11 26556.7 1552.07  39
   1   5 -11 28348.1 1536.73   5
  -1  -5  11 27454.3 1654.76   9
  -1  -5  10 73700.4 3578.20   9
   1   5 -10 79331.7 3478.34   5
   1   5 -10 76416.7 3447.54   4
  -1  -5   9 458.527 159.078   9
   1   5  -9 155.900 100.892   4
   1   5  -9 345.656 145.421   5
  -1  -5   8 45129.3 2255.32   9
   1   5  -8 46679.2 2231.10   5
   1   5  -8 48795.7 2182.86   4
  -1  -5   7 1345.33 224.532   9
   1   5  -7 1266.25 192.596   4
   1   5  -7 998.841 202.761   5
  -1  -5   7 1037.01 216.902   1
  -1  -5   6 122456. 4873.42   1
   1   5  -6 111530. 4816.62   5
   1   5  -6 114572. 4753.09   4
   1   5  -5 8467.35 539.007   5
  -1  -5   5 8870.58 559.221   1
   1   5  -5 8245.56 499.316   4
  -1  -5   4 41441.2 1847.71  41
   1  -5  -4 42074.8 1822.46  15
   1   5  -4 42149.6 1848.98   5
  -1  -5   4 41425.7 1850.78   1
   1   5  -4 43815.0 1833.19   4
  -1  -5   3 338630. 13499.3  41
  -1  -5   3 364939. 13449.3  10
   1  -5  -3 330171. 13407.6  15
   1   5  -3 333873. 13427.4   5
   1   5  -3 339534. 13423.9   4
  -1  -5   3 337674. 13407.0   1
  -1   5   2 704731. 27217.0  17
   1  -5  -2 695463. 27176.3  15
  -1  -5   2 697169. 27207.8  10
  -1  -5   2 711799. 27210.9  14
  -1  -5   2 681319. 27144.7   1
  -1  -5   2 620763. 27300.0  41
   1   5  -2 722722. 27178.0  17
  -1  -5   1 876690. 33607.0  10
  -1  -5   1 862756. 33612.0  14
   1  -5  -1 837963. 33580.4  14
  -1  -5   1 858168. 33542.9   1
   1   5  -1 860101. 33587.3  17
  -1   5   1 859536. 33614.9  17
  -1  -5   0 353709. 13940.7  14
   1  -5   0 358966. 13914.9  14
  -1  -5   0 344508. 13870.0   1
   1  -5   0 341625. 13922.7   1
   1   5   0 373698. 13935.4  17
  -1   5   0 355490. 13936.9  17
   1  -5   1 37619.1 1550.56   1
  -1   5  -1 38388.9 1536.08   4
  -1  -5  -1 40860.2 1582.93  15
  -1   5  -2 255991. 10082.8   4
   1  -5   2 263186. 10104.8   1
  -1  -5  -2 275535. 10133.3  15
  -1   5  -3 537.883 95.1341   4
   1  -5   3 384.473 92.6151   1
  -1   5  -3 677.879 137.530   5
  -1  -5  -3 521.489 108.479  15
  -1   5  -4 172203. 6798.86   4
   1  -5   4 164962. 6822.82   1
  -1   5  -4 176621. 6908.18   5
   1  -5   4 165224. 6780.87   9
   1  -5   5 40844.5 1896.25   1
  -1   5  -5 45015.0 1953.53   5
  -1   5  -5 39890.1 1849.08   4
   1  -5   5 41404.2 1862.17   9
  -1   5  -6 268112. 10754.2   4
   1  -5   6 270736. 10821.0   1
  -1   5  -6 287913. 10843.3   5
   1  -5   6 251037. 10756.5   9
   1  -5   7 45275.7 2136.23   1
  -1   5  -7 43758.9 2065.67   4
   1  -5   7 40191.3 2066.92   9
   1  -5   8 29260.6 1558.99   1
  -1   5  -8 25992.9 1448.72   4
   1  -5   8 26833.5 1492.70   9
   1  -5   9 1230.98 277.316   1
  -1   5  -9 1569.38 268.552   5
   1  -5   9 1294.00 261.013   9
   1  -5  10 52348.5 2509.10   9
  -1   5 -10 56803.4 2476.48   5
  -1   5 -11 1352.77 275.052   5
  -1   5 -11 1079.93 216.623   3
   1  -5  11 1193.99 266.582   9
   1  -5  11 1780.43 297.465  39
  -1   5 -12 262.832 161.958   5
  -1   5 -12 592.174 187.468   3
   1  -5  12 563.589 234.033   9
   1  -5  12 843.123 235.826  39
  -1   5 -13 685.267 195.990   3
   1  -5  13 794.983 230.753  39
   1  -5  13 592.809 221.016   9
   1  -5  14 1949.39 353.520  39
   1  -5  15 1222.90 288.197  39
  -1  -5 -15 1367.83 318.432   6
   1  -5  15 1165.45 248.896  35
   1  -5  16 4658.34 529.472  39
  -1  -5 -16 4008.53 507.262   6
   1  -5  17-121.483 142.825  39
  -1  -5 -17-82.6865 139.615   6
   1  -5  18 1134.94 249.196  39
  -1  -5 -18 1263.07 266.382   6
   1  -5  19 86.8002 114.096  39
  -1  -5 -19 88.7231 127.744   6
   1  -5  20 5344.42 423.084  39
  -1  -5 -20 5439.09 431.127   6
   1  -6 -20 27019.3 1352.03   6
   1  -6 -19 1051.18 234.819   6
  -1  -6  18 22831.8 1317.00  39
   1  -6 -18 24064.7 1330.23   6
  -1  -6  18 22539.9 1246.93  35
  -1  -6  17 3043.35 420.447  39
  -1  -6  17 2861.25 370.385  35
  -1  -6  16 40377.2 2106.05  39
  -1  -6  16 38135.0 1974.54  35
  -1  -6  15 201.454 162.386  39
  -1  -6  15 311.462 172.993  35
  -1  -6  14 21038.2 1295.73  26
  -1  -6  14 22186.1 1406.32  39
  -1  -6  14 21754.0 1280.15  35
  -1  -6  13 4580.61 551.696  39
  -1  -6  13 3275.56 430.804  26
  -1  -6  13 3765.57 433.469  35
   1   6 -13 3889.67 488.379   5
  -1  -6  12 23200.4 1335.53  35
  -1  -6  12 25348.7 1520.70  39
   1   6 -12 25403.9 1465.50   5
  -1  -6  11 2481.21 395.613  39
   1   6 -11 2574.59 387.404   4
   1   6 -11 2273.69 347.805   5
  -1  -6  10 12151.9 904.403  39
   1   6 -10 12232.2 868.102   4
   1   6 -10 12745.0 892.374   5
   1   6  -9 1019.73 227.559   5
   1   6  -9 1003.51 208.021   4
   1   6  -8 14314.3 941.443   5
   1   6  -8 15601.9 907.095   4
   1   6  -7 8289.18 623.698   5
   1   6  -7 8711.43 583.255   4
   1   6  -6 7266.70 499.350   4
   1   6  -6 7871.99 557.476   5
   1   6  -5 9427.56 607.290   5
   1   6  -5 9946.54 578.522   4
  -1  -6   4 1072.00 167.669  41
  -1  -6   4 854.250 146.778  10
   1  -6  -4 859.997 134.424  15
   1   6  -4 1049.19 147.554   4
   1   6  -4 941.156 150.286   5
  -1  -6   3-22.4200 82.3112  41
   1  -6  -3 208.176 72.0683  15
  -1  -6   3 128.222 65.3000  10
   1   6  -3 14.8873 42.9338   5
   1   6  -3 88.4519 60.0703   4
  -1  -6   2 47031.0 1978.28  14
   1  -6  -2 44638.2 1942.17  14
  -1  -6   2 45686.6 1965.75  10
   1   6  -2 42771.3 1932.13   5
   1   6  -2 45311.9 1939.17  17
  -1   6   2 48027.2 1994.79  17
  -1  -6   2 46750.5 2129.02  41
  -1  -6   1 46842.5 2021.37  14
   1  -6  -1 45223.2 1989.37  14
  -1   6   1 48187.2 2036.02  17
   1   6  -1 47872.1 2004.13  17
  -1  -6   0 3712.89 292.438  14
   1  -6   0 3932.43 281.901  14
   1  -6   0 4112.09 292.591   1
  -1   6   0 3907.24 294.543  17
   1   6   0 4286.04 300.149  17
   1  -6   1 1804.37 180.149   1
  -1   6  -1 1595.18 166.768   4
  -1  -6  -1 2078.67 205.956  15
  -1   6  -2 96575.1 3925.95   4
   1  -6   2 97069.6 3936.89   1
  -1  -6  -2 94354.5 3962.26  15
   1  -6   3 3791.36 303.819   1
  -1   6  -3 3816.94 343.760   5
  -1   6  -3 4154.34 306.081   4
  -1  -6  -3 4385.62 337.112  15
  -1   6  -4 47311.1 2114.45   5
   1  -6   4 46251.1 2045.02   1
  -1   6  -4 45745.6 2018.94   4
  -1  -6  -4 45396.9 2062.59  15
  -1   6  -5 1768.92 246.459   5
  -1   6  -5 1382.91 189.345   4
   1  -6   5 1235.79 205.371   1
  -1  -6  -5 1336.85 212.618  15
  -1   6  -6 230700. 8844.71   5
  -1   6  -6 214480. 8750.27   4
   1  -6   6 205919. 8796.63   1
   1  -6   7 45393.4 2210.90   1
  -1   6  -7 44203.5 2140.40   4
  -1   6  -7 48797.2 2203.05   5
   1  -6   8 146764. 6382.38   1
  -1   6  -8 145513. 6293.09   4
  -1   6  -8 159354. 6340.58   5
  -1   6  -9 9498.35 751.189   4
   1  -6   9 10858.1 859.658   1
  -1   6  -9 11708.8 807.444   5
  -1   6 -10 62094.5 2964.11   3
  -1   6 -10 71680.1 3130.46   5
   1  -6  10 67602.5 3112.28  39
  -1   6 -11 18955.7 1166.40   3
  -1   6 -11 22296.0 1309.66   5
   1  -6  11 22843.0 1332.59  39
  -1   6 -12 96057.6 4284.05   3
  -1   6 -12 100573. 4440.56   5
   1  -6  12 99306.5 4431.71  39
  -1   6 -13 2386.64 350.249   3
   1  -6  13 3449.95 458.870  39
  -1   6 -14 47417.2 2353.28   3
   1  -6  14 50388.8 2512.08  39
  -1  -6 -14 50744.3 2533.49   6
   1  -6  15 93.3692 134.661  39
  -1  -6 -15 335.421 218.262   6
   1  -6  15 351.838 168.173  35
   1  -6  16 26724.4 1562.24  39
  -1  -6 -16 29078.1 1606.12   6
   1  -6  16 26875.4 1457.78  35
   1  -6  17 238.912 146.487  39
  -1  -6 -17 322.210 196.861   6
   1  -6  18 16953.6 1067.92  39
  -1  -6 -18 19637.0 1119.90   6
   1  -6  19 27.0789 99.3654  39
  -1  -6 -19-27.7157 135.276   6
  -1  -6 -20 15481.1 842.243   6
   1  -7 -20 299.185 115.675   6
   1  -7 -19 1105.39 228.207   6
  -1  -7  19 841.596 168.797  35
   1  -7 -18 3945.93 430.184   6
  -1  -7  18 3284.85 369.480  35
  -1  -7  17-41.7452 140.975  39
   1  -7 -17 78.0417 163.797   6
  -1  -7  17 313.452 150.445  35
  -1  -7  16 11932.6 933.288  39
  -1  -7  16 12866.7 882.786  35
  -1  -7  15 2008.62 379.667  39
  -1  -7  15 2196.04 341.584  35
  -1  -7  14 19968.7 1205.19  35
  -1  -7  14 18990.1 1211.18  26
  -1  -7  14 20535.5 1349.05  39
  -1  -7  13 2671.00 368.955  35
  -1  -7  13 2831.37 456.136  39
   1   7 -13 2806.55 423.995   5
  -1  -7  12 25656.7 1541.19  39
   1   7 -12 26706.7 1493.50   5
   1   7 -11 7478.98 697.987   4
  -1  -7  11 7857.89 738.247  39
   1   7 -11 8161.97 706.321   5
  -1  -7  10 49396.6 2640.39  39
   1   7 -10 57709.8 2670.97   5
   1   7 -10 56414.0 2649.70   4
   1   7  -9 1164.45 255.759   5
   1   7  -9 1110.02 231.832   4
   1   7  -8 99171.9 4463.32   5
   1   7  -8 104860. 4399.22   4
   1   7  -7 22572.9 1273.47   5
   1   7  -7 23139.7 1204.90   4
   1   7  -6 235302. 9311.27   4
   1   7  -6 225487. 9381.33   5
  -1  -7   5 3370.43 326.083  10
   1   7  -5 3323.90 335.281   5
   1   7  -5 3592.46 315.593   4
  -1  -7   4 261794. 10226.4  41
  -1  -7   4 247972. 10163.4  10
   1   7  -4 256930. 10148.1   4
   1   7  -4 250331. 10172.5   5
  -1  -7   3 588.028 160.112  41
  -1  -7   3 596.330 123.931  10
  -1   7   3 431.572 116.621  17
   1   7  -3 672.962 128.506   4
   1   7  -3 551.370 119.644   5
  -1  -7   2 365136. 14516.6  10
  -1  -7   2 373102. 14537.1  14
   1  -7  -2 377681. 14497.1  14
   1   7  -2 350331. 14482.8   5
   1   7  -2 380029. 14504.3  17
  -1   7   2 369231. 14551.0  17
  -1  -7   2 343026. 14698.7  41
  -1  -7   1 46452.4 2024.31  14
   1  -7  -1 44262.2 1981.71  14
   1   7  -1 46110.4 1996.58  17
  -1   7   1 47239.9 2029.56  17
  -1  -7   0 177601. 7060.27  14
   1  -7   0 175294. 7022.47  14
   1  -7   0 169648. 7027.67   1
  -1   7   0 174938. 7050.21  17
   1   7   0 177781. 7047.35  17
  -1  -7  -1 90201.5 3670.46  14
   1  -7   1 85374.1 3626.30   1
  -1   7  -1 83388.1 3611.03   4
   1   7   1 93913.2 3674.87  17
  -1   7  -2 146863. 6046.39   4
   1  -7   2 149865. 6061.23   1
  -1  -7  -2 153198. 6100.78  15
  -1   7  -3 4106.55 318.807   4
   1  -7   3 3747.31 315.086   1
  -1  -7  -3 3373.21 320.951  15
   1  -7   4 106901. 4429.33   1
  -1   7  -4 108192. 4409.44   4
  -1  -7  -4 103454. 4445.08  15
   1  -7   5 1250.36 214.856   1
  -1   7  -5 979.159 173.483   4
  -1   7  -5 1419.79 233.454   5
  -1  -7  -5 975.283 188.967  15
  -1   7  -6 119763. 5012.64   5
  -1   7  -6 121262. 4957.55   4
   1  -7   6 120523. 5015.60   1
  -1  -7  -6 110562. 4985.27  15
  -1   7  -7 8948.31 659.877   5
   1  -7   7 8626.56 679.398   1
  -1   7  -7 9008.71 643.784   4
  -1  -7  -7 7511.90 646.976  15
  -1   7  -8 33932.9 1775.10   4
   1  -7   8 33575.8 1839.94   1
  -1   7  -8 36557.9 1801.81   5
   1  -7   9 2647.94 418.474   1
  -1   7  -9 2547.61 357.231   4
  -1   7  -9 2798.87 377.122   5
   1  -7  10 18447.5 1279.38   1
  -1   7 -10 17972.3 1197.39   4
  -1   7 -10 20628.1 1216.65   5
   1  -7  10 18361.6 1200.58  39
  -1   7 -11 4842.03 488.097   3
  -1   7 -11 5590.79 571.156   5
   1  -7  11 5162.42 571.014  39
  -1   7 -12 800.273 240.727   5
  -1   7 -12 593.460 190.238   3
  -1  -7 -12 473.293 234.501   6
   1  -7  12 595.253 221.337  39
  -1   7 -13 1512.52 278.267   3
  -1  -7 -13 1362.16 320.761   6
   1  -7  13 1606.34 332.255  39
  -1   7 -14 10564.1 771.552   3
   1  -7  14 10668.1 864.900  39
  -1  -7 -14 8960.30 821.399   6
  -1   7 -15 490.619 182.697   3
   1  -7  15 379.207 193.754  39
  -1  -7 -15 336.586 202.524   6
   1  -7  15 571.077 193.007  35
   1  -7  16 830.620 236.407  39
  -1  -7 -16 877.854 257.512   6
   1  -7  16 304.204 159.096  35
   1  -7  17 1111.22 246.657  39
  -1  -7 -17 1000.26 253.736   6
   1  -7  17 933.092 204.646  35
   1  -7  18 987.499 232.375  39
  -1  -7 -18 964.508 238.995   6
  -1  -7 -19 706.010 168.565   6
  -1  -7 -20 10563.0 614.096   6
   1  -8 -20 16430.0 855.089   6
   1   8 -19 182.032 95.6026  40
   1  -8 -19 74.9781 104.986   6
  -1  -8  19 109.524 86.4762  35
   1  -8 -18 9445.25 682.996   6
  -1  -8  18 8943.61 641.728  35
   1  -8 -17 889.598 229.354   6
  -1  -8  17 1010.25 225.176  35
  -1  -8  16 25708.8 1566.19  39
   1  -8 -16 28974.0 1564.40   6
  -1  -8  16 27144.4 1497.20  35
  -1  -8  15 8395.92 757.283  39
   1  -8 -15 6898.53 662.772   6
  -1  -8  15 7341.50 638.842  35
  -1  -8  14 41750.9 2239.17  26
  -1  -8  14 49354.8 2461.43  39
  -1  -8  14 45013.8 2236.09  35
  -1  -8  13 396.688 209.097  39
  -1  -8  13 732.645 212.466  35
  -1  -8  12 8021.29 665.456  35
   1   8 -12 8138.19 748.088   5
  -1  -8  12 8993.37 826.496  39
   1   8 -11 580.945 222.627   4
   1   8 -11 749.257 245.085   5
  -1  -8  11 1050.01 221.873  35
  -1  -8  11 900.728 271.486  39
  -1  -8  10 20148.3 1357.93  39
   1   8 -10 22904.7 1376.54   5
   1   8 -10 24196.9 1387.85   4
  -1  -8   9 84.4614 105.389  39
   1   8  -9 191.270 140.456   4
   1   8  -9 129.156 131.535   5
  -1  -8   8 38642.6 1979.71  10
   1   8  -8 37047.0 1941.26   5
   1   8  -8 37035.3 1862.00   4
  -1  -8   7 2122.48 313.395  10
   1   8  -7 1950.33 311.854   5
   1   8  -7 2574.29 305.083   4
  -1  -8   6 2308.88 302.804  10
   1   8  -6 3214.19 323.206   4
   1   8  -6 2581.00 330.188   5
  -1  -8   5 75.9275 63.1391  10
   1   8  -5 27.6741 84.5282   5
   1   8  -5 67.8009 76.3232   4
  -1  -8   4 7109.95 552.515  41
  -1  -8   4 7123.93 507.180  10
  -1   8   4 7173.12 540.392  17
   1   8  -4 7650.50 532.278   5
   1   8  -4 8169.38 523.770   4
  -1  -8   3 186.170 130.471  41
  -1  -8   3 262.974 96.9271  10
  -1   8   3 119.602 84.7477  17
   1   8  -3 340.845 112.078   4
   1  -8  -2 10583.7 646.697  14
  -1  -8   2 11249.7 806.194  41
  -1   8   2 12962.7 717.458  17
   1  -8  -1 7135.47 483.864  14
  -1  -8   1 7830.50 520.647  14
   1  -8  -1 7641.37 501.910   1
  -1  -8   1 7821.30 693.089  41
  -1   8   1 8048.61 528.896  17
   1   8  -1 8464.98 517.183  17
  -1  -8   0 19315.0 992.679  14
   1  -8   0 17617.9 938.837  14
   1  -8   0 18715.7 960.654   1
   1   8   0 19590.1 980.535  17
  -1   8   0 19430.2 985.749  17
  -1  -8  -1 4198.86 359.036  14
   1  -8   1 4049.86 331.893   1
  -1   8  -1 4279.42 334.280   4
   1   8   1 4236.01 355.689  17
  -1   8  -2 67040.5 2948.82   4
   1  -8   2 71357.0 2973.77   1
   1   8   2 70784.9 3016.15  17
  -1   8  -3 10577.8 657.062   4
   1  -8   3 12283.1 697.840   1
  -1  -8  -3 11964.8 719.928  15
  -1   8  -4 68178.0 2882.06   4
   1  -8   4 66556.0 2900.68   1
  -1  -8  -4 63751.3 2913.39  15
  -1   8  -5 249.150 107.718   4
   1  -8   5 86.5547 113.854   1
  -1  -8  -5 88.3451 99.5508  15
  -1   8  -6 87682.9 3593.85   4
   1  -8   6 84779.7 3647.95   1
  -1   8  -7 4235.12 450.925   5
   1  -8   7 5174.33 507.610   1
  -1   8  -7 4138.84 426.796   4
  -1  -8  -7 3518.57 427.768  15
  -1   8  -8 51556.2 2303.19   5
   1  -8   8 48365.5 2363.64   1
  -1   8  -8 47162.0 2275.41   4
  -1   8  -9 6435.08 617.893   4
   1  -8   9 6545.46 667.280   1
   1  -8   9 5422.50 570.354  39
  -1   8  -9 7082.43 621.745   5
  -1  -8  -9 5384.38 600.820  15
   1  -8  10 51187.9 2551.51   1
  -1   8 -10 50230.2 2450.98   4
   1  -8  10 46351.8 2408.96  39
  -1  -8 -10 46708.2 2457.00   6
  -1   8 -10 54576.0 2442.17   5
  -1   8 -11 17164.5 1102.99   3
  -1  -8 -11 19007.1 1283.50   6
  -1   8 -11 19114.6 1221.23   5
   1  -8  11 18091.9 1243.11  39
  -1   8 -12 39459.2 2046.56   3
  -1   8 -12 41326.9 2163.84   5
  -1  -8 -12 40164.1 2223.96   6
   1  -8  12 42636.6 2233.03  39
  -1   8 -13 3706.60 441.660   3
   1  -8  13 4527.72 555.875  39
  -1  -8 -13 4108.65 547.945   6
  -1   8 -14 45604.1 2248.99   3
   1  -8  14 45033.6 2232.97  35
   1  -8  14 45852.0 2397.28  39
  -1  -8 -14 47902.0 2429.12   6
  -1   8 -15 9309.63 704.990   3
   1  -8  15 8842.54 781.279  39
  -1  -8 -15 9893.18 818.179   6
   1  -8  15 9493.12 718.247  35
   1  -8  16 22779.2 1362.00  39
  -1  -8 -16 22509.8 1358.63   6
   1  -8  16 23291.0 1281.26  35
   1  -8  17 287.250 136.954  39
  -1  -8 -17 71.8274 141.775   6
   1  -8  17 233.799 136.524  35
  -1  -8 -18 10111.3 694.646   6
   1  -8  18 9709.80 632.171  35
  -1  -8 -19 154.755 95.6490   6
   1   9 -19 118.828 90.1567  40
   1  -9 -19-62.4565 89.9104   6
  -1  -9  19-79.3491 83.2602  35
   1   9 -18 1887.23 268.724  40
   1  -9 -18 2356.81 296.672   6
  -1  -9  18 1801.85 260.407  35
   1  -9 -17 6368.35 556.777   6
  -1  -9  17 6228.69 536.050  35
   1  -9 -16 1424.22 291.602   6
  -1  -9  16 1114.51 250.198  35
  -1  -9  15 230.239 165.932  35
  -1  -9  14 16949.0 1062.37  35
  -1  -9  14 16700.9 1188.89  39
  -1  -9  14 14964.9 1046.63  26
  -1  -9  13 8054.00 679.357  35
  -1  -9  13 7911.89 788.239  39
  -1  -9  12 13055.2 892.711  35
   1   9 -12 12775.8 984.479   5
  -1  -9  12 11514.2 990.895  39
   1   9 -12 13325.3 1026.70   4
  -1  -9  11 20379.0 1182.41  35
   1   9 -11 17659.5 1258.84   4
  -1  -9  11 18559.1 1313.43  39
   1   9 -11 21526.1 1317.71   5
   1   9 -10 135926. 5676.67   5
   1   9 -10 134784. 5664.54   4
  -1  -9   9 4637.36 520.721  39
   1   9  -9 3671.85 480.645   5
   1   9  -9 4343.90 482.955   4
  -1  -9   8 62824.7 3074.28  39
   1   9  -8 69449.7 3180.35   5
   1   9  -8 69868.7 3096.44   4
   1   9  -7 15919.7 1054.46   5
   1   9  -7 16679.1 989.173   4
   1   9  -6 118505. 4879.90   5
   1   9  -6 119186. 4774.26   4
  -1   9   5 884.266 207.789  17
   1   9  -5 742.084 161.412   4
   1   9  -4 163298. 6680.71   4
  -1   9   4 160396. 6742.16  17
  -1  -9   4 165568. 6783.97  41
   1   9  -3 5045.05 407.451   4
  -1   9   3 4553.18 419.859  17
  -1  -9   3 4812.76 487.287  41
   1  -9  -2 317761. 12547.7   1
  -1  -9   2 306317. 12776.5  41
  -1   9   2 314462. 12586.1  17
  -1  -9   1 66879.5 2813.14  14
   1  -9  -1 61915.8 2749.55  14
   1  -9  -1 61531.9 2762.14   1
  -1  -9   1 62572.6 3076.59  41
   1   9  -1 64797.5 2776.45  17
  -1   9   1 64765.0 2812.08  17
  -1   9   0 28348.5 1437.66  17
   1   9   0 30073.7 1448.77  17
  -1  -9   0 30430.7 1466.86  14
   1  -9   0 30114.7 1430.40   1
   1   9   1 17307.6 942.466  17
  -1  -9  -1 18145.6 957.890  14
  -1   9  -1 15716.1 884.126   4
   1  -9   1 16042.8 893.072   1
   1   9   2 79698.0 3363.69  17
  -1   9  -2 76715.6 3290.05   4
   1  -9   2 76439.1 3300.36   1
  -1  -9  -2 76052.1 3344.24  14
  -1   9  -3 7170.65 507.043   4
   1  -9   3 7425.42 528.462   1
   1   9   3 6566.32 531.616  17
  -1   9  -4 63280.7 2724.17   4
   1  -9   4 60586.1 2742.72   1
  -1  -9  -4 59780.5 2767.91  15
   1  -9   5 14406.6 890.644   1
  -1   9  -5 14047.4 847.354   4
  -1  -9  -5 12591.0 862.521  15
  -1   9  -6 17165.6 1025.75   4
   1  -9   6 19006.0 1109.15   1
  -1  -9  -6 16199.0 1056.97  15
   1  -9   7 3339.15 430.849   1
  -1   9  -7 3182.53 385.884   4
  -1  -9  -7 2968.12 390.862  38
  -1  -9  -7 3034.14 406.963  15
   1  -9   8 12254.1 910.452   1
  -1   9  -8 11098.7 824.611   4
  -1  -9  -8 10121.0 798.204  38
  -1  -9  -8 8806.20 797.844  15
  -1   9  -9 1208.96 279.791   4
  -1  -9  -9 1165.50 289.028  15
   1  -9  10 2517.44 414.151  39
  -1   9 -10 2370.60 388.615   4
  -1   9 -10 2328.22 374.705   5
  -1  -9 -11 2908.32 470.008   6
   1  -9  11 3369.43 487.078  39
  -1   9 -11 2795.46 377.006   3
  -1   9 -11 2432.26 400.614   5
  -1  -9 -12 3296.33 503.643   6
   1  -9  12 4467.55 555.401  39
  -1   9 -12 3296.68 416.518   3
  -1  -9 -13 600.681 237.798   6
   1  -9  13 749.173 245.504  39
  -1   9 -13 1029.75 240.454   3
   1  -9  14 583.643 205.993  35
  -1  -9 -14 963.189 293.709   6
   1  -9  14 1311.55 318.185  39
  -1   9 -14 860.854 221.290   3
   1  -9  15 421.545 186.095  35
  -1  -9 -15 227.254 179.487   6
   1  -9  15 410.765 202.767  39
  -1   9 -15 248.191 163.416  40
  -1   9 -15 202.643 137.928   3
   1  -9  16 4767.81 461.260  35
   1  -9  16 4502.20 498.105  39
  -1  -9 -16 4759.49 509.126   6
   1  -9  17-27.7601 97.8808  35
  -1  -9 -17-65.1624 128.433   6
   1  -9  18 1537.15 216.207  35
  -1  -9 -18 1636.60 242.187   6
   1  -9  19 990.056 145.496  35
  -1  -9 -19 896.058 153.381   6
  -1 -10  19 1333.86 180.279  35
   1  10 -19 1390.10 178.185  40
  -1 -10  18 8950.54 596.942  35
   1  10 -18 8770.57 597.971  40
  -1 -10  17 176.666 137.624  35
   1  10 -17 287.701 134.447  40
  -1 -10  16 25688.1 1381.41  35
   1  10 -16 24613.7 1427.52  40
  -1 -10  15 1260.00 257.722  35
  -1 -10  14 15210.2 998.410  35
   1  10 -13 571.013 191.774   3
  -1 -10  13 911.344 236.737  35
  -1 -10  12 16267.8 1052.93  35
   1  10 -11 2942.12 439.687   5
   1  10 -11 2946.17 455.727   4
  -1 -10  11 3699.86 429.931  35
   1  10 -10 18029.9 1237.12   5
   1  10 -10 20574.3 1287.98   4
  -1 -10  10 19257.3 1162.75  35
   1  10  -9 6293.56 626.601   5
   1  10  -9 5772.96 591.772   4
  -1  10   9 5766.44 651.412  17
   1  10  -8 29786.0 1500.45   4
  -1  10   8 21481.9 1478.36  17
   1  10  -7 5064.03 486.798   4
  -1  10   7 4514.58 519.502  17
   1  10  -6 2811.24 342.330   4
  -1  10   6 2488.93 364.934  17
   1  10  -5 1244.42 220.518   4
  -1  10   5 920.955 222.653  17
   1  10  -4 2246.66 287.377   4
  -1  10   4 2404.98 326.469  17
  -1 -10   4 2225.75 326.685  41
   1  10  -3 14544.1 849.218   4
  -1 -10   3 14172.1 964.057  41
  -1  10   3 13642.1 879.708  17
  -1 -10   2-44.9650 144.792  41
   1  10  -2 156.265 99.2916   4
   1 -10  -2 261.403 122.008   1
  -1  10   2 88.7338 85.2770  17
   1 -10  -1 16081.3 932.739   1
  -1 -10   1 15738.0 1170.43  41
   1  10  -1 16091.5 934.134  17
  -1  10   1 17239.1 975.892  17
  -1 -10   1 18214.7 988.578  14
  -1  10   0 89942.7 3876.71   4
   1 -10   0 87486.4 3885.50   1
  -1 -10   0 88872.0 4349.39  41
   1  10   0 96503.5 3941.10  17
  -1 -10   0 94985.9 3954.37  14
  -1  10  -1 143.395 84.4571   4
   1 -10   1 173.125 90.9401   1
  -1 -10  -1 57.7926 93.1797  14
   1  10   1 254.862 111.771  17
   1  10   2 43138.4 2056.48  17
  -1  10  -2 41351.1 1981.10   4
  -1 -10  -2 44954.4 2067.09  14
   1  10   3 4837.10 459.826  17
  -1 -10  -3 4642.73 449.442  14
  -1  10  -3 4804.39 421.625   4
   1  10   4 35588.8 1875.95  17
  -1  10  -4 39293.9 1835.30   4
   1  10   5 10519.7 805.446  17
  -1 -10  -5 11473.0 811.532  15
  -1  10  -5 11272.4 763.466   4
  -1 -10  -6 25734.8 1570.85  15
  -1  10  -6 30848.1 1577.23   4
  -1  10  -6 31310.0 1622.90  40
  -1 -10  -6 29577.2 1606.25  38
  -1 -10  -7 1015.92 261.196  15
  -1  10  -7 1303.79 254.983   4
  -1 -10  -7 1376.08 284.971  38
  -1  10  -7 918.037 243.653  40
  -1  10  -8 65200.8 2907.73   4
  -1  10  -8 63198.2 2952.19  40
  -1 -10  -8 59623.9 2855.01  38
  -1  10  -9 1037.45 273.721   4
  -1 -10  -9 1099.05 266.687  38
  -1  10  -9 951.666 277.293  40
  -1  10 -10 19254.3 1348.34  40
  -1  10 -10 21495.2 1373.19   4
  -1  10 -11 2857.44 458.493  40
  -1  10 -11 2123.91 345.273   3
   1 -10  12 45063.1 2468.86  39
  -1  10 -12 49183.9 2504.86  40
  -1  10 -12 47252.9 2341.18   3
  -1  10 -13 8486.40 708.904   3
  -1 -10 -13 9369.24 836.387   6
   1 -10  13 9167.91 827.274  39
  -1  10 -13 9826.18 830.589  40
  -1  10 -14 48110.7 2329.26   3
   1 -10  14 47029.1 2318.83  35
  -1 -10 -14 49866.9 2484.51   6
   1 -10  14 48856.3 2474.25  39
  -1  10 -14 47903.3 2434.38  40
  -1  10 -15 834.361 202.662   3
   1 -10  15 508.085 183.884  35
  -1  10 -15 931.826 234.920  40
  -1 -10 -15 211.683 203.426   6
   1 -10  16 15595.6 937.291  35
  -1 -10 -16 14992.4 977.037   6
   1 -10  17 255.918 116.976  35
  -1 -10 -17 311.999 153.126   6
   1 -10  18 20140.3 1024.12  35
  -1 -10 -18 20247.6 1043.43   6
   1  11 -18 864.131 154.440  40
  -1 -11  18 800.554 155.509  35
   1  11 -17 785.201 185.569  40
  -1 -11  17 870.009 184.813  35
   1  11 -16 2277.35 334.720  40
  -1 -11  16 3218.50 368.032  35
   1  11 -15 2709.21 406.118  40
  -1 -11  15 3716.18 416.397  35
   1  11 -14 16957.8 1165.06  40
  -1 -11  14 15322.6 1026.40  35
   1  11 -14 17301.1 1031.53   3
  -1 -11  13 157.495 165.328  35
   1  11 -13 150.443 121.191   3
  -1 -11  12 14147.1 967.400  35
  -1 -11  11 2042.11 330.590  35
   1  11 -10 56628.8 2759.00   4
  -1 -11  10 59917.2 2657.59  35
   1  11  -9 2175.54 369.070   4
  -1  11   9 1576.70 356.605  17
   1  11  -8 67707.9 2929.44   4
  -1  11   8 52252.0 2941.62  17
   1  11  -7 16307.8 1015.99   4
  -1  11   7 13539.2 1047.11  17
   1  11  -7 16537.8 1092.75  40
   1 -11  -7 14288.0 978.656  38
   1  11  -6 44508.1 2141.16   4
   1 -11  -6 42987.7 2128.74  38
   1  11  -6 45492.1 2203.00  40
  -1  11   6 40426.9 2205.74  17
  -1  11   5 412.306 174.116  17
   1  11  -5 385.163 143.881  40
   1 -11  -5 797.831 193.143  38
   1  11  -5 522.249 160.512   4
   1  11  -4 27152.5 1387.40   4
  -1  11   4 25037.8 1427.18  17
   1 -11  -4 24874.3 1338.24  38
   1  11  -3 12101.6 778.138   4
  -1  11   3 10698.4 788.567  17
  -1 -11   3 12187.0 896.692  41
   1  11  -2 87732.9 3853.91   4
  -1 -11   2 93038.4 4130.23  41
  -1  11   2 87957.8 3900.40  17
  -1 -11   1 8400.28 810.723  41
  -1  11   1 8037.39 622.878  17
  -1 -11   0 72603.6 3479.58  41
   1  11   0 64477.7 2960.21  17
  -1 -11   0 64635.0 2972.13  14
  -1  11  -1 3069.03 335.023   4
  -1 -11  -1 3521.79 645.253  41
  -1 -11  -1 3624.47 392.579  14
   1  11   1 3006.19 358.269  17
  -1 -11  -2 36715.5 1827.34  14
   1  11   2 36142.7 1824.56  17
  -1  11  -2 35441.1 1750.04   4
  -1 -11  -3 1087.07 227.747  14
   1  11   3 591.541 184.694  17
  -1  11  -3 1041.57 202.466   4
  -1  11  -3 1032.41 199.706   2
  -1  11  -3 964.953 201.715  40
  -1  11  -4 28609.0 1436.49   2
  -1  11  -4 28070.4 1456.66   4
  -1 -11  -4 26666.5 1500.89  14
  -1  11  -4 27110.9 1461.55  40
  -1 -11  -4 26885.8 1494.83  38
   1  11   4 26440.7 1517.64  17
   1  11   5 529.785 191.297  17
  -1 -11  -5 292.587 141.988  14
  -1  11  -5 526.731 164.630   2
  -1  11  -5 630.235 182.399   4
  -1  11  -5 261.814 138.173  40
  -1 -11  -5 396.315 171.868  38
   1  11   6 15939.1 1153.26  17
  -1  11  -6 16970.9 1117.57  40
  -1 -11  -6 18019.2 1146.08  38
  -1  11  -6 18586.7 1058.87   2
  -1  11  -6 17226.1 1096.40   4
   1  11   7 2696.29 431.198  17
  -1  11  -7 1850.29 323.999   4
  -1 -11  -7 2088.91 359.048  38
  -1  11  -7 2319.38 378.316  40
  -1  11  -8 1916.84 352.176   4
  -1 -11  -8 999.878 261.664  38
  -1  11  -8 1374.00 310.808  40
  -1  11  -9 4226.59 545.204   4
  -1 -11  -9 3951.73 508.182  38
  -1  11  -9 4409.59 555.806  40
  -1 -11 -10 3682.96 480.838  38
  -1  11 -10 3488.94 512.158  40
  -1  11 -11 41.6962 140.758   3
  -1  11 -11-111.815 170.710  40
  -1  11 -12 3680.47 448.466   3
  -1  11 -12 3089.54 466.223  40
  -1  11 -13 1385.76 283.841   3
   1 -11  13 1190.74 250.955  35
  -1  11 -13 1119.37 288.537  40
  -1  11 -14 346.597 177.240   3
   1 -11  14 484.069 183.688  35
  -1  11 -14 554.047 213.213  40
  -1  11 -15 148.619 124.844   3
   1 -11  15 63.7175 121.438  35
  -1  11 -15 214.167 131.091  40
   1 -11  16 1645.72 252.482  35
  -1  11 -16 1334.37 232.880  40
   1 -11  17 296.607 121.209  35
   1 -11  18 583.662 120.958  35
  -1 -12  18 8566.07 513.151  35
   1  12 -18 8110.99 506.025  40
  -1 -12  17 294.419 113.661  35
   1  12 -17 381.419 126.732  40
  -1 -12  16 21845.1 1176.20  35
   1  12 -16 21591.4 1208.04  40
  -1 -12  15 4798.52 477.311  35
   1  12 -15 6299.96 569.372  40
   1  12 -14 13009.0 845.504   3
  -1 -12  14 12829.8 871.639  35
   1  12 -14 12516.5 948.745  40
   1  12 -13 6005.02 557.401   3
   1  12 -13 6736.42 686.034  40
  -1 -12  13 6049.22 573.163  35
   1  12 -12 5701.43 648.770  40
  -1 -12  12 4842.27 517.393  35
   1  12 -11 3099.71 492.472  40
  -1 -12  11 2416.45 363.706  35
   1  12 -10 4767.72 613.694  40
  -1  12   9 513.381 218.474  17
   1  12  -9 735.529 235.800   4
   1  12  -9 1142.04 297.692  40
  -1  12   8 2553.57 431.039  17
   1  12  -8 3062.40 468.115  40
   1 -12  -8 3307.12 443.769  38
   1  12  -8 3302.85 436.003   4
  -1  12   7 325.676 157.325  17
   1  12  -7 542.846 186.153   4
   1  12  -7 428.179 175.542  40
   1 -12  -7 723.400 217.316  38
  -1  12   6 297.300 175.158  17
   1  12  -6 545.088 182.036   4
   1  12  -6 338.728 167.384  40
   1 -12  -6 196.705 150.357  38
  -1  12   5 90.9892 113.561  17
   1  12  -5 109.752 111.847   4
   1  12  -5 226.133 121.433  40
   1 -12  -5 180.978 122.312  38
  -1  12   4 633.259 190.022  17
   1 -12  -4 669.192 186.176  38
   1  12  -3 14561.0 921.726   4
  -1 -12   3 15823.9 1071.29  41
   1 -12  -3 12724.6 864.531  38
  -1  12   3 15032.9 979.220  17
  -1  12   2 1579.84 283.819  17
   1  12  -2 1675.49 272.270   4
   1 -12  -2 1628.81 260.643  38
  -1 -12   2 2088.91 387.232  41
  -1  12   1 9457.96 649.172  40
  -1 -12   1 8702.76 860.338  41
   1  12  -1 7090.62 604.696   4
  -1 -12   0 10752.5 1012.25  41
  -1 -12   0 8778.39 696.287  38
  -1  12   0 8875.25 656.057  40
   1  12   0 8906.31 687.637  17
  -1 -12   0 9272.28 709.766  14
  -1 -12  -1 2551.97 358.268  38
  -1  12  -1 3099.84 353.547  40
  -1 -12  -1 2264.35 337.864  14
   1  12   1 2139.11 324.457  17
  -1  12  -2 7534.27 601.073   4
  -1  12  -2 7976.86 616.404   2
  -1  12  -2 7959.56 621.042  40
  -1 -12  -2 8101.09 665.262  38
   1  12   2 6999.38 629.408  17
  -1 -12  -2 8175.32 665.183  14
  -1  12  -3 27352.3 1485.38   4
  -1  12  -3 28265.0 1478.35   2
  -1 -12  -3 27515.9 1548.97  38
  -1  12  -3 27188.5 1492.86  40
   1  12   3 27238.5 1560.26  17
  -1 -12  -3 28354.1 1567.04  14
  -1  12  -4 29812.4 1596.35   4
  -1  12  -4 28854.9 1556.16   2
  -1  12  -4 29206.6 1606.82  40
  -1 -12  -4 30076.7 1652.15  38
   1  12   4 29298.2 1675.88  17
  -1 -12  -4 29857.7 1666.03  14
  -1  12  -5 8835.21 664.113   2
  -1  12  -5 8130.33 678.391   4
  -1 -12  -5 7410.76 694.855  38
  -1  12  -5 8834.50 715.255  40
   1  12   5 7547.29 720.713  17
  -1 -12  -5 7809.30 716.917  14
  -1  12  -6 21783.6 1205.84   2
  -1  12  -6 18998.8 1221.71   4
   1  12   6 18444.3 1297.76  17
  -1 -12  -6 19260.1 1260.52  38
  -1  12  -6 20666.0 1279.54  40
  -1  12  -7 3954.19 488.135   4
   1  12   7 4796.89 594.689  17
  -1 -12  -7 3568.08 488.234  38
  -1  12  -7 3589.86 488.369  40
  -1  12  -8 68378.4 3172.61   4
  -1 -12  -8 65383.8 3141.69  38
  -1  12  -8 68676.6 3198.96  40
  -1 -12  -9 561.220 233.336  38
  -1  12  -9 612.828 234.893  40
  -1  12 -10 31419.9 1855.25  40
  -1 -12 -10 31142.9 1779.31  38
  -1  12 -11 5943.69 657.152  40
  -1  12 -11 4919.79 534.710   3
   1 -12  12 31225.0 1600.67  35
  -1  12 -12 27054.3 1691.56  40
  -1  12 -12 30429.3 1632.11   3
   1 -12  13 590.126 187.660  35
  -1  12 -13 412.624 187.358  40
  -1  12 -13 292.783 167.377   3
   1 -12  14 34621.0 1750.16  35
  -1  12 -14 32420.7 1797.73  40
  -1  12 -14 37112.5 1770.72   3
   1 -12  15 8885.85 639.548  35
  -1  12 -15 7905.57 631.944  40
  -1  12 -15 9732.28 643.126   3
   1 -12  16 19179.3 1000.02  35
  -1  12 -16 16644.4 967.509  40
   1 -12  17 308.487 108.145  35
  -1 -13  17 1780.50 208.906  35
   1  13 -17 1642.83 207.689  40
  -1 -13  16 637.218 152.827  35
   1  13 -16 291.307 124.636  40
  -1 -13  15 170.765 132.750  35
   1  13 -15-33.7965 108.785  40
  -1 -13  14 10613.2 744.487  35
  -1 -13  14 11453.7 770.831  26
   1  13 -14 10359.3 804.643  40
   1  13 -14 9498.10 693.751   3
  -1 -13  13 180.771 132.877  35
   1  13 -13 191.655 169.086  40
   1  13 -13 206.025 148.453   3
   1  13 -12 14280.4 1076.95  40
   1  13 -11 1883.69 383.573  40
   1  13 -10 22121.1 1473.48  40
  -1  13   9 1110.08 270.006  24
   1  13  -9 1194.45 309.548  40
   1  13  -8 67382.6 3342.74  40
   1 -13  -8 70627.2 3308.59  38
  -1  13   7 520.148 221.306  17
   1  13  -7 541.692 225.337  40
   1 -13  -7 692.865 231.472  38
   1  13  -7 633.452 202.065   4
   1  13  -6 26833.5 1488.29  40
   1 -13  -6 23961.3 1428.00  38
  -1  13   6 21768.3 1471.16  17
   1  13  -6 24615.7 1430.08   4
   1  13  -5 14917.9 983.119  40
   1 -13  -5 14067.0 958.745  38
  -1  13   5 12208.1 978.875  17
   1  13  -5 13873.9 953.732   4
   1 -13  -4 38099.9 1963.39  38
  -1  13   4 38287.4 2047.57  17
   1  13  -4 39525.8 1983.88   4
   1 -13  -3 7833.02 635.667  38
  -1  13   3 6633.66 644.361  17
   1  13  -3 7539.25 640.326   4
  -1 -13   2 39260.8 2180.03  41
   1 -13  -2 35204.6 1897.67  38
  -1  13   2 38967.3 2012.93  17
   1  13  -2 42698.3 2004.98   4
   1  13  -1 855.644 211.072   4
   1 -13  -1 1002.01 221.184  38
  -1 -13   1 925.580 310.837  41
  -1  13   1 1269.03 241.141  40
  -1 -13   0 42730.2 2118.22  38
  -1  13   0 38597.1 1979.43  40
   1  13   0 37779.6 2007.24   4
  -1 -13  -1 787.001 205.121  14
   1  13   1 1453.22 280.786  17
  -1  13  -1 673.953 190.758   2
  -1 -13  -1 1378.80 459.606  41
  -1  13  -1 771.546 201.726  40
   1 -13   1 1087.98 380.887  41
  -1 -13  -1 934.421 254.426  38
  -1  13  -2 49496.5 2316.57   2
  -1 -13  -2 45270.7 2356.91  14
  -1 -13  -2 46790.2 2383.71  38
  -1  13  -2 46452.6 2311.80  40
   1  13   2 45104.6 2358.14  17
  -1 -13  -3 673.856 206.053  14
   1  13   3 677.993 202.130  17
  -1  13  -3 789.947 211.470   2
  -1  13  -3 423.571 163.583  40
  -1 -13  -3 1111.53 518.872  41
  -1 -13  -3 843.101 248.666  38
  -1  13  -4 14426.1 940.225   2
  -1  13  -4 12748.8 926.020   4
  -1  13  -4 13881.1 963.276  40
  -1 -13  -4 13934.5 1010.12  38
   1  13   4 14111.5 1026.05  17
  -1 -13  -4 13063.1 990.128  14
  -1  13  -5 4625.27 490.337   2
  -1  13  -5 6014.88 571.940   4
   1  13   5 4519.37 565.707  17
  -1 -13  -5 4993.29 568.652  38
  -1  13  -5 4178.33 507.808  40
  -1  13  -6 32031.9 1664.07   2
  -1  13  -6 30806.4 1717.36   4
  -1 -13  -6 32676.1 1788.74  38
  -1  13  -6 30599.7 1739.58  40
   1  13   6 26083.5 1744.99  17
   1  13   7 125.167 127.474  17
  -1 -13  -7 206.460 174.287  38
  -1  13  -7 51.7574 129.113  40
  -1  13  -7 148.919 159.827   4
  -1 -13  -8 7500.59 731.416  38
  -1  13  -8 7442.51 754.074  40
  -1 -13  -9 104.089 140.225  38
  -1  13  -9 168.997 190.210  40
  -1 -13 -10 9993.89 848.582  38
  -1  13 -10 9779.67 890.076  40
   1 -13  11 502.265 176.003  35
  -1 -13 -11 276.228 163.275  38
  -1  13 -11 744.399 254.437  40
  -1  13 -11 487.148 194.597   3
   1 -13  12 2485.65 352.396  35
  -1  13 -12 2370.69 393.563  40
   1 -13  13 550.096 171.971  35
  -1  13 -13 505.833 206.449  40
  -1  13 -13 303.865 158.387   3
   1 -13  14 234.678 133.748  35
  -1  13 -14 245.699 138.577  40
  -1  13 -14 143.839 120.974   3
   1 -13  15 1117.50 205.393  35
  -1  13 -15 917.412 193.530  40
  -1  13 -15 906.484 179.464   3
   1 -13  16 681.328 144.481  35
  -1  13 -16 552.937 130.661  40
  -1 -14  16 11876.7 674.332  35
   1  14 -16 11619.5 696.274  40
  -1 -14  15 1420.68 218.800  35
   1  14 -15 1627.05 253.977  40
   1  14 -15 1681.41 221.956   3
  -1 -14  14 29181.7 1506.38  26
   1  14 -14 28723.2 1558.05  40
   1  14 -14 30165.4 1477.05   3
   1  14 -13 684.188 232.668  40
   1  14 -13 1004.33 221.485   3
   1  14 -12 6165.67 635.199  40
   1  14 -12 5363.16 520.196   3
   1  14 -11 2031.85 396.598  40
   1  14 -10 5635.98 657.769  40
  -1  14  10 6714.03 623.322  24
   1 -14  -9 249.846 203.625  38
   1  14  -9 223.070 188.460  40
  -1  14   9 232.091 163.902  24
   1 -14  -8 6967.42 693.377  38
   1  14  -8 6824.45 704.904  40
   1  14  -7 957.547 264.859  40
   1 -14  -7 1222.29 297.334  38
   1  14  -6 326.067 157.800  40
   1 -14  -6 374.819 208.276  38
   1  14  -5-43.8474 99.8771   4
   1 -14  -5 222.771 157.136  38
  -1  14   4 1494.21 314.559  17
   1 -14  -4 1442.13 308.520  38
   1  14  -4 1822.16 293.007   2
   1  14  -4 1604.53 298.034   4
   1 -14  -3 2068.01 345.955  38
   1  14  -3 2715.26 372.442   4
   1  14  -3 2552.88 344.661   2
   1  14  -2 611.089 191.502   4
   1 -14  -2 511.640 193.581  38
  -1 -14   2 854.673 292.399  41
   1  14  -1 5130.29 531.578   4
  -1 -14   1 6186.94 736.818  41
   1 -14  -1 4515.32 495.435  38
   1  14   0 8025.63 686.980   4
  -1  14   0 7831.11 674.895   2
   1 -14   0 8520.43 691.224  38
  -1 -14   0 9509.85 797.274  38
  -1  14   0 7839.81 656.731  40
   1 -14   0 7107.33 959.564  41
   1  14   1 1416.78 274.503   4
  -1  14  -1 1835.86 316.276   2
  -1  14  -1 1681.51 294.784  40
   1 -14   1 1738.42 305.484  38
  -1  14  -2 20308.3 1209.77   2
  -1  14  -2 19618.3 1216.07  40
  -1 -14  -2 20537.7 1308.40  38
   1  14   2 18988.0 1252.40  17
  -1 -14  -2 17565.8 1226.77  14
  -1  14  -3 11406.3 843.442   2
   1  14   3 10246.2 882.183  17
  -1  14  -3 13516.2 929.907  40
  -1 -14  -3 11357.1 926.257  38
  -1  14  -4 29203.6 1579.91   2
   1  14   4 25182.5 1628.27  17
  -1  14  -4 28767.1 1626.96  40
  -1 -14  -4 27531.4 1663.51  38
  -1  14  -5 5162.55 543.139   2
  -1 -14  -5 6325.01 661.763  38
  -1  14  -5 5232.85 582.804  40
  -1  14  -6 18956.3 1139.11   2
  -1 -14  -6 16110.5 1170.92  38
  -1  14  -6 15933.1 1163.29  40
  -1 -14  -7 20867.4 1353.30  38
  -1  14  -7 19049.5 1313.93  40
  -1 -14  -8 33575.8 1875.60  38
  -1  14  -8 31102.2 1870.02  40
  -1  14  -9 3240.97 495.777  40
  -1 -14  -9 3286.19 478.720  38
  -1  14 -10 12435.1 1006.29  40
  -1 -14 -10 13497.1 986.370  38
  -1  14 -11 5088.11 510.876   3
  -1 -14 -11 4128.76 501.206  38
  -1  14 -11 4605.08 554.236  40
  -1  14 -12 13715.7 870.169   3
  -1  14 -12 12068.6 910.088  40
   1 -14  12 11571.8 802.741  35
  -1  14 -13 3334.91 370.990   3
  -1  14 -13 3376.11 413.021  40
   1 -14  13 3097.97 357.906  35
  -1  14 -14 10144.9 641.436   3
  -1  14 -14 8380.17 646.768  40
   1 -14  14 9529.27 634.789  35
  -1  14 -15 2098.53 239.331   3
  -1  14 -15 2024.28 252.194  40
   1 -14  15 2131.40 247.642  35
   1 -14  16 8927.39 524.894  35
   1  15 -15 182.381 104.240  40
   1  15 -15 313.273 92.4494   3
   1  15 -14 6475.60 531.716  40
   1  15 -14 6437.28 474.961   3
   1  15 -13 2877.50 382.687  40
   1  15 -13 3442.07 358.398   3
   1  15 -12 8065.97 705.929  40
   1  15 -12 8225.99 630.951   3
   1  15 -11 146.108 171.797  40
   1  15 -10 9750.70 865.189  40
  -1  15  10 10682.7 796.779  24
   1 -15  -9 11432.7 883.746  38
   1  15  -9 9017.59 836.928  40
  -1  15   9 10570.8 832.324  24
   1 -15  -8 19283.7 1246.14  38
   1  15  -8 18796.9 1265.11  40
  -1  15   8 16565.8 1179.74  24
   1  15  -7 4637.25 559.595  40
   1 -15  -7 5254.30 589.980  38
   1  15  -6 39027.4 2100.78  40
   1 -15  -6 40336.5 2136.29  38
   1 -15  -5 4529.09 542.950  38
   1  15  -4 31532.2 1675.68   2
   1 -15  -4 31537.7 1762.84  38
   1  15  -3 8473.07 695.591   2
   1 -15  -3 9440.28 771.430  38
   1 -15  -2 34119.3 1850.12  38
  -1  15   1 3268.48 442.399   2
  -1 -15   1 3257.69 563.920  41
   1 -15  -1 3408.69 461.021  38
   1 -15  -1 3328.95 719.975  41
  -1  15   0 49530.5 2497.08   2
  -1 -15   0 57942.4 3005.47  41
   1 -15   0 47572.3 2493.32  38
   1 -15   0 56030.4 3084.47  41
  -1 -15   0 56701.5 2724.64  38
  -1  15   0 47320.5 2449.62  40
  -1  15  -1 4834.88 536.509   2
   1 -15   1 5090.77 571.033  38
  -1  15  -1 6204.33 582.459  40
  -1  15  -2 26889.9 1512.86   2
   1 -15   2 28104.2 1566.68  38
  -1 -15  -2 26352.6 1625.69  38
  -1  15  -2 24925.7 1490.65  40
  -1  15  -3 5842.42 579.678   2
  -1 -15  -3 5031.24 609.499  38
  -1  15  -3 6560.54 625.640  40
  -1  15  -4 27779.2 1543.86   2
  -1  15  -4 25884.9 1566.13  40
  -1 -15  -4 27545.0 1653.60  38
  -1  15  -5 168.550 154.776   2
  -1  15  -5 199.050 175.573  40
  -1 -15  -5 160.690 196.669  38
  -1  15  -6 28561.8 1577.67   2
  -1 -15  -6 26083.5 1638.27  38
  -1  15  -6 28074.7 1663.71  40
  -1  15  -7 1355.75 317.201  40
  -1 -15  -7 1532.23 336.179  38
  -1  15  -8 8120.04 791.572  40
  -1 -15  -8 8578.76 778.518  38
  -1  15  -9 1397.48 318.800  40
  -1 -15  -9 1362.25 309.921  38
  -1  15 -10 1249.17 266.952   3
  -1  15 -10 1467.59 313.827  40
  -1 -15 -10 1558.85 315.531  38
  -1  15 -11 34.6390 136.687   3
  -1  15 -11 364.723 191.416  40
  -1 -15 -11 195.512 138.007  38
  -1  15 -12 3177.30 419.769  40
  -1  15 -12 4077.02 415.302   3
  -1  15 -13 738.295 198.932  40
  -1  15 -13 996.015 192.244   3
  -1  15 -14 74.5775 94.7295  40
  -1  15 -14 101.392 77.3005   3
  -1  15 -15-17.5575 64.4304  40
   1  16 -14 3590.61 354.430  40
   1  16 -14 4448.78 338.646   3
   1  16 -13 480.205 138.607   3
   1  16 -13 573.875 169.126  40
  -1 -16  13 254.193 130.336  26
   1  16 -12 7553.27 645.522  40
   1  16 -12 8282.33 593.971   3
   1  16 -11 127.790 130.151  40
   1  16 -10 9334.54 800.488  40
  -1  16  10 9781.34 731.562  24
   1  16  -9 246.792 181.209  40
   1 -16  -9 180.381 152.322  38
  -1  16   9 41.3355 151.786  24
   1 -16  -8 9183.51 775.203  38
   1  16  -8 7870.08 744.857  40
  -1  16   8 8879.95 761.164  24
   1  16  -7 195.459 157.371  40
   1 -16  -7 98.2809 165.972  38
  -1  16   7 148.981 167.726  24
   1 -16  -6 1432.16 318.797  38
   1 -16  -5 835.340 271.265  38
   1  16  -4 3195.51 412.854   2
   1 -16  -4 3020.77 443.480  38
   1  16  -3 832.228 227.447   2
  -1  16   3 718.231 231.404   2
   1 -16  -3 1495.94 312.701  38
   1  16  -2 242.278 164.556   2
  -1  16   2 93.4179 142.811   2
   1 -16  -2 336.388 213.316  38
  -1  16   1 729.026 223.692   2
   1  16  -1 413.625 180.214   2
   1 -16  -1 871.122 247.443  38
  -1  16   0 4236.61 499.951   2
   1 -16   0 4302.26 538.036  38
  -1 -16   0 4856.82 630.502  38
  -1  16  -1 701.645 219.307   2
  -1  16  -1 460.744 181.660  40
   1 -16   1 247.085 182.135  38
  -1 -16  -1 416.653 235.234  38
  -1  16  -2 7936.43 699.778   2
   1 -16   2 8258.46 766.739  38
  -1  16  -2 8484.85 724.955  40
  -1 -16  -2 9357.27 846.203  38
  -1  16  -3 688.797 216.307   2
  -1  16  -3 777.958 229.733  40
  -1 -16  -3 562.746 269.965  38
  -1  16  -4 12627.9 912.575   2
  -1 -16  -4 12653.2 1005.83  38
  -1  16  -4 11791.5 928.317  40
  -1  16  -5 3578.85 447.959   2
  -1  16  -5 2656.36 419.344  40
  -1 -16  -5 3118.92 479.773  38
  -1 -16  -6 9999.72 867.825  38
  -1  16  -6 10343.9 878.969  40
  -1  16  -7 948.919 285.935  40
  -1 -16  -7 807.219 268.962  38
  -1 -16  -8 15422.6 1095.73  38
  -1  16  -8 16696.6 1174.13  40
  -1 -16  -9 8005.94 715.124  38
  -1  16  -9 9232.47 797.998  40
  -1  16 -10 9124.05 784.135  40
  -1 -16 -10 9588.46 748.643  38
  -1  16 -10 9860.66 719.293   3
  -1  16 -11 3941.88 448.995  40
  -1 -16 -11 3162.16 380.013  38
  -1  16 -11 3730.78 390.111   3
  -1  16 -12 9807.96 723.709  40
  -1  16 -12 10875.7 686.879   3
  -1  16 -13 3267.88 338.024  40
  -1  16 -13 3143.15 299.533   3
  -1  16 -14 4913.08 376.476  40
  -1  16 -14 4869.08 349.798   3
   1  17 -13 2668.41 287.118  40
   1  17 -13 2580.12 254.676   3
   1  17 -12 3431.93 365.846  40
   1  17 -12 3187.05 321.828   3
   1  17 -11 1794.50 291.879  40
   1  17 -11 1635.81 254.436   3
   1  17 -10 5408.27 558.186  40
  -1  17  10 7041.79 555.950  24
   1  17  -9 4384.72 498.680  40
   1 -17  -9 3434.43 432.292  38
  -1  17   9 3816.46 438.082  24
   1 -17  -8 19185.3 1230.70  38
   1  17  -8 19246.3 1246.27  40
  -1  17   8 21028.3 1242.29  24
   1  17  -7 2923.35 420.203  40
   1 -17  -7 3123.67 440.989  38
  -1  17   7 3540.92 470.259  24
   1 -17  -6 28748.3 1670.34  38
  -1  17   6 29622.6 1715.74  24
  -1  17   5 5348.11 581.143   2
   1 -17  -5 5305.52 603.773  38
   1  17  -4 20764.1 1248.95   2
  -1  17   4 22005.3 1356.79   2
   1 -17  -4 21068.2 1358.79  38
   1  17  -3 2047.93 336.717   2
  -1  17   3 2240.14 379.237   2
   1 -17  -3 2396.79 421.655  38
  -1  17   2 28352.6 1626.80   2
   1  17  -2 26997.0 1550.14   2
   1 -17  -2 29499.7 1693.58  38
   1  17  -1 6629.01 609.383   2
  -1  17   1 5737.74 604.092   2
   1 -17  -1 7383.93 718.798  38
  -1  17   0 17614.1 1171.01   2
   1  17   0 17327.7 1144.75   2
   1 -17   0 19997.1 1290.97  38
  -1  17  -1 7533.16 688.621   2
   1 -17   1 8427.88 786.674  38
  -1 -17  -1 9390.24 875.909  38
  -1  17  -1 7095.56 653.513  40
  -1  17  -2 9318.95 768.967   2
  -1  17  -2 9389.44 761.307  40
  -1 -17  -2 9798.12 898.897  38
  -1  17  -3 3369.70 436.708   2
  -1  17  -3 3528.51 462.015  40
  -1 -17  -3 3913.64 546.927  38
  -1  17  -4 7739.53 679.306   2
  -1 -17  -4 7963.60 760.828  38
  -1  17  -4 7386.11 691.933  40
  -1  17  -5 2855.79 400.384   2
  -1 -17  -5 3255.15 471.389  38
  -1  17  -5 3365.44 459.499  40
  -1  17  -6 6972.44 680.119  40
  -1 -17  -6 6663.02 673.325  38
  -1 -17  -7 1240.05 288.507  38
  -1  17  -7 1274.89 295.077  40
   1  17   8 4522.07 466.816  24
  -1 -17  -8 3671.09 459.160  38
  -1  17  -8 3399.60 475.313  40
  -1  17  -9 222.104 133.643   3
  -1  17  -9 262.278 160.820  40
  -1 -17  -9 452.373 167.633  38
  -1  17 -10 1356.01 236.764   3
  -1  17 -10 1507.44 283.770  40
  -1 -17 -10 1491.58 261.717  38
  -1  17 -11 120.723 98.3027   3
  -1  17 -11-32.4735 119.171  40
  -1 -17 -11 79.1461 93.0229  38
  -1  17 -12 230.317 105.166  40
  -1  17 -12 587.776 131.543   3
  -1  17 -13 483.484 113.536  40
   1  18 -12 2617.49 247.233   3
   1  18 -11 1612.26 237.066  40
   1  18 -11 1405.15 204.079   3
   1  18 -10 2740.49 311.565   3
   1  18 -10 2275.50 311.745  40
  -1  18  10 2782.99 303.546  24
   1  18  -9-35.5613 108.601  40
   1 -18  -9 128.898 108.798  38
  -1  18   9 121.031 111.056  24
   1 -18  -8 2325.68 353.357  38
  -1  18   8 3434.66 399.981  24
   1 -18  -7 243.663 160.438  38
  -1  18   7 323.138 184.161  24
   1 -18  -6 1522.76 298.658  38
  -1  18   6 1265.40 288.647  24
  -1  18   5 217.627 140.279   2
   1 -18  -5 91.6108 168.248  38
  -1  18   5 248.343 160.025  24
   1  18  -4 326.319 157.655   2
  -1  18   4 810.396 247.448   2
   1 -18  -4 524.734 262.103  38
   1  18  -3 1536.03 279.715   2
  -1  18   3 1861.21 336.087   2
   1 -18  -3 1581.47 339.720  38
  -1  18   2 811.078 239.474   2
   1  18  -2 463.397 185.867   2
   1 -18  -2 665.704 261.663  38
   1  18  -1 1273.07 269.794   2
  -1  18   1 1196.67 278.530   2
   1 -18  -1 1215.32 317.213  38
  -1  18   0 607.737 212.640   2
   1  18   0 779.248 221.600   2
   1 -18   0 108.281 191.720  38
  -1  18  -1 382.321 178.416   2
   1  18   1 211.380 155.316   2
  -1 -18  -1 184.193 207.381  38
   1 -18   1 55.1242 217.412  38
  -1  18  -2 1576.32 301.767   2
   1  18   2 1826.07 336.711   2
  -1  18  -2 1484.34 283.566  40
  -1 -18  -2 1389.05 368.202  38
  -1  18  -3 1257.17 270.924   2
  -1  18  -3 1375.87 278.345  40
  -1 -18  -3 705.626 268.406  38
  -1  18  -4 1543.38 291.921   2
  -1 -18  -4 1825.59 366.917  38
  -1  18  -4 1636.79 310.410  40
  -1 -18  -5 282.986 204.092  38
  -1  18  -5 396.049 185.145  40
  -1  18  -6 4897.79 536.775  40
  -1 -18  -6 3829.40 477.542  38
  -1  18  -7 685.232 211.910  40
   1  18   7 1245.73 242.787  24
  -1 -18  -7 830.365 219.488  38
  -1  18  -8 10551.3 707.104   3
   1  18   8 10139.6 710.825  24
  -1 -18  -8 10331.2 747.862  38
  -1  18  -8 9837.24 777.891  40
  -1  18  -9 1439.40 233.663   3
  -1  18  -9 1189.39 247.201  40
  -1 -18  -9 847.216 199.594  38
  -1  18 -10 9236.57 582.285   3
  -1 -18 -10 7778.78 576.623  38
  -1  18 -10 9105.80 651.757  40
  -1  18 -11 2362.50 244.803   3
  -1  18 -11 2290.82 269.088  40
  -1 -18 -11 2222.76 240.723  38
   1  19 -10 2287.69 244.471   3
   1  19  -9 3508.06 336.407   3
  -1  19   9 4116.32 360.461  24
   1 -19  -9 3065.84 331.359  38
  -1  19   8 4817.64 436.408  24
   1 -19  -8 3875.65 398.814  38
  -1  19   7 3381.51 389.349  24
   1 -19  -7 2856.70 365.954  38
  -1  19   6 7426.15 638.345  24
   1 -19  -6 6697.80 601.866  38
  -1  19   5 2722.57 370.439   2
  -1  19   5 2228.57 362.787  24
   1 -19  -5 2730.37 392.872  38
   1  19  -4 14211.8 919.768   2
  -1  19   4 14850.3 999.706   2
  -1  19   4 16388.8 1085.31  24
   1 -19  -4 14509.8 1026.40  38
   1  19  -3 1699.53 282.725   2
  -1  19   3 1030.28 258.213   2
  -1  19   3 1744.26 341.372  24
   1 -19  -3 1717.19 338.962  38
  -1  19   2 8061.12 696.827   2
   1  19  -2 8544.28 674.690   2
   1 -19  -2 9247.51 803.911  38
  -1  19   2 9489.74 819.517  24
   1  19  -1 7264.84 610.801   2
  -1  19   1 5974.22 594.819   2
   1 -19  -1 7268.01 724.737  38
   1  19   0 11643.5 864.414   2
  -1  19   0 13036.9 913.959   2
   1 -19   0 14445.0 1053.52  38
  -1  19  -1 5398.31 540.651   2
   1  19   1 5386.47 540.810   2
  -1 -19  -1 5821.50 674.575  38
   1 -19   1 7493.64 727.433  38
   1  19   2 11283.3 853.455   2
  -1  19  -2 12273.4 859.830   2
  -1 -19  -2 13063.0 1003.48  38
   1  19   3 2276.23 361.067   2
  -1  19  -3 2136.83 332.819   2
  -1  19  -3 2331.94 337.673  40
  -1 -19  -3 2637.57 419.729  38
   1  19   4 6121.50 587.746   2
  -1 -19  -4 7153.59 660.738  38
  -1  19  -4 6642.31 595.334  40
   1  19   5 75.7353 133.587   2
  -1  19  -5 112.726 121.023  40
  -1 -19  -5 202.657 159.831  38
   1  19   6 12929.6 870.547  24
  -1  19  -6 11950.1 867.023  40
  -1 -19  -6 13031.9 891.778  38
   1  19   7 877.242 198.662   2
  -1  19  -7 578.884 157.748   3
  -1  19  -7 625.922 178.658  40
   1  19   7 528.406 162.766  24
  -1 -19  -7 637.427 179.363  38
  -1  19  -8 842.307 172.024   3
  -1  19  -8 1001.84 211.538  40
   1  19   8 727.371 165.153  24
  -1 -19  -8 897.879 190.697  38
  -1  19  -9 53.1936 76.6306  40
  -1  19  -9 48.1716 73.6112  34
  -1 -19  -9 44.4472 71.5978  38
   1  20  -8 747.813 142.308   3
   1 -20  -8 875.497 160.544  38
   1 -20  -7 50.6224 85.4702  38
  -1  20   7 76.8094 97.5265  24
   1 -20  -6-59.4418 100.336  38
  -1  20   6-30.1530 101.795  24
   1 -20  -5 539.227 185.605  38
  -1  20   5 412.074 164.933  24
  -1  20   4 134.786 128.318   2
   1 -20  -4 37.3778 126.167  38
  -1  20   4-75.7575 115.652  24
  -1  20   3 141.637 139.672   2
   1  20  -3 205.164 123.102   2
   1 -20  -3 40.7785 137.748  38
  -1  20   3 161.289 136.209  24
   1  20  -2 92.0168 103.719   2
  -1  20   2 324.913 147.098   2
   1 -20  -2 87.6372 148.038  38
  -1  20   2 205.479 150.929  24
   1 -20  -1 833.219 246.536  38
  -1  20   1 647.249 199.234   2
   1  20  -1 798.880 194.613   2
   1 -20   0 47.7053 175.283  38
  -1  20   0 318.079 148.573   2
   1  20   0 330.160 146.739   2
  -1  20  -1 2614.89 354.391   2
   1  20   1 3248.01 384.645   2
  -1 -20  -2 2392.89 389.125  38
   1  20   2 2981.09 369.244   2
  -1 -20  -3 486.596 175.952  38
   1  20   3 408.409 174.061   2
   1  20   4 2332.82 323.685   2
   1  20   4 2380.64 347.951  24
  -1 -20  -4 2440.39 348.265  38
   1  20   5 3257.74 363.096   2
   1  20   5 2850.86 345.719  24
  -1 -20  -5 2412.85 335.381  38
  -1  20  -5 3165.50 350.885  40
   1  20   6 2155.27 278.520   2
  -1  20  -6 1750.49 251.691  40
  -1 -20  -6 1639.58 250.130  38
   1  20   6 1763.25 256.113  24
  -1  20  -7 798.324 165.820  40
  -1 -20  -7 980.816 177.674  38
   1  20   7 763.391 157.218  24
   1 -21  -5 2538.01 295.175  38
  -1  21   4 4767.74 436.394  24
   1 -21  -4 4750.48 448.863  38
  -1  21   3 3041.95 332.112   2
  -1  21   3 2738.22 326.229  24
   1 -21  -3 2024.97 309.283  38
  -1  21   2 7913.72 598.407   2
   1 -21  -2 7853.22 642.378  38
   1 -21  -1 2807.94 369.031  38
   1  21  -1 2210.01 283.955   2
   1  21   0 7678.07 571.593   2
   1  21   1 1027.20 206.197   2
   1  21   1 1169.35 231.367  24
   1  21   2 5950.02 500.884   2
   1  21   2 6383.85 540.966  24
   1  21   3 1474.69 236.307   2
   1  21   3 1730.30 265.576  24
  -1 -21  -3 1521.47 251.250  38
   1  21   4 8153.80 580.837  24
   1  21   4 7660.34 560.537   2
  -1 -21  -4 7738.44 567.684  38
   2   0 -21-42.4155 91.5722   6
  -2   0  21 77.6306 94.9546   8
  -2   0  20 6929.79 594.339   8
  -2   0  19 41.1062 125.515   8
  -2   0  18 17732.5 1170.97   8
  -2   0  17-48.4524 163.558   8
  -2   0  16 48464.3 2402.39  27
  -2   0  16 45186.1 2333.48  26
  -2   0  16 52866.6 2522.94   8
  -2   0  15-77.2309 136.141  26
  -2   0  15 143.573 168.724   8
  -2   0  15 103.650 129.197   9
  -2   0  14 65183.6 3112.84  26
  -2   0  14 71964.7 3253.15   8
  -2   0  14 67644.4 3273.19   9
  -2   0  13-35.9565 81.8268  26
  -2   0  13 94.3326 127.003   9
  -2   0  12 121848. 5414.32  26
  -2   0  12 136314. 5592.02   9
  -2   0  11-40.2989 91.7221   9
  -2   0  10 207619. 8593.18   9
  -2   0   9-66.0713 95.1304   9
   2   0  -8 318106. 12618.4   5
  -2   0   8 314208. 12718.4   9
  -2   0   7 21.3425 53.2259  19
   2   0  -7 17.8493 57.4642   5
  -2   0   7 144.049 81.0512   9
  -2   0   6 100237. 4214.52  19
   2   0  -6 102166. 4150.13   5
  -2   0   6 101919. 4214.45   9
  -2   0   5 70.0496 61.8043  19
   2   0  -5 74.1880 45.8483   5
  -2   0   5 71.2022 50.2836   9
  -2   0   4 141853. 5560.41  19
   2   0  -4 141782. 5464.56   5
   2   0  -4 131867. 5452.84   4
  -2   0   4 135949. 5485.47   9
  -2   0   3 184.523 72.2711  19
  -2   0   3 7.31440 23.6477   9
   2   0  -3 117.800 30.1998   4
  -2   0   2 9856.95 492.590  37
  -2   0   2 9867.56 482.134  31
  -2   0   2 9421.63 478.956  30
   2   0  -2 10376.8 414.754   4
  -2   0   2 8366.51 504.055  19
  -2   0   2 10426.7 494.847  22
  -2   0   1-19.0443 22.4313  30
  -2   0   1 69.3356 17.8844  16
  -2   0   1 24.3956 21.1216  13
  -2   0   1 8.90803 30.1064  19
  -2   0   1 24.7685 25.2530  18
  -2   0   0 349885. 14376.5  16
  -2   0   0 355396. 14394.3  13
  -2   0   0 360629. 14379.8  19
   2   0   0 386740. 14342.2   1
   2   0   1 137.161 37.7672   1
  -2   0  -1-11.9001 36.4086  13
   2   0   2 10813.8 536.828   1
  -2   0  -2 10643.7 597.074  13
   2   0   3 14.2166 63.0729   1
  -2   0  -3-17.6827 53.9946  16
  -2   0  -3 111.249 77.8079  13
   2   0   4 139169. 6005.70   1
  -2   0  -4 145294. 6042.58  13
   2   0   5 48.4129 88.8288   1
  -2   0  -5 140.524 82.5740  13
  -2   0  -5-22.2825 71.7173  16
  -2   0  -6 99316.0 4366.20  13
  -2   0  -6 107876. 4370.89  16
  -2   0  -7 27.4272 55.8463  13
  -2   0  -7 51.8144 64.6014  16
  -2   0  -8 3666.76 367.135  16
  -2   0  -8 3990.55 393.659  13
  -2   0  -9-29.5882 95.2320  16
  -2   0 -10 192.481 108.544  16
  -2   0 -11-69.0285 92.9741  16
   2   0  12 8897.55 676.320  39
  -2   0 -12 8741.98 689.070  16
   2   0  13-45.6952 103.990   9
   2   0  13 35.5436 125.310  39
   2   0  14 1593.16 322.830   9
   2   0  14 2138.12 327.505  39
   2   0  15-38.6543 124.412  39
   2   0  16 692.236 208.854  39
   2   0  17-36.5134 133.993  39
   2   0  18 22302.8 1249.65  39
   2   0  19 58.5470 133.237   8
   2   0  19-27.3648 88.0701  39
   2   0  20 11049.0 681.810   8
   2   0  20 10758.8 655.582  39
  -2  -1  21-76.4658 93.5298   8
  -2   1  21 101.733 93.3265   8
   2  -1 -21 22.1270 87.2168   6
  -2  -1  20 11840.7 837.493   8
  -2   1  20 13830.2 876.146   8
  -2   1  19 450.852 209.593   8
  -2  -1  19 607.954 203.137   8
  -2   1  18 34319.3 1832.01   8
  -2  -1  18 31251.2 1778.32   8
  -2  -1  17 446.629 172.102  27
  -2  -1  17 595.592 198.349  26
  -2   1  17 927.415 268.620   8
  -2  -1  17 812.480 267.521   8
  -2  -1  16 29614.8 1646.20  26
  -2   1  16 32353.2 1792.08   8
  -2  -1  16 31705.4 1772.47   8
  -2   1  15 6556.65 600.511  26
  -2  -1  15 6771.29 609.505  26
  -2  -1  15 5946.54 666.783   9
  -2  -1  15 7766.68 699.144   8
  -2  -1  14 35484.6 1914.58  26
  -2   1  14 36801.4 1935.23  26
  -2  -1  14 39748.2 2038.14   8
  -2  -1  14 38090.9 2099.44   9
  -2   1  14 42132.9 2082.36   8
  -2  -1  13 107.571 109.521  26
  -2   1  13 72.9162 98.2167  26
  -2  -1  13 100.092 124.798   9
  -2   1  13 44.6375 101.628   9
  -2  -1  12 20130.8 1172.76  26
  -2   1  12 20106.0 1179.87  26
  -2  -1  12 18165.6 1124.82  28
  -2   1  12 20763.8 1246.98   9
  -2  -1  11 13548.6 957.583   9
  -2   1  11 13073.1 902.956   9
  -2   1  10 1829.42 281.448   9
  -2  -1  10 1945.53 310.820   9
   2   1 -10 1794.23 253.692   5
  -2  -1   9 814.773 192.796   9
  -2   1   9 775.504 186.178   9
   2   1  -9 618.302 148.615   5
  -2  -1   8 40705.8 1838.65  19
  -2  -1   8 38515.2 1912.06   9
   2   1  -8 37032.9 1820.56   5
  -2   1   8 42900.3 1913.42   9
  -2  -1   7 7713.73 503.419  19
  -2  -1   7 8214.32 552.332   9
   2   1  -7 6781.70 474.528   5
  -2   1   7 7027.80 511.482   9
  -2  -1   6 3950.30 319.956  19
  -2  -1   6 4016.35 331.273   9
   2   1  -6 4526.82 312.612   5
   2   1  -6 3750.94 280.309   4
  -2   1   5 5959.26 417.639  19
  -2  -1   5 5737.23 380.524  19
  -2  -1   5 5598.51 373.345   9
   2   1  -5 5658.50 348.742   5
   2   1  -5 5314.22 324.390   4
   2  -1  -5 5756.89 332.501   5
  -2   1   5 5018.58 351.471   9
  -2   1   4 895.756 150.892  19
  -2  -1   4 789.507 116.727  19
  -2   1   4 739.821 95.6377   9
  -2  -1   4 762.677 105.852   9
   2  -1  -4 707.878 84.7805   5
   2   1  -4 775.067 97.9233   5
   2   1  -4 668.077 79.7712   4
  -2   1   3 3681.49 303.879  19
  -2   1   3 4124.87 258.849  30
  -2   1   3 3747.69 222.149   9
   2   1  -3 3845.04 209.456   4
  -2  -1   2 17973.3 745.135  31
  -2   1   2 17530.1 744.549  31
  -2   1   2 16085.9 741.984  30
  -2  -1   2 15019.6 675.066  13
  -2  -1   2 16573.8 739.742  10
  -2  -1   2 16671.2 749.357  37
  -2   1   2 17029.9 751.752  37
  -2   1   2 13223.8 785.409  19
  -2   1   2 18260.9 756.493  22
  -2  -1   2 15230.7 751.864  19
  -2  -1   2 17738.2 752.578  22
  -2   1   2 16833.2 685.637  17
  -2  -1   1 3400.12 199.611  30
  -2  -1   1 3286.13 207.888  13
  -2  -1   1 3514.84 209.655  10
  -2   1   1 3349.48 195.076  13
  -2  -1   1 3467.76 201.756  18
  -2   1   1 2874.05 236.466  19
  -2   1   1 3353.91 202.123  18
  -2   1   1 3734.73 216.994  37
  -2  -1   1 3517.71 212.909  37
  -2  -1   0 56254.8 2483.19  13
  -2   1   0 61535.8 2443.20  13
   2  -1   0 64733.8 2425.76   1
   2   1   0 61421.4 2379.58   1
  -2  -1  -1 56121.8 2307.41  16
  -2   1  -1 55055.5 2327.14  13
  -2   1  -1 54776.7 2275.93  19
   2  -1   1 58275.9 2288.18   1
   2   1   1 57426.2 2296.59   1
   2   1   2 9637.57 532.356   1
   2  -1   2 9603.18 491.789   1
  -2   1  -2 10733.6 550.771  13
  -2  -1  -2 9873.16 527.355  16
  -2  -1  -2 9399.64 571.632  13
   2   1   3 48736.4 2151.51   1
   2  -1   3 47788.3 2084.84   1
  -2  -1  -3 51882.5 2190.43  13
  -2  -1  -3 48072.7 2125.84  16
  -2   1  -3 50692.4 2146.06  13
   2  -1   4 9843.75 584.325   1
  -2   1  -4 10264.6 617.285  13
  -2  -1  -4 10484.9 635.432  13
  -2  -1  -4 9716.46 603.550  16
   2  -1   5 2457.50 275.475   1
  -2  -1  -5 3052.30 305.315  13
  -2   1  -5 2420.70 270.027  13
  -2  -1  -5 2326.05 263.246  16
   2  -1   6 47823.8 2384.00   1
  -2  -1  -6 54510.1 2395.80  16
  -2   1  -6 53606.1 2400.19  13
  -2  -1  -6 57350.3 2426.43  13
  -2  -1  -7 15373.8 896.186  16
  -2  -1  -7 15541.7 905.670  13
  -2   1  -7 15331.5 899.561  13
  -2   1  -7 14818.8 877.384  16
  -2  -1  -8 14541.2 880.005  16
  -2   1  -8 14879.3 894.810  13
  -2   1  -8 14955.4 875.841  16
  -2  -1  -8 13736.4 875.084  13
  -2   1  -9 7502.77 584.335  16
  -2  -1  -9 8711.46 629.296  16
  -2   1 -10 55566.8 2597.08  16
  -2  -1 -10 57415.0 2630.95  16
   2  -1  11 1179.85 221.510  39
   2   1  11 1450.59 241.611  39
  -2   1 -11 986.933 212.893  16
   2   1  12 112007. 4754.04  39
   2  -1  12 111955. 4754.01  39
  -2   1 -12 103241. 4751.56  16
   2  -1  12 115940. 4887.62   9
   2   1  13 319.657 141.124  39
   2  -1  13 397.379 161.244  39
   2  -1  13 822.018 218.723   9
   2   1  13 508.592 183.112   9
   2   1  14 73273.2 3268.75  39
   2  -1  14 68196.8 3250.83  39
   2   1  14 73749.8 3405.19   9
   2  -1  14 70367.8 3377.85   9
   2   1  15 494.841 174.511  39
   2  -1  15 594.192 198.612  39
   2  -1  16 32461.8 1704.15  39
   2   1  16 30765.8 1667.36  39
   2  -1  17 674.680 210.398  39
   2   1  17 603.200 189.264  39
   2  -1  18 26399.9 1413.51  39
   2   1  18 25664.0 1384.28  39
   2  -1  19 29.1636 126.040   8
   2   1  19 289.147 134.961   8
   2  -1  19 196.263 124.497  39
   2   1  19 262.678 119.678  39
   2  -1  20 15696.9 856.816   8
   2   1  20 16745.9 870.945   8
   2   1  20 13935.7 801.734  39
   2  -1  20 13808.5 811.910  39
  -2  -2  21-24.4375 86.1607   8
   2  -2 -21 22.4691 97.0238   6
  -2   2  21 121.443 115.947   8
  -2   2  20 4165.06 431.829   8
  -2  -2  20 3781.63 411.255   8
  -2   2  19 200.349 163.388   8
  -2  -2  19 275.286 155.293   8
  -2   2  18 14435.9 1018.30   8
  -2  -2  18 14588.3 1007.32   8
  -2  -2  18 13393.9 919.825  27
  -2   2  17 5049.96 583.572   8
  -2  -2  17 5713.28 596.820   8
  -2  -2  17 5848.48 547.472  26
  -2  -2  16 6033.26 609.545   8
  -2   2  16 5592.30 601.205   8
  -2  -2  16 4783.89 513.007  26
  -2   2  15 147.276 157.995   8
  -2  -2  15 47.0640 143.696   8
  -2  -2  15-56.5489 128.689   9
  -2  -2  15-39.0288 131.739  26
  -2   2  14 80094.1 3545.49   8
  -2  -2  14 73825.9 3591.86   9
  -2  -2  14 76304.5 3493.94   8
  -2  -2  14 69820.0 3370.08  26
  -2  -2  13 6446.43 567.117  28
  -2  -2  13 6537.56 675.591   9
  -2  -2  13 6879.78 629.652   8
  -2   2  13 6617.10 626.215   8
  -2  -2  13 5907.16 560.000  26
  -2   2  13 7731.98 658.624  27
  -2   2  13 5958.48 567.267  26
  -2  -2  12 39162.8 1904.15  28
  -2   2  12 36242.6 1903.86  26
  -2  -2  12 37170.5 1902.38  26
   2   2 -12 38687.2 1925.02   5
  -2  -2  12 40188.9 2105.71   9
  -2  -2  11 6614.28 631.912   9
   2   2 -11 5546.30 505.866   5
  -2   2  11 5833.54 537.595   9
  -2  -2  10 63254.7 2990.94   9
   2   2 -10 62686.3 2841.48   5
  -2   2  10 62563.7 2863.77   9
  -2   2   9 1554.13 239.209   9
  -2  -2   9 1431.69 258.854   9
   2   2  -9 1750.05 254.662   5
  -2  -2   8 333705. 14119.9   9
   2   2  -8 340985. 14032.3   5
  -2   2   8 380233. 14083.3   9
  -2  -2   7 2040.95 224.767  19
  -2  -2   7 1585.85 232.275   9
   2   2  -7 1563.33 188.587   4
   2   2  -7 1569.25 208.941   5
  -2   2   7 1670.30 219.197   9
  -2  -2   6 113484. 4486.45  19
  -2  -2   6 112407. 4529.69   9
   2   2  -6 116548. 4484.20   5
   2   2  -6 106307. 4424.68   4
  -2   2   6 98368.8 4471.79   9
  -2  -2   5 17004.1 819.335  19
  -2  -2   5 15054.4 807.535   9
  -2   2   5 15382.0 792.758   9
   2   2  -5 17524.8 805.985   5
   2   2  -5 16007.6 756.927   4
  -2   2   4 48563.6 2050.58   9
  -2  -2   4 50547.1 2103.51  19
   2   2  -4 49654.1 2035.40   4
  -2   2   3 2852.91 205.263  22
  -2  -2   3 2775.93 200.440  22
  -2   2   3 2663.32 194.893  30
  -2   2   3 2107.92 146.878   9
   2   2  -3 2415.78 164.692   4
  -2   2   2 360576. 15131.1  30
  -2  -2   2 390786. 15130.5  31
  -2   2   2 397871. 15137.0  31
  -2  -2   2 389352. 15153.5  10
  -2  -2   2 375272. 15106.5  14
  -2   2   2 388995. 15139.5  37
  -2  -2   2 381265. 15138.6  37
  -2  -2   2 391898. 15137.0  22
  -2   2   2 401488. 15140.4  22
  -2   2   2 384919. 15103.2  17
  -2  -2   1 70475.6 2656.31  37
  -2  -2   1 66621.8 2639.57  31
  -2   2   1 67495.0 2641.98  31
  -2   2   1 60427.9 2583.21   4
  -2   2   1 68932.8 2638.89  18
  -2   2   1 66600.1 2625.75  17
  -2  -2   1 64412.1 2636.88  18
  -2  -2   1 68121.7 2667.90  10
  -2  -2   0 224079. 8780.27  30
   2  -2   0 233708. 8826.41   1
  -2   2   0 208228. 8796.57   4
  -2   2   0 216868. 8829.52  13
  -2  -2   0 240084. 8816.26  15
   2  -2   1 25867.2 1058.50   1
  -2   2  -1 22695.0 1066.73   4
  -2   2  -1 25263.8 1079.70  13
  -2  -2  -1 23054.4 1092.90  41
  -2   2  -2 50072.5 2172.27   4
   2  -2   2 52889.8 2137.14   1
  -2   2  -2 52113.6 2173.54  13
  -2  -2  -2 50012.3 2167.48  41
  -2   2  -3 55129.3 2281.98   4
   2  -2   3 51902.8 2226.04   1
  -2   2  -3 55165.8 2273.87  13
  -2  -2  -3 50021.9 2221.23  41
   2  -2   4 65969.6 2752.34   1
  -2   2  -4 64171.6 2775.73  13
  -2  -2  -4 63959.8 2775.69  16
   2  -2   5 5058.33 393.298   1
  -2  -2  -5 4651.33 389.636  16
  -2   2  -5 5304.59 407.757  13
  -2   2  -5 3913.24 368.173   5
   2  -2   6 67946.6 3002.07   1
  -2  -2  -6 71843.8 3023.93  13
  -2  -2  -6 65637.0 2985.93  16
  -2   2  -6 67387.3 2984.12  13
   2  -2   7 17971.8 1079.29   1
  -2  -2  -7 18713.0 1062.29  16
  -2   2  -7 19535.6 1064.62  13
  -2  -2  -7 19104.8 1064.55  13
  -2  -2  -8 3784.90 393.371  13
  -2   2  -8 4256.28 400.313  16
  -2   2  -9-30.6155 69.6724  16
  -2  -2  -9 32.6158 81.3088  13
  -2   2 -10 789.962 193.208  16
   2  -2  10 1258.89 245.725   9
  -2   2 -11 457.304 156.305  16
   2  -2  11 255.655 122.015  39
   2   2  11 188.096 115.378  39
  -2   2 -11 112.309 95.1879   3
   2  -2  11 355.224 160.922   9
   2   2  12 167.868 118.566  39
   2  -2  12 345.010 157.181  39
   2  -2  12 128.353 144.580   9
  -2   2 -12 112.033 131.839  16
   2  -2  13 139.232 142.126   9
   2  -2  13 185.973 136.926  39
   2  -2  14 1867.66 355.822   9
   2   2  14 1319.99 288.492   9
   2   2  14 1817.83 303.961  39
   2  -2  14 1603.71 296.645  39
  -2  -2 -15 821.159 264.217   6
   2   2  15 599.828 192.933  39
   2  -2  15 888.128 237.769  39
  -2  -2 -16 8357.77 746.381   6
   2  -2  16 10068.4 761.341  39
   2   2  16 9850.37 733.094  39
  -2  -2 -17 4206.70 493.812   6
   2   2  17 4821.09 478.090  39
   2  -2  17 5771.78 541.213  39
  -2  -2 -18 12198.2 823.090   6
   2   2  18 11314.7 771.618  39
   2  -2  18 11647.5 811.026  39
   2   2  19-28.1486 118.120   8
   2  -2  19-114.515 120.134   8
   2   2  19 24.9378 80.2619  39
   2  -2  19 56.5272 107.630  39
   2   2  20 6153.26 472.561   8
   2  -2  20 6738.72 487.230   8
   2  -2  20 7098.98 490.632  39
  -2  -3  21-45.0699 100.008   8
   2  -3 -21-44.3415 84.4723   6
  -2   3  21-111.271 93.4247   8
  -2   3  20 12630.4 823.014   8
  -2  -3  20 12657.5 822.169   8
  -2  -3  19 756.770 211.908   8
  -2   3  19 385.962 163.236   8
  -2  -3  18 25980.9 1456.21   8
  -2   3  18 28373.6 1510.89   8
  -2  -3  18 21466.6 1299.43  26
  -2  -3  18 23803.9 1363.11  27
  -2  -3  17 2867.14 407.934  39
  -2   3  17 3912.16 498.242   8
  -2  -3  17 4151.64 502.331   8
  -2  -3  17 3495.56 418.130  26
  -2  -3  16 37164.7 1945.87  39
  -2   3  16 41145.0 2073.99   8
  -2  -3  16 34836.4 1958.52   8
  -2  -3  16 34280.2 1865.45  26
  -2  -3  15 807.191 242.473  39
  -2  -3  15 514.494 172.260  26
  -2   3  15 397.600 197.100   8
  -2  -3  15 613.302 204.858   8
  -2  -3  14 8941.85 751.272  39
  -2  -3  14 8318.92 686.843  28
  -2  -3  14 9437.24 721.628  35
  -2  -3  14 7049.92 653.322  26
  -2  -3  14 8192.74 808.508   9
  -2  -3  14 9848.81 790.686   8
  -2   3  14 8797.14 764.258   8
  -2  -3  13 15539.7 1049.96  39
  -2  -3  13 15815.2 993.266  28
  -2  -3  13 14045.4 957.501  35
  -2  -3  13 14080.5 959.103  26
   2   3 -13 14313.1 991.562   5
  -2  -3  13 14868.5 1134.43   9
  -2  -3  13 15414.0 1038.29   8
  -2   3  13 16951.5 1091.68   8
  -2  -3  12 18857.0 1167.71  39
  -2  -3  12 17047.1 1073.10  28
  -2  -3  12 16593.5 1079.14  26
  -2  -3  12 19801.6 1293.61   9
   2   3 -12 18406.7 1125.23   5
  -2  -3  12 19309.0 1109.99  35
   2   3 -11 964.077 214.703   5
  -2  -3  11 800.949 230.455   9
   2   3 -10 8102.11 646.483   5
  -2  -3  10 9093.27 753.354   9
   2   3  -9 5967.13 511.431   5
  -2  -3   9 6314.09 573.900   9
   2   3  -8 514.119 130.229   4
   2   3  -8 420.867 152.503   5
  -2  -3   8 429.938 155.290   9
  -2  -3   7 25242.9 1192.77  19
   2   3  -7 24284.6 1216.49   5
   2   3  -7 24969.6 1172.29   4
  -2  -3   7 22277.9 1245.79   9
  -2  -3   6 41336.5 1818.50  19
   2   3  -6 43756.4 1845.36   5
   2   3  -6 40151.5 1781.22   4
  -2  -3   6 39052.8 1858.49   9
   2   3  -5 3914.17 270.947   4
  -2  -3   5 3483.56 285.541  19
   2   3  -4 11571.5 561.619   4
  -2   3   4 10879.5 575.705  30
  -2  -3   3 41724.1 1746.89  10
  -2   3   3 38677.2 1704.30  30
   2   3  -3 37900.5 1686.76   4
  -2  -3   3 41973.1 1714.24  22
  -2   3   3 43024.5 1721.43  22
  -2  -3   2 31484.7 1313.84  31
  -2   3   2 32500.5 1320.58  31
  -2   3   2 29833.5 1326.42  30
  -2  -3   2 30484.2 1322.66  14
  -2  -3   2 30123.1 1353.32  10
  -2  -3   2 31001.1 1322.60  37
  -2   3   2 30336.1 1319.38  37
   2   3  -2 31602.7 1278.98  17
  -2   3   2 30102.4 1319.02  17
  -2  -3   2 31958.1 1320.44  22
  -2   3   2 31892.7 1321.41  22
  -2  -3   1 1356.62 136.836  10
  -2  -3   1 1196.89 119.317  14
   2   3  -1 1453.84 108.608  17
  -2   3   1 1208.14 91.1656   4
  -2  -3   1 1106.68 106.908  31
  -2   3   1 1579.75 121.282  31
  -2  -3   1 1374.17 163.502  41
  -2   3   1 1375.54 123.605  17
  -2   3   1 1525.26 117.308  18
  -2  -3   1 1500.14 117.472  18
  -2   3   0 219998. 9364.77   4
   2  -3   0 253192. 9429.02   1
  -2  -3   0 256034. 9421.36  15
  -2  -3   0 241821. 9510.94  41
   2  -3   1 8796.58 456.348   1
  -2  -3  -1 9817.23 473.103  15
  -2  -3  -1 9393.34 545.906  41
  -2   3  -2 35733.9 1547.23  13
   2  -3   2 36284.5 1525.55   1
  -2   3  -2 34895.0 1524.70   4
  -2   3  -2 32203.6 1519.95   5
  -2   3  -3 53217.8 2210.48  13
  -2  -3  -3 58260.7 2316.83  41
  -2   3  -3 51923.1 2194.93   4
   2  -3   3 50038.2 2175.38   1
  -2   3  -3 45841.8 2190.21   5
   2  -3   4 132931. 5124.67   1
  -2   3  -4 124373. 5121.40   4
  -2   3  -4 131397. 5145.05  13
  -2   3  -5 320.024 107.351   4
   2  -3   5 655.831 144.911   1
  -2   3  -5 492.041 133.277   5
  -2   3  -5 222.978 97.3588  13
   2  -3   6 132833. 5549.38   1
  -2   3  -6 125595. 5522.54  13
  -2   3  -6 143731. 5600.74   5
   2  -3   7 291.657 144.319   1
  -2   3  -7 338.591 137.138   5
  -2   3  -7 341.624 130.193  13
   2  -3   8 87626.1 4190.20   1
  -2  -3  -8 93623.9 4156.30  13
   2  -3   8 102077. 4158.48   9
  -2   3  -8 99474.4 4185.61   5
  -2  -3  -9 1446.67 260.361  13
   2  -3   9 2457.01 323.808   9
   2  -3  10 110906. 4624.61   9
  -2   3 -10 101072. 4551.37  16
  -2   3 -11 334.144 147.007  16
   2   3  11 450.134 150.602  39
   2  -3  11 268.083 132.822  39
  -2   3 -11 262.121 115.645   3
   2  -3  11 771.464 207.088   9
  -2   3 -12 89984.5 4062.27   3
   2   3  12 96375.4 4131.85  39
   2  -3  12 95472.1 4155.35  39
  -2   3 -12 95697.7 4189.37  16
   2  -3  12 95230.4 4251.65   9
   2   3  13 214.634 126.120  39
   2  -3  13-38.7661 130.856  39
   2  -3  13 47.6884 118.887   9
   2   3  14 81891.2 3604.52  39
   2  -3  14 74902.6 3613.98  39
   2  -3  14 78019.8 3735.82   9
   2   3  14 86687.0 3789.37   9
  -2  -3 -15 5231.33 579.139   6
   2   3  15 4970.98 497.870  39
   2  -3  15 4978.79 530.199  39
  -2  -3 -16 27664.9 1591.76   6
   2  -3  16 27375.6 1549.66  39
   2   3  16 28551.6 1514.77  39
  -2  -3 -17 1014.23 266.654   6
   2  -3  17 954.671 238.946  39
   2   3  17 788.991 195.323  39
  -2  -3 -18 30958.4 1570.02   6
   2   3  18 26140.2 1447.64  39
   2  -3  18 31009.2 1555.98  39
   2   3  19-80.3756 130.778   8
   2  -3  19-27.4576 115.230   8
  -2  -3 -19-55.4447 116.341   6
   2  -3  19 28.1076 94.8904  39
   2   3  20 15408.7 820.642   8
   2  -3  20 15066.9 824.116   8
   2  -3  20 13778.0 803.382  39
   2  -4 -21 42.4308 89.0395   6
  -2   4  20 1038.93 208.718   8
   2  -4 -20 1129.71 223.234   6
  -2  -4  20 1213.83 223.126   8
  -2  -4  19 367.632 146.738  27
  -2  -4  19 178.289 150.111   8
  -2   4  19 397.615 169.012   8
  -2  -4  18 10001.3 709.362  26
  -2  -4  18 10280.6 779.159   8
  -2   4  18 9412.11 763.409   8
  -2  -4  18 8357.36 696.976  39
  -2  -4  17 369.585 165.173  26
  -2  -4  17 585.716 220.817   8
  -2   4  17 517.882 215.215   8
  -2  -4  17 717.071 232.042  39
  -2  -4  16 15927.2 1061.07  35
  -2  -4  16 17321.7 1090.27  26
  -2   4  16 17608.6 1188.49   8
  -2  -4  16 18621.7 1184.73   8
  -2  -4  16 16100.0 1117.54  39
  -2  -4  15 2319.81 357.082  35
  -2  -4  15 2263.24 353.420  26
  -2   4  15 2483.98 397.657   8
  -2  -4  15 3541.50 451.509   8
  -2  -4  15 2512.17 404.290  39
  -2  -4  14 44618.5 2285.18  35
  -2  -4  14 43826.0 2289.07  26
  -2   4  14 48897.4 2431.01   8
   2   4 -14 47898.7 2384.47   5
  -2  -4  14 48427.7 2396.46   8
  -2  -4  14 47696.2 2412.79  39
  -2  -4  13 4729.95 492.966  35
  -2  -4  13 4662.59 542.524  39
  -2  -4  13 4010.85 463.677  26
   2   4 -13 5159.65 538.008   5
  -2  -4  13 4767.48 529.790   8
  -2  -4  12 48971.4 2565.72  39
  -2  -4  12 51192.2 2476.32  35
  -2  -4  12 57267.2 2533.00  28
  -2  -4  12 51808.6 2506.75  26
   2   4 -12 51218.8 2529.99   5
  -2  -4  11 13066.6 880.716  35
  -2  -4  11 14336.6 1065.77   9
  -2  -4  11 14156.1 923.640  25
  -2  -4  11 14127.1 904.230  28
   2   4 -11 13936.9 939.306   5
  -2   4  11 13164.3 848.856  11
   2   4 -10 6443.56 563.801   5
  -2  -4  10 5017.11 567.341   9
   2   4  -9 4542.76 452.426   5
   2   4  -9 5041.98 437.665   4
  -2  -4   9 5110.91 526.506   9
   2   4  -8 137831. 5755.97   5
   2   4  -8 138069. 5688.11   4
   2   4  -7 677.411 133.094   4
   2   4  -7 871.846 178.602   5
  -2  -4   6 81881.0 3458.30  19
   2   4  -6 83124.7 3491.26   5
   2   4  -6 83385.6 3438.55   4
   2   4  -5 913.233 133.204   4
   2   4  -5 2829.27 237.976   5
  -2   4   4 93805.6 3776.63  30
   2   4  -4 89172.7 3764.18   4
  -2   4   4 93334.7 3787.88  22
  -2  -4   4 94661.0 3783.23  22
  -2   4   3 80818.0 3430.33  30
  -2   4   3 81594.6 3447.21  17
  -2  -4   3 82055.4 3477.76  10
  -2   4   3 89938.2 3439.00  22
  -2  -4   3 85876.0 3426.21  22
  -2   4   3 86025.0 3432.78  37
  -2  -4   3 84558.3 3429.80  37
  -2   4   2 119098. 4768.32  37
  -2  -4   2 121570. 4772.94  37
  -2  -4   2 120335. 4836.78  10
  -2  -4   2 118826. 4803.93  14
  -2   4   2 117535. 4791.20  30
  -2  -4   2 118093. 4885.99  41
   2   4  -2 123377. 4759.99  17
  -2   4   2 120271. 4765.62  22
  -2  -4   2 119046. 4765.90  22
  -2   4   2 115207. 4802.97  17
  -2  -4   1 227066. 8891.12  14
  -2   4   1 199890. 8820.99   4
  -2   4   1 229854. 8842.59  31
  -2  -4   1 225818. 8839.75  31
  -2  -4   1 220281. 8999.30  41
  -2  -4   1 223370. 8832.01  18
  -2   4   1 232658. 8835.88  18
   2   4  -1 239458. 8860.98  17
  -2   4   1 231959. 8892.78  17
  -2  -4   0 939793. 35080.6  15
  -2  -4   0 880116. 35216.6  41
  -2   4   0 830261. 35009.7   4
   2  -4   0 922638. 35083.2   1
  -2  -4   0 895782. 35008.2  18
  -2   4   0 930536. 35011.2  18
  -2  -4  -1 121621. 4760.12  41
  -2  -4  -1 122726. 4570.55  15
   2  -4   1 113496. 4550.85   1
  -2  -4  -2 7484.09 441.664  15
   2  -4   2 8217.97 440.308   1
  -2   4  -2 7201.84 410.486   4
  -2  -4  -2 8681.14 608.961  41
   2  -4   3 14433.9 709.255   1
  -2   4  -3 13559.1 694.959   4
  -2  -4  -3 14776.8 904.523  41
  -2   4  -4 84968.6 3510.07  13
   2  -4   4 88098.5 3502.45   1
  -2   4  -4 85712.7 3488.85   4
  -2   4  -5 2198.81 276.059   5
  -2   4  -5 2313.08 262.288  13
   2  -4   5 2503.00 274.040   1
  -2   4  -5 3202.24 294.304   4
  -2   4  -6 161622. 6108.55   5
   2  -4   6 143116. 6004.98   9
  -2   4  -6 139743. 6021.43  13
   2  -4   6 145486. 6061.25   1
  -2   4  -6 142998. 6008.18   4
  -2   4  -7 17349.5 997.915   5
   2  -4   7 16729.2 950.750   9
   2  -4   7 17418.8 1009.19   1
   2  -4   8 1936.23 284.449   9
   2  -4   8 1842.71 318.283   1
  -2   4  -8 2066.52 304.978   5
  -2  -4  -9 58832.1 2835.76  13
   2  -4   9 63370.4 2835.99   9
   2  -4   9 60151.9 2921.08   1
   2  -4  10 2817.14 353.917  39
   2  -4  10 3328.50 412.427   9
  -2   4 -10 3681.58 374.230   3
  -2   4 -11 558.564 186.244  16
  -2   4 -11 122.351 98.7624   3
   2   4  11 264.075 134.614  39
   2  -4  11 107.496 109.691  39
   2  -4  11 256.729 130.882   9
  -2   4 -12 7372.53 669.902  16
   2  -4  12 9044.01 699.794  39
   2   4  12 9190.37 683.807  39
   2  -4  12 8324.06 734.051   9
  -2   4 -12 7131.81 603.581   3
   2   4  13 720.023 198.570  39
   2  -4  13 856.836 232.279  39
  -2   4 -13 371.062 151.304   3
  -2  -4 -14 13993.9 1032.69   6
   2   4  14 14599.7 942.236  39
   2  -4  14 13076.9 953.142  39
  -2  -4 -15 1498.78 330.852   6
   2   4  15 1725.71 292.716  39
  -2  -4 -16 2305.33 383.676   6
   2   4  16 2243.45 321.355  39
   2  -4  16 2143.89 349.239  39
  -2  -4 -17 4979.47 529.418   6
   2   4  17 4866.00 468.943  39
   2  -4  17 4747.43 499.909  39
  -2  -4 -18 6120.67 544.173   6
   2   4  18 5980.94 502.811   8
   2  -4  18 5707.11 503.992   8
   2  -4  18 5199.51 506.225  39
   2   4  19 24.9326 98.3192   8
   2  -4  19 77.0894 107.867   8
  -2  -4 -19 109.001 117.699   6
   2  -4  19 108.860 114.237  39
  -2  -4 -20 7528.96 499.493   6
   2  -4  20 7456.33 501.382  39
   2  -5 -21 194.958 103.379   6
   2  -5 -20 17618.3 998.691   6
  -2  -5  19 653.871 172.996  27
  -2  -5  18 14181.0 895.509  26
  -2  -5  18 13999.7 937.977  39
  -2  -5  17 1378.45 265.753  26
  -2  -5  17 1237.95 275.840  39
  -2  -5  17 1220.70 251.834  35
  -2  -5  16 23925.0 1399.30  26
  -2  -5  16 25222.2 1493.08  39
  -2  -5  16 24666.3 1410.88  35
  -2  -5  15 1195.74 259.245  26
  -2  -5  15 858.451 228.578  35
  -2  -5  14 19985.1 1307.70  39
  -2  -5  14 19460.2 1212.14  26
   2   5 -14 18842.8 1254.22   5
  -2  -5  14 20229.4 1218.39  35
  -2  -5  13 4571.82 552.776  39
  -2  -5  13 4124.08 465.665  35
  -2  -5  13 4526.44 495.976  26
   2   5 -13 4758.89 530.889   5
  -2  -5  12 20460.8 1230.02  35
  -2  -5  12 21143.6 1362.22  39
  -2   5  12 22146.5 1227.95  11
  -2  -5  12 20465.4 1263.32  25
   2   5 -12 21611.5 1311.69   5
  -2  -5  11 7274.15 596.772  35
   2   5 -11 6615.36 618.799   5
  -2   5  11 7699.23 590.920  11
  -2  -5  11 6717.55 600.565  25
  -2  -5  11 6508.36 651.573  39
   2   5 -10 9110.00 726.317   5
   2   5  -9 294.379 123.860   4
   2   5  -9 179.083 115.627   5
   2   5  -8 14984.3 940.550   5
   2   5  -8 16400.1 908.250   4
   2   5  -7 7665.82 567.700   5
   2   5  -7 8237.41 530.677   4
   2   5  -6 10571.4 617.416   4
   2   5  -6 11146.1 663.917   5
  -2  -5   6 10679.1 624.794  19
   2   5  -5 5184.01 355.894   4
   2   5  -5 4772.80 368.794   5
  -2   5   4 29395.4 1318.06  30
   2   5  -4 28599.1 1327.52   4
   2   5  -4 30631.2 1362.06   5
  -2  -5   4 29971.0 1380.92  10
  -2   5   3 19506.6 904.110  30
  -2  -5   3 19346.8 956.803  10
  -2   5   3 19408.1 940.787  17
  -2  -5   3 19771.0 997.270  41
  -2  -5   2 149265. 6055.76  10
  -2  -5   2 149487. 6027.70  14
  -2   5   2 146828. 6032.56  17
   2   5  -2 155096. 5985.63  17
  -2  -5   2 147198. 6131.61  41
  -2  -5   1 50565.4 2157.25  14
   2   5  -1 52072.3 2126.13  17
  -2   5   1 49566.0 2152.47  17
  -2  -5   1 51764.4 2302.25  41
  -2  -5   0 51450.4 2191.45  41
   2  -5   0 48298.1 1986.09   1
   2  -5   1 23889.3 1108.33   1
  -2   5  -1 22362.2 1061.02   4
  -2  -5  -1 25071.1 1129.60  15
   2  -5   2 143781. 5528.57   1
  -2   5  -2 134143. 5490.24   4
  -2  -5  -2 162022. 5941.00  41
  -2   5  -2 119163. 5503.45   5
  -2  -5  -2 145866. 5554.47  15
  -2   5  -3 7179.86 441.835   4
   2  -5   3 7378.39 455.578   1
  -2  -5  -3 8550.49 711.423  41
  -2  -5  -3 7455.45 478.035  15
   2  -5   4 249552. 9747.17   1
  -2   5  -4 250345. 9732.09   4
  -2  -5  -4 266168. 10146.3  41
  -2   5  -5 1656.40 243.523   5
   2  -5   5 1450.20 217.068   1
  -2   5  -5 1512.75 205.875   4
   2  -5   6 445772. 18173.0   1
  -2   5  -6 434866. 18128.7   4
  -2   5  -7 530.945 149.768   4
  -2   5  -7 788.462 194.146   5
   2  -5   8 34945.4 1869.35   1
  -2   5  -8 36605.1 1833.56   5
   2  -5   9 983.383 264.238   1
  -2   5  -9 1110.79 240.643   5
   2  -5  10 130075. 5391.56  39
  -2   5 -10 122102. 5287.10   3
   2  -5  11 3166.72 403.139  39
  -2   5 -11 2075.02 304.625   3
  -2   5 -11 2360.72 359.411  16
  -2   5 -12 63657.8 3035.01   3
   2   5  12 67841.1 3076.32  39
   2  -5  12 67367.4 3144.86  39
  -2  -5 -12 71795.4 3305.70   6
  -2   5 -12 67029.1 3176.07  16
  -2   5 -13 4728.39 475.697   3
   2  -5  13 4618.21 512.294  39
   2   5  13 4291.77 461.915  39
  -2  -5 -13 5231.37 602.117   6
   2   5  14 48838.7 2344.98  39
   2  -5  14 48652.0 2436.04  39
  -2  -5 -14 48619.8 2517.73   6
   2   5  15 2433.20 341.603  39
   2  -5  15 2622.42 389.264  39
  -2  -5 -15 2260.23 411.226   6
   2  -5  16 15879.2 1057.49  39
  -2  -5 -16 15574.3 1079.34   6
   2  -5  17 417.197 177.283  39
  -2  -5 -17 198.867 172.146   6
   2  -5  18 15426.8 974.635  39
  -2  -5 -18 16814.9 1006.31   6
   2  -5  19 180.822 117.908  39
  -2  -5 -19 287.262 130.508   6
   2  -5  20 9492.10 588.393  39
  -2  -5 -20 10679.0 608.457   6
   2  -6 -20 3529.00 348.626   6
   2  -6 -19 30.7377 112.792   6
  -2  -6  19-25.6719 94.2031  35
  -2  -6  18 5423.33 490.334  35
  -2  -6  18 4754.83 454.955  26
  -2  -6  17 36.9323 145.587  35
  -2  -6  17-42.6068 130.101  39
  -2  -6  17 141.966 125.141  26
  -2  -6  16 45038.3 2246.97  35
  -2  -6  16 45141.7 2331.70  39
  -2  -6  16 45002.2 2238.26  26
  -2  -6  15 1733.25 313.010  35
  -2  -6  15 1649.24 358.180  39
  -2  -6  15 1757.61 311.439  26
  -2  -6  14 35515.9 1839.14  35
  -2  -6  14 33782.3 1836.43  26
  -2  -6  14 33543.3 1933.62  39
  -2  -6  13 39.8766 99.4933  35
   2   6 -13 336.168 176.270   5
  -2  -6  13 43.0456 131.490  26
  -2  -6  13 216.160 173.967  39
  -2  -6  12 52347.3 2587.55  35
   2   6 -12 55093.6 2700.16   5
  -2   6  12 56439.9 2590.07  11
  -2  -6  12 54238.1 2652.10  25
  -2  -6  12 54854.1 2779.18  39
  -2  -6  11 3188.23 393.122  35
   2   6 -11 4287.67 494.698   5
  -2   6  11 3273.85 375.612  11
  -2  -6  11 3995.99 456.797  25
  -2  -6  11 3329.71 471.819  39
  -2  -6  10 102442. 4449.66  35
  -2  -6  10 97728.3 4550.49  39
   2   6 -10 106283. 4579.58   5
   2   6 -10 107577. 4511.06   4
  -2  -6  10 100254. 4462.54  25
   2   6  -9 7986.76 611.400   4
   2   6  -9 7626.07 659.069   5
   2   6  -8 98262.0 4344.81   5
   2   6  -8 101978. 4273.13   4
   2   6  -7 454.827 138.018   5
   2   6  -7 908.537 160.468   4
  -2  -6   6 35620.0 1767.77  10
   2   6  -6 37206.7 1697.79   4
   2   6  -6 37975.9 1755.60   5
  -2  -6   5 3945.54 351.554  10
   2   6  -5 4163.01 324.797   4
   2   6  -5 3801.27 336.329   5
  -2   6   4 256014. 10468.5  17
  -2  -6   4 259080. 10482.8  10
   2   6  -4 265593. 10439.7   4
   2   6  -4 267407. 10467.3   5
  -2  -6   3 19628.3 1002.24  10
  -2   6   3 20353.0 998.863  17
  -2  -6   3 20265.1 1061.52  41
  -2  -6   2 370720. 14588.0  14
  -2  -6   2 364190. 14602.8  10
  -2   6   2 366864. 14596.5  17
  -2  -6   2 376334. 14727.8  41
  -2  -6   1 21206.4 1023.08  14
  -2  -6   1 22798.1 1181.60  41
  -2   6   1 20987.9 1018.43  17
   2   6  -1 20553.6 983.275  17
  -2  -6   0 5376.40 522.985  41
  -2   6   0 5018.78 340.645   4
   2  -6   0 6588.37 409.143   1
  -2  -6   0 6359.22 409.018  14
   2   6   0 6824.52 399.247  17
  -2  -6  -1 2532.85 379.871  41
  -2   6  -1 1642.99 174.424   4
   2  -6   1 2773.60 236.494   1
  -2  -6  -1 2286.03 226.743  15
  -2   6  -2 43816.3 2014.24   4
   2  -6   2 47437.2 2055.95   1
  -2  -6  -2 47488.6 2081.73  15
  -2  -6  -3 10394.1 882.994  41
   2  -6   3 9362.79 564.528   1
  -2   6  -3 9013.87 541.808   4
  -2  -6  -3 9185.31 578.947  15
   2  -6   4 25535.1 1233.65   1
  -2   6  -4 24934.4 1204.60   4
  -2   6  -4 22447.8 1238.83   5
  -2  -6  -4 23730.4 1235.86  15
  -2   6  -5 16811.6 993.004   5
   2  -6   5 17507.1 981.682   1
  -2   6  -5 18212.5 963.580   4
  -2   6  -6 36788.2 1728.45   5
   2  -6   6 33339.3 1683.91   1
  -2   6  -6 31679.0 1636.69   4
  -2   6  -7 126.590 96.6312   4
   2  -6   7 109.422 123.119   1
  -2   6  -7-34.2637 104.618   5
  -2   6  -8 46724.9 2232.04   5
  -2   6  -8 42744.3 2183.67   4
   2  -6   8 46627.7 2289.56   1
  -2  -6  -9 3770.30 506.580   6
  -2   6  -9 5202.74 514.831   5
   2  -6   9 4514.59 536.237   1
  -2   6  -9 4010.37 410.176   3
   2  -6  10 2560.27 434.622   1
  -2   6 -10 2491.47 333.887   3
   2  -6  10 3403.18 416.344  39
  -2  -6 -10 2642.12 425.758   6
  -2  -6 -10 2303.18 374.563  13
  -2   6 -11 1930.52 291.323   3
   2  -6  11 2041.66 338.787  39
  -2  -6 -11 2094.24 408.083   6
  -2   6 -12 144.254 132.344   3
   2  -6  12-44.5587 128.276  39
  -2  -6 -12 223.155 212.450   6
  -2   6 -12 381.342 174.924  16
  -2   6 -13 36.8325 99.2123   3
  -2  -6 -13 220.121 185.769   6
   2  -6  13 45.7134 131.616  39
  -2   6 -14 4228.17 450.416   3
   2  -6  14 4114.95 502.117  39
  -2  -6 -14 3172.10 489.625   6
   2  -6  15 9045.86 769.980  39
  -2  -6 -15 9662.55 836.478   6
   2  -6  15 9872.91 707.819  35
  -2  -6 -16 532.599 231.978   6
   2  -6  16 911.725 247.481  39
  -2  -6 -17 691.150 232.775   6
   2  -6  17 700.562 203.894  39
  -2  -6 -18 3988.73 421.004   6
   2  -6  18 3424.75 383.036  39
  -2  -6 -19-48.6712 107.958   6
   2  -6  19 23.7909 90.5970  39
   2   7 -20 15326.6 882.832  40
  -2  -7  20 18456.7 904.314  27
   2  -7 -20 17490.6 924.759   6
   2  -7 -19 253.183 137.531   6
  -2  -7  19 172.768 103.865  35
  -2  -7  18 17910.0 1003.84  26
   2  -7 -18 16761.2 1038.05   6
  -2  -7  18 16789.0 1010.09  35
  -2  -7  17 470.398 192.749  35
  -2  -7  17 716.220 191.521  26
  -2  -7  16 15741.8 1024.07  35
  -2  -7  16 13985.7 1050.39  39
  -2  -7  16 16069.1 1022.01  26
  -2  -7  15 288.989 163.030  35
  -2  -7  15 367.701 220.644  39
  -2  -7  15 168.442 154.842  26
  -2  -7  14 34712.5 1853.74  35
  -2  -7  14 34797.9 1879.66  26
  -2  -7  14 35295.7 1998.87  39
  -2  -7  13 81.5145 117.323  35
  -2  -7  13-45.6538 139.390  25
  -2  -7  13 113.102 182.001  39
   2   7 -13-49.8678 124.317   5
  -2  -7  12 28478.1 1523.78  35
  -2  -7  12 26090.9 1538.97  25
  -2  -7  12 25515.9 1636.14  39
   2   7 -12 27382.2 1598.93   5
  -2  -7  11 186.749 126.094  35
  -2  -7  11-81.9649 125.150  25
  -2  -7  11 103.192 138.951  39
   2   7 -11 47.3313 127.469   5
  -2  -7  10 15851.5 984.736  35
  -2  -7  10 13510.0 1028.81  39
   2   7 -10 16631.1 1089.90   5
   2   7 -10 15765.2 1016.14   4
  -2  -7  10 14376.3 963.662  25
   2   7  -9 1283.37 240.515   4
   2   7  -9 585.694 198.011   5
  -2  -7   8 2070.96 332.910  10
   2   7  -8 2245.73 334.144   5
   2   7  -8 2432.32 303.327   4
  -2  -7   7 19053.6 1138.53  10
   2   7  -7 19208.8 1110.52   5
   2   7  -7 19718.8 1055.66   4
  -2  -7   6 2937.29 335.740  10
   2   7  -6 3507.77 320.187   4
   2   7  -6 2897.54 325.207   5
  -2  -7   5 3484.33 339.587  10
  -2   7   5 3826.84 353.770  17
   2   7  -5 3641.26 317.426   4
   2   7  -5 3272.77 324.753   5
  -2  -7   4 17971.5 1001.59  10
   2   7  -4 20045.9 988.644   4
   2   7  -4 20399.4 1008.53   5
  -2   7   4 18401.7 1007.45  17
  -2  -7   4 19715.9 1054.41  41
  -2  -7   3 102.877 69.5546  10
  -2   7   3 124.083 89.3765  17
  -2  -7   3 54.0581 99.2552  41
  -2  -7   2 104507. 4375.55  14
  -2  -7   2 106205. 4529.43  41
  -2   7   2 107455. 4396.85  17
  -2  -7   1 5662.44 409.067  14
   2  -7  -1 5194.76 397.462   1
  -2  -7   1 6135.11 532.071  41
   2   7  -1 6219.29 394.168  17
  -2   7   1 5237.94 396.480  17
  -2  -7   0 41550.2 1846.87  14
  -2   7   0 37484.9 1761.09   4
   2  -7   0 39889.6 1828.42   1
   2   7   0 44751.7 1837.47  17
  -2  -7   0 45517.1 2137.12  41
  -2  -7  -1 1558.35 331.943  41
  -2   7  -1 1093.05 148.004   4
   2  -7   1 1199.56 171.689   1
  -2   7  -2 83375.8 3605.49   4
   2  -7   2 84434.5 3638.83   1
  -2  -7  -2 88243.9 3682.82  15
   2  -7   3 3487.97 328.121   1
  -2   7  -3 4225.51 337.658   4
  -2  -7  -3 4203.39 367.181  15
   2  -7   4 30743.4 1488.20   1
  -2   7  -4 29793.9 1456.22   4
  -2  -7  -4 28583.2 1494.42  15
   2  -7   5 27019.6 1348.53   1
  -2   7  -5 25598.8 1301.54   4
  -2  -7  -5 24016.1 1330.67  15
  -2   7  -6 147585. 5760.83   5
   2  -7   6 132565. 5719.39   1
  -2   7  -6 140626. 5697.51   4
  -2   7  -7 2760.86 348.682   5
  -2   7  -7 2173.93 311.174   4
   2  -7   7 2179.35 341.518   1
  -2  -7  -7 2349.22 354.460  15
  -2   7  -8 29662.9 1521.37   5
   2  -7   8 27521.8 1555.25   1
  -2   7  -8 26829.0 1486.88   4
  -2   7  -9 64.2600 86.7371   3
   2  -7   9 154.692 148.560   1
  -2   7  -9 371.557 162.846   5
   2  -7  10 64715.5 3159.32   1
  -2   7 -10 62839.7 2900.16   3
  -2  -7 -10 61591.8 3131.80   6
  -2   7 -11 5891.83 555.123   3
   2  -7  11 6873.18 651.558  39
  -2  -7 -11 6863.27 731.902   6
  -2   7 -12 31224.6 1702.10   3
   2  -7  12 35341.6 1867.41  39
  -2  -7 -12 35609.3 1971.00   6
  -2   7 -12 34688.4 1869.88  16
  -2   7 -13 2479.52 347.045   3
  -2  -7 -13 1584.73 378.725   6
   2  -7  13 2553.33 407.506  39
  -2   7 -14 73209.3 3305.52   3
   2  -7  14 70449.0 3410.72  39
  -2  -7 -14 74198.1 3510.00   6
   2  -7  15 850.575 243.793  39
  -2  -7 -15 826.795 264.410   6
   2  -7  15 1074.11 226.922  35
   2  -7  16 10168.9 786.307  39
   2  -7  16 8845.81 675.238  35
   2  -7  17 210.161 129.096  39
  -2  -7 -17 399.540 181.497   6
   2  -7  17 373.065 138.812  35
  -2  -7 -18 16411.6 947.314   6
   2  -7  18 14640.4 908.654  39
  -2  -7 -19 21.9340 86.4604   6
   2   8 -20 1611.78 199.448  40
  -2  -8  20 1977.96 215.234  27
   2  -8 -19-24.6503 93.8882   6
  -2  -8  19 115.085 87.6703  35
   2  -8 -18 7772.53 605.072   6
  -2  -8  18 7495.73 577.580  35
  -2  -8  17 999.077 209.049  26
   2  -8 -17 755.282 214.993   6
  -2  -8  17 417.129 160.310  35
  -2  -8  16 13180.9 917.943  35
  -2  -8  16 13972.6 926.282  26
  -2  -8  15 449.852 209.064  35
  -2  -8  15 585.879 222.210  26
  -2  -8  14 44862.2 2272.78  35
  -2  -8  14 44111.4 2429.36  39
  -2  -8  14 47235.9 2335.80  26
  -2  -8  13 249.070 158.604  35
  -2  -8  13 461.360 210.382  25
  -2  -8  13 348.057 213.257  39
  -2  -8  12 51751.7 2608.77  35
   2   8 -12 58060.1 2773.18   5
  -2  -8  12 57545.7 2996.89  10
  -2  -8  12 52799.7 2664.79  25
  -2  -8  12 54362.4 2810.30  39
  -2  -8  11 15466.1 981.256  35
   2   8 -11 13201.3 993.306   4
   2   8 -11 14237.1 1043.10   5
  -2  -8  11 14393.1 1168.75  10
  -2  -8  11 13546.7 960.489  25
  -2  -8  11 12223.8 1011.04  39
  -2  -8  10 93538.9 3917.44  35
   2   8 -10 86245.8 4007.63   5
   2   8 -10 90125.9 3961.12   4
  -2  -8  10 89574.9 4151.46  10
  -2  -8  10 85835.8 3886.50  25
  -2  -8  10 78349.9 3971.60  39
  -2  -8   9 3490.93 401.086  35
  -2  -8   9 2736.78 418.392  10
   2   8  -9 3073.36 421.658   5
   2   8  -9 3000.46 375.971   4
  -2  -8   9 2899.41 360.699  25
  -2  -8   9 2305.31 369.462  39
   2   8  -8 94723.5 4183.61   5
   2   8  -8 94941.1 4072.97   4
  -2  -8   8 90910.5 4186.35  10
   2   8  -7 35065.1 1770.94   5
   2   8  -7 34486.0 1687.28   4
  -2  -8   7 33512.8 1763.64  10
   2   8  -6 127487. 5140.85   4
   2   8  -6 129770. 5221.71   5
  -2   8   6 112843. 5187.65  17
  -2  -8   6 122347. 5206.43  10
   2   8  -5 364.063 119.535   4
   2   8  -5 652.159 153.641   5
  -2  -8   5 599.281 152.980  10
  -2   8   5 395.712 133.129  17
   2   8  -4 125919. 5033.76   4
   2   8  -4 119506. 5037.94   5
  -2  -8   4 125159. 5132.03  41
  -2   8   4 121448. 5078.72  17
  -2  -8   4 115832. 5046.97  10
  -2  -8   3 1927.84 283.681  41
   2   8  -3 1523.70 205.589   5
  -2   8   3 1248.77 199.504  17
  -2  -8   2 228454. 9322.07  41
  -2   8   2 223234. 9152.94  17
  -2  -8   2 230196. 9149.92  14
   2  -8  -1 15800.9 884.979   1
  -2  -8   1 16961.2 1074.66  41
  -2   8   1 15507.3 878.813  17
   2   8  -1 17303.6 870.104  17
  -2  -8   1 16167.7 888.641  14
   2  -8   0 125974. 5354.60   1
  -2  -8   0 143428. 5744.24  41
   2   8   0 130878. 5351.31  17
  -2  -8   0 128512. 5380.74  14
  -2   8  -1 22804.0 1156.17   4
   2  -8   1 23368.0 1201.11   1
   2   8   1 25644.9 1233.74  17
  -2  -8  -1 25058.8 1242.57  14
  -2  -8  -2 22939.8 1189.44  15
  -2   8  -2 21082.6 1113.35   4
   2  -8   2 23553.4 1165.35   1
  -2  -8  -3 20161.5 1129.60  15
  -2   8  -3 20344.7 1079.63   4
   2  -8   3 21814.5 1118.05   1
  -2  -8  -4 100331. 4468.63  15
   2  -8   4 103031. 4446.79   1
  -2   8  -4 102546. 4413.96   4
  -2  -8  -5 4002.47 429.737  15
  -2   8  -5 4720.63 421.267   4
   2  -8   5 5189.40 462.873   1
  -2  -8  -6 23787.0 1408.37  15
   2  -8   6 27482.8 1454.63   1
  -2   8  -6 27143.8 1410.16   4
  -2  -8  -7 597.342 185.599  15
  -2   8  -7 624.526 188.288   4
   2  -8   7 502.894 196.740   1
  -2  -8  -8 730.696 218.246  15
  -2   8  -8 1283.17 258.057   4
   2  -8   8 719.096 240.961   1
  -2  -8  -8 775.205 243.486   6
  -2  -8  -8 609.592 187.470  38
   2  -8   9 7013.53 716.677   1
  -2   8  -9 7880.95 690.539   4
  -2  -8  -9 6708.36 627.059  38
  -2  -8  -9 6748.77 713.033   6
  -2   8  -9 8239.65 681.026   5
  -2  -8  -9 5318.37 634.664  15
  -2  -8 -10 2343.75 429.508   6
   2  -8  10 1970.35 392.905   1
  -2   8 -10 2138.58 326.581   3
  -2  -8 -10 1963.07 386.808  15
  -2  -8 -11 1811.78 399.211   6
  -2   8 -11 1969.82 319.104   3
  -2  -8 -11 1367.44 341.359  15
  -2   8 -12 157.782 160.727   3
  -2  -8 -12 119.601 182.711   6
   2  -8  12 254.510 179.587  39
  -2   8 -13 507.703 187.517   3
  -2  -8 -13 399.689 240.446   6
   2  -8  13 653.600 240.848  39
  -2   8 -14 9126.79 709.769   3
   2  -8  14 9204.46 802.921  39
  -2  -8 -14 8960.92 821.838   6
   2  -8  15-43.9673 167.427  39
  -2  -8 -15 235.268 208.738   6
   2  -8  15 33.4905 113.045  35
   2  -8  16 386.167 176.721  39
  -2  -8 -16 486.400 207.078   6
   2  -8  16 547.008 175.920  35
   2  -8  17 193.893 127.476  39
  -2  -8 -17 100.692 145.013   6
   2  -8  17 103.189 101.810  35
  -2  -8 -18 3949.75 382.725   6
  -2  -8 -19 1004.39 168.265   6
   2   9 -19 378.529 121.252  40
  -2  -9  19 559.333 131.205  35
  -2  -9  18 13070.1 808.264  35
  -2  -9  17 239.892 140.043  26
  -2  -9  17 131.238 145.733  35
  -2  -9  16 13140.9 877.737  26
  -2  -9  16 12656.3 880.072  35
  -2  -9  15 2250.68 362.026  26
  -2  -9  15 2314.69 348.915  35
  -2  -9  14 1660.33 323.603  26
  -2  -9  14 2743.17 387.085  35
  -2  -9  13 3542.46 470.289  25
  -2  -9  13 4457.17 500.955  35
  -2  -9  12 14597.4 1225.65  10
   2   9 -12 14582.0 1075.82   5
  -2  -9  12 13594.4 1006.38  25
  -2  -9  12 14740.2 1001.07  35
  -2  -9  11 1078.46 324.303  10
   2   9 -11 733.383 242.059   4
   2   9 -11 1242.82 291.498   5
  -2  -9  11 1081.32 252.294  25
  -2  -9  11 1184.73 269.296  35
  -2  -9  10 4703.14 594.777  10
   2   9 -10 4374.69 540.889   5
   2   9 -10 4018.29 493.946   4
  -2  -9  10 4487.25 493.296  25
  -2  -9  10 4703.22 504.775  35
  -2  -9   9 210.050 151.297  10
   2   9  -9 387.593 157.917   4
   2   9  -9 193.830 148.089   5
  -2  -9   9 34.9051 94.2067  25
  -2  -9   9 378.659 159.023  35
   2   9  -8 513.240 163.654   4
   2   9  -8 308.420 168.094   5
  -2  -9   8 179.336 129.465  10
  -2   9   8 178.224 120.411  17
  -2   9   7 5951.35 587.767  17
   2   9  -7 8172.30 596.610   4
   2   9  -7 8038.02 658.029   5
  -2  -9   7 7339.34 627.316  10
   2   9  -6 194.007 106.061   4
   2   9  -6 238.156 129.982   5
  -2   9   6 391.752 154.134  17
  -2  -9   6 334.994 136.777  10
  -2   9   5 5965.48 524.264  17
   2   9  -5 6023.00 483.598   4
   2   9  -5 6986.81 541.076   5
  -2  -9   5 6176.11 513.057  10
   2   9  -4 6269.16 487.411   4
   2   9  -4 6998.90 517.674   5
  -2  -9   4 7322.18 581.347  41
  -2   9   4 6211.92 521.204  17
  -2  -9   4 5955.65 498.706  10
   2   9  -3 8387.83 578.800   4
  -2  -9   3 9098.94 686.875  41
  -2   9   3 8363.98 603.753  17
   2  -9  -2 127428. 5463.00   1
  -2  -9   2 138925. 5672.08  41
  -2   9   2 128192. 5471.64  17
  -2  -9   2 134618. 5469.48  14
   2  -9  -1 2238.90 276.894   1
  -2  -9   1 2924.83 418.956  41
  -2   9   1 2447.99 283.958  17
  -2  -9   1 2293.65 279.314  14
   2  -9   0 1508.00 226.431   1
  -2  -9   0 2378.01 411.392  41
   2   9   0 2432.35 267.911  17
  -2  -9   0 2037.62 267.700  14
   2  -9   1 8420.25 591.070   1
   2   9   1 9720.48 631.323  17
  -2  -9  -1 8548.91 616.619  14
  -2   9  -2 44861.9 2122.77   4
   2  -9   2 45900.2 2165.74   1
   2   9   2 49993.5 2222.76  17
  -2  -9  -2 45923.9 2203.08  14
   2  -9   3 430.104 142.778   1
  -2   9  -3 264.953 98.9533   4
  -2  -9  -4 18805.2 1142.09  15
   2  -9   4 20836.6 1142.16   1
  -2   9  -4 19635.9 1096.55   4
  -2  -9  -5 27164.7 1519.14  15
  -2   9  -5 29009.8 1481.59   4
   2  -9   5 29070.3 1518.62   1
   2  -9   6 102520. 4379.20   1
  -2   9  -6 105868. 4340.57   4
  -2  -9  -7 599.384 210.953  15
  -2   9  -7 837.733 215.909   4
   2  -9   7 362.424 185.678   1
  -2   9  -7 373.250 180.362  40
  -2  -9  -7 715.199 201.979  38
  -2  -9  -8 13759.3 1080.35  15
  -2   9  -8 15409.3 1088.85  40
  -2  -9  -8 15803.4 1068.48  38
   2  -9   8 17664.4 1173.11   1
  -2   9  -8 16573.3 1087.68   4
  -2  -9  -9 631.586 212.329  38
  -2   9  -9 776.359 233.379   4
   2  -9   9 975.863 287.626   1
  -2   9  -9 695.813 238.963  40
  -2  -9  -9 670.240 249.415   6
  -2  -9  -9 746.302 256.267  15
   2  -9  10 74832.6 3475.75   1
  -2   9 -10 72236.7 3181.63   3
  -2   9 -10 71647.4 3329.41  40
  -2  -9 -10 68150.5 3220.85  38
  -2  -9 -10 68588.1 3390.48   6
  -2   9 -11 2419.94 354.867   3
  -2   9 -11 2772.58 425.317  40
  -2  -9 -11 2758.54 479.421   6
  -2  -9 -11 1590.32 359.913  15
  -2   9 -12 44836.9 2315.82   3
  -2  -9 -12 51387.8 2597.24   6
  -2   9 -13 1493.85 293.454   3
  -2  -9 -13 1126.68 308.083   6
   2  -9  13 1521.47 334.822  39
  -2   9 -14 72429.0 3274.35   3
   2  -9  14 69997.3 3384.88  39
  -2  -9 -14 73622.5 3458.07   6
  -2   9 -15 1731.18 283.656   3
   2  -9  15 1607.34 282.838  35
  -2  -9 -15 2223.67 376.123   6
   2  -9  15 1341.52 287.202  39
   2  -9  16 14369.7 860.969  35
  -2  -9 -16 13593.1 917.463   6
   2  -9  16 12423.2 877.788  39
   2  -9  17 658.049 156.933  35
  -2  -9 -17 630.607 174.702   6
   2  -9  18 16288.8 858.055  35
  -2  -9 -18 16545.5 906.231   6
   2  10 -19 93.4731 76.1913  40
   2  10 -18 2913.75 326.734  40
  -2 -10  18 3445.31 344.182  35
  -2 -10  17 300.698 133.945  35
   2  10 -17 274.689 152.803  40
  -2 -10  17 354.094 141.868  26
  -2 -10  16 6702.11 567.902  26
  -2 -10  16 6664.72 574.347  35
  -2 -10  15 472.003 193.267  26
  -2 -10  15 690.667 211.468  35
  -2 -10  14 32765.9 1759.75  35
  -2 -10  13 1224.22 272.509  35
  -2 -10  12 24621.2 1438.93  35
  -2 -10  11 23053.3 1430.95  25
  -2 -10  11 26581.8 1473.83  35
   2  10 -11 24341.9 1520.88   5
   2  10 -11 24480.3 1515.01   4
  -2 -10  10 72355.8 3477.24  25
  -2 -10  10 76685.6 3517.24  35
   2  10 -10 79922.1 3663.41   5
   2  10 -10 78008.3 3580.96   4
   2  10  -9 8021.33 687.329   4
  -2  10   9 6333.46 623.793  24
   2  10  -8 107881. 4783.42   5
   2  10  -8 115991. 4684.54   4
   2  10  -7 4628.08 515.257   5
   2  10  -7 5249.47 483.143   4
  -2  10   6 34676.6 1893.79  17
   2  10  -6 39228.2 1848.78   4
   2  10  -5 903.863 196.180   4
  -2  10   5 1132.63 238.351  17
   2  10  -4 115446. 4778.65   4
  -2  10   4 109723. 4831.56  17
  -2 -10   4 112392. 4883.13  41
   2 -10  -3 103267. 4506.62   1
   2  10  -3 105264. 4472.94   4
  -2  10   3 105411. 4519.90  17
  -2 -10   3 108070. 4638.83  41
   2 -10  -2 6094.83 505.696   1
  -2 -10   2 4862.21 549.655  41
  -2  10   2 6501.99 519.473  17
  -2 -10   1 16280.6 1110.21  41
   2 -10  -1 14651.6 894.360   1
  -2 -10   1 14927.6 912.149  14
   2 -10   0 186944. 8002.26   1
  -2 -10   0 216432. 8491.14  41
   2  10   0 197355. 8016.21  17
  -2 -10   0 196583. 8051.97  14
   2 -10   1 33468.0 1691.56   1
   2  10   1 34759.5 1717.16  17
  -2 -10  -1 33799.3 1729.85  14
   2 -10   2 56708.3 2631.55   1
   2  10   2 57554.5 2672.71  17
  -2 -10  -2 55072.0 2667.69  14
  -2 -10  -3 273.434 135.045  14
   2  10   3 170.947 115.779  17
  -2  10  -3 246.985 104.916   4
   2 -10   3 245.299 121.219   1
  -2 -10  -3 444.840 313.796  41
   2  10   4 33324.7 1767.75  17
   2 -10   4 31754.6 1710.80   1
  -2  10  -4 32823.7 1684.26   4
  -2 -10  -5 4254.37 475.335  15
   2 -10   5 4686.33 493.499   1
  -2  10  -5 4743.10 451.932   2
  -2  10  -5 5163.00 481.842   4
  -2 -10  -5 4930.73 522.369  38
  -2  10  -5 4586.27 473.230  40
  -2 -10  -6 6498.69 612.824  15
  -2 -10  -6 4326.23 515.777  38
  -2  10  -6 4945.96 522.508  40
   2 -10   6 6805.98 626.055   1
  -2  10  -6 6165.75 538.464   2
  -2  10  -6 6128.95 557.061   4
  -2 -10  -7 200.141 161.263  15
  -2  10  -7 129.871 124.915   4
   2 -10   7 639.029 250.288   1
  -2  10  -7 221.352 149.682  40
  -2 -10  -7 227.698 160.785  38
  -2 -10  -8 5174.46 626.268  15
  -2  10  -8 5810.83 626.299  40
  -2 -10  -8 6620.97 654.192  38
   2 -10   8 6627.54 709.363   1
  -2 -10  -9 2541.22 455.412  15
  -2  10  -9 3187.90 459.540   4
   2 -10   9 3508.85 535.685   1
  -2  10  -9 3305.62 473.305  40
  -2 -10  -9 2839.37 429.341  38
  -2 -10 -10 1022.87 293.230  15
  -2  10 -10 426.187 206.092  40
  -2  10 -10 1470.90 293.337   3
  -2 -10 -10 1337.65 289.927  38
  -2  10 -11 1204.14 259.605   3
  -2 -10 -11 1578.92 364.664   6
  -2  10 -11 1691.81 336.338  40
  -2  10 -12 5765.00 563.363   3
  -2 -10 -12 5157.67 640.451   6
  -2  10 -12 5742.29 615.134  40
  -2 -10 -13 649.427 247.638   6
  -2  10 -13 659.829 206.839   3
  -2 -10 -14 958.148 285.597   6
  -2  10 -14 635.905 214.442   3
   2 -10  14 613.936 215.703  35
  -2 -10 -15 40.7324 149.472   6
  -2  10 -15 30.6911 116.879   3
   2 -10  15 31.4246 110.796  35
  -2 -10 -16 2756.32 358.441   6
   2 -10  16 3103.55 340.947  35
  -2 -10 -17 592.837 156.443   6
   2 -10  17 447.043 130.188  35
  -2 -10 -18 3400.34 302.318   6
   2 -10  18 3013.21 270.133  35
   2  11 -18 8151.32 553.261  40
  -2 -11  18 7959.94 531.409  35
  -2 -11  17 294.740 131.739  35
   2  11 -17 449.671 150.305  40
  -2 -11  17 503.935 145.353  26
  -2 -11  16 4011.66 430.738  35
   2  11 -16 4748.77 494.492  40
  -2 -11  16 4952.91 456.473  26
  -2 -11  15 5562.21 525.217  35
  -2 -11  15 4841.61 501.551  26
  -2 -11  14 8824.09 717.751  35
  -2 -11  13 1588.25 295.061  35
  -2 -11  12 1818.18 322.507  35
  -2 -11  11 1628.53 310.364  35
   2  11 -10 879.725 240.116   4
  -2 -11  10 588.788 193.370  25
   2  11  -9 222.364 150.315   4
  -2  11   9 178.199 143.586  24
  -2  11   8 213.585 133.748  17
   2  11  -8 568.155 185.167   4
  -2  11   7 340.284 148.744  17
   2  11  -7 186.539 126.309   4
  -2  11   6 132.991 127.841  17
   2 -11  -6 327.969 129.504  38
   2  11  -6 139.240 122.965   4
   2  11  -5 22410.6 1252.33   4
  -2  11   5 23882.0 1245.65  40
   2 -11  -5 21649.0 1214.93  38
  -2  11   5 21676.5 1316.35  17
   2  11  -4 287.182 130.025   4
   2 -11  -4 217.977 128.207   1
  -2  11   4 58.9585 85.0496  40
  -2 -11   4 41.5033 111.900  41
   2 -11  -4 109.838 88.5578  38
  -2 -11   3 2767.99 395.712  41
   2  11  -3 2267.25 311.378   4
   2 -11  -3 2851.73 360.107   1
  -2  11   3 1953.98 303.803  17
   2 -11  -2 35211.7 1833.92   1
  -2  11   2 36430.8 1857.05  17
  -2 -11   1 3824.28 533.028  41
   2 -11  -1 3648.56 391.159   1
  -2 -11   1 4161.94 428.295  14
   2 -11   0 15391.2 950.594   1
  -2 -11   0 14545.3 958.636  14
  -2 -11  -1 509.199 287.011  41
   2 -11   1 188.418 106.767   1
  -2  11  -1 325.400 131.851   2
   2  11   1 528.943 165.321  17
  -2 -11  -1 386.317 139.019  14
   2 -11   2 12020.2 824.769   1
  -2  11  -2 12440.6 816.684   2
  -2 -11  -2 13010.8 884.292  14
  -2 -11  -2 13042.0 906.896  38
  -2  11  -2 12746.4 836.158  40
   2  11   2 12218.9 854.458  17
   2  11   3 307.726 141.894  17
  -2 -11  -3 270.891 137.204  14
  -2  11  -3 936.778 198.994   2
   2 -11   3 244.208 142.762   1
  -2  11  -3 301.550 132.863  40
  -2 -11  -3 378.676 334.073  41
  -2 -11  -3 529.384 185.911  38
   2 -11   4 50753.0 2460.35   1
  -2  11  -4 50477.1 2394.08   2
  -2  11  -4 48109.8 2416.61  40
  -2 -11  -4 51481.8 2520.85  38
   2  11   4 49647.2 2494.49  17
  -2 -11  -4 49046.0 2478.76  14
   2  11   5 11817.3 926.638  17
   2 -11   5 13605.8 948.579   1
  -2  11  -5 13078.9 865.512   2
  -2  11  -5 11075.7 847.491   4
  -2 -11  -5 14507.3 988.730  38
  -2  11  -5 13852.3 930.997  40
   2  11   6 35875.9 2086.17  17
   2 -11   6 41038.2 2108.16   1
  -2  11  -6 41304.6 1989.19   2
  -2  11  -6 40429.0 2038.71   4
  -2 -11  -6 37762.0 2056.75  38
  -2  11  -6 36995.5 2019.37  40
  -2 -11  -7 5443.67 638.077  15
  -2  11  -7 7341.16 673.567   4
  -2 -11  -7 6796.33 669.161  38
  -2  11  -7 7043.47 671.310  40
  -2 -11  -8 42183.8 2443.89  15
  -2  11  -8 48324.6 2441.49  40
  -2 -11  -8 46507.6 2407.46  38
  -2  11  -8 48270.6 2438.79   4
  -2 -11  -9 63.4239 144.510  15
  -2 -11  -9 101.031 136.208  38
  -2  11  -9 374.108 196.241  40
  -2  11  -9 323.439 164.741   4
  -2  11 -10 45799.7 2520.09  40
  -2 -11 -10 48831.1 2506.18  38
  -2  11 -10 51853.0 2454.38   3
  -2 -11 -11 2624.04 389.234  38
  -2  11 -11 2271.57 387.919  40
  -2  11 -11 1426.50 302.735   3
  -2  11 -12 57137.9 2868.30  40
  -2  11 -12 59381.4 2787.54   3
  -2  11 -13 3309.69 449.023  40
  -2  11 -13 3966.61 447.145   3
   2 -11  14 43458.6 2122.42  35
  -2 -11 -14 43783.9 2243.37   6
  -2  11 -14 45073.3 2137.66   3
   2 -11  15 2697.06 328.794  35
  -2 -11 -15 2828.22 364.977   6
  -2  11 -15 2609.85 322.595   3
   2 -11  16 25179.3 1254.42  35
  -2 -11 -16 23070.3 1267.09   6
   2 -11  17 354.110 115.378  35
  -2 -11 -17 166.404 87.7605   6
   2  12 -18 2345.22 244.926  40
  -2 -12  18 2548.83 244.469  35
  -2 -12  17 182.751 112.543  35
   2  12 -17 532.747 151.323  40
  -2 -12  17 587.504 136.064  26
  -2 -12  16 9301.17 662.901  35
   2  12 -16 9855.37 716.140  40
  -2 -12  16 10452.9 682.797  26
  -2 -12  15 4822.05 473.229  35
   2  12 -15 5415.18 548.492  40
  -2 -12  15 5674.45 515.144  26
   2  12 -14 15908.6 1093.48  40
  -2 -12  14 14672.0 972.374  35
   2  12 -13 323.353 198.288  40
  -2 -12  13 404.379 160.051  35
   2  12 -12 20258.3 1380.30  40
  -2 -12  12 19303.5 1223.84  35
   2  12 -11 785.777 290.155  40
  -2  12  10 39503.1 2135.02  24
   2  12 -10 43789.3 2336.05  40
  -2  12   9 2745.11 411.533  24
   2  12  -9 3447.70 495.497  40
   2  12  -8 48503.1 2447.36  40
   2  12  -8 50277.8 2377.79   4
  -2  12   8 47948.9 2398.72  24
  -2  12   7 263.125 142.252  17
   2  12  -7 413.817 187.596  40
   2 -12  -7 319.548 152.618  38
   2  12  -7 327.899 150.921   4
   2  12  -6 27006.6 1470.19   4
   2 -12  -6 26418.2 1443.35  38
  -2  12   6 23838.5 1512.22  17
  -2  12   5 314.093 152.116  17
  -2  12   5 132.891 127.301  40
   2 -12  -5 716.119 196.833  38
   2  12  -5 622.910 186.993   4
   2  12  -4 38802.4 1913.57   4
  -2  12   4 36720.2 1953.25  17
   2 -12  -4 35366.4 1838.15  38
  -2  12   4 38957.9 1882.88  40
  -2 -12   4 39095.1 2027.17  41
   2  12  -3 7439.08 615.038   4
  -2  12   3 6961.16 627.148  17
   2 -12  -3 7053.49 566.734  38
  -2 -12   3 7560.84 705.677  41
  -2  12   3 7806.68 601.807  40
   2  12  -2 43233.7 2102.93   4
  -2  12   2 42294.7 2061.37  40
  -2 -12   2 42309.6 2281.43  41
  -2  12   1 1691.13 272.173  40
  -2 -12   1 3133.52 487.723  41
  -2 -12   0 31038.3 1744.30  14
  -2  12   0 33868.5 1725.92  40
  -2  12   0 34877.7 1739.80   2
  -2 -12  -1 472.130 171.100  14
  -2  12  -1 468.837 168.206   2
  -2 -12  -1 390.338 318.460  41
  -2  12  -1 610.802 170.409  40
  -2 -12  -1 619.753 226.184  38
  -2  12  -2 46799.7 2223.45   2
  -2 -12  -2 42417.2 2252.90  14
  -2 -12  -2 47614.2 2357.19  38
  -2  12  -2 42708.9 2202.40  40
   2  12   2 45054.2 2264.89  17
   2  12   3 555.085 184.923  17
  -2 -12  -3 344.578 152.526  14
  -2  12  -3 279.524 133.822   2
  -2  12  -3 522.424 174.624  40
  -2 -12  -3 396.973 303.347  41
  -2 -12  -3 228.798 168.524  38
  -2  12  -4 40078.3 1963.36   2
  -2 -12  -4 36257.7 2024.57  14
  -2 -12  -4 39776.2 2091.06  38
  -2  12  -4 35872.9 1969.06  40
   2  12   4 36313.9 2028.43  17
  -2 -12  -5 2078.75 365.068  14
   2  12   5 1632.09 333.901  17
  -2  12  -5 2276.19 332.801   2
  -2  12  -5 2067.03 346.028  40
  -2 -12  -5 2293.67 389.808  38
  -2  12  -6 7474.69 631.120   2
  -2 -12  -6 5846.24 649.295  14
  -2  12  -6 6066.02 621.707  40
  -2 -12  -6 6556.24 673.738  38
   2  12   6 6526.89 697.880  17
   2  12   7 1485.26 342.574  17
  -2 -12  -7 1394.77 322.127  14
  -2 -12  -7 1294.80 311.098  38
  -2  12  -7 1004.81 270.012  40
  -2  12  -7 1150.59 278.367   4
  -2 -12  -8 839.082 264.674  38
  -2  12  -8 1063.95 279.102  40
  -2  12  -8 1341.77 316.456   4
  -2 -12  -9 1766.74 359.499  38
  -2  12  -9 2355.67 413.443  40
  -2 -12 -10 801.081 241.568  38
  -2  12 -10 816.662 262.256  40
  -2  12 -10 1105.76 262.063   3
  -2 -12 -11 139.666 157.211  38
  -2  12 -11 207.753 183.167  40
  -2  12 -11 41.3977 146.020   3
  -2  12 -12 379.229 193.757  40
  -2  12 -12 505.411 182.150   3
   2 -12  13 3312.69 390.463  35
  -2  12 -13 3022.39 411.357  40
  -2  12 -13 3578.13 420.860   3
   2 -12  14 361.408 156.419  35
  -2  12 -14 68.9565 111.142  40
  -2  12 -14 151.561 138.108   3
   2 -12  15 79.3311 97.0413  35
  -2  12 -15-24.8477 113.098   3
   2 -12  16 1221.24 196.762  35
   2 -12  17 97.6033 72.2644  35
   2  13 -17 1004.45 170.067  40
  -2 -13  17 1262.95 174.920  35
  -2 -13  16 9065.18 607.278  35
   2  13 -16 9254.71 647.010  40
  -2 -13  16 8888.20 593.859  26
  -2 -13  15 1590.84 255.011  35
   2  13 -15 1929.10 303.800  40
  -2 -13  15 1641.77 262.634  26
  -2 -13  14 4279.64 452.187  35
   2  13 -14 4065.87 494.526  40
   2  13 -13 1664.47 333.395  40
   2  13 -13 1734.63 285.720   3
   2  13 -12 7847.51 770.735  40
   2  13 -11 114.201 174.395  40
  -2  13  10 2086.25 369.819  24
   2  13 -10 2471.56 438.666  40
  -2  13   9 1077.43 262.873  24
   2  13  -9 1274.19 322.105  40
  -2  13   8 2190.04 383.053  24
   2  13  -8 2989.72 443.678  40
  -2  13   7 167.746 139.689  17
   2  13  -7 443.791 186.446   4
   2 -13  -7 174.754 147.748  38
  -2  13   6 1508.82 318.378  17
   2 -13  -6 2250.60 359.410  38
   2  13  -6 2376.02 361.892   4
   2  13  -5 4176.95 466.478   4
   2 -13  -5 3515.23 426.617  38
  -2  13   5 3707.37 483.405  17
  -2  13   4 874.670 246.006  17
   2  13  -4 789.163 211.646   4
   2 -13  -4 1255.34 252.741  38
  -2  13   4 814.562 210.058  40
   2 -13  -3 5168.53 489.699  38
  -2 -13   3 5431.67 604.396  41
  -2  13   3 5353.28 505.612  40
   2  13  -3 4652.13 497.168   4
  -2 -13   2 14593.3 1130.75  41
  -2  13   2 15829.3 986.285  40
   2  13  -2 14883.8 993.922   4
  -2 -13   1 8554.29 841.753  41
  -2  13   1 7488.50 618.696  40
   2  13  -1 7539.92 641.960   4
  -2  13   1 6222.44 591.178   2
  -2 -13   0 22334.0 1546.94  41
  -2  13   0 19378.5 1172.09  40
  -2  13   0 19151.2 1177.18   2
  -2 -13  -1 9584.87 990.062  41
  -2  13  -1 7515.36 645.413  40
  -2 -13  -1 7791.29 750.748  38
  -2  13  -1 8427.54 672.516   2
  -2 -13  -1 7467.92 680.696  14
  -2  13  -2 28387.1 1608.57  40
  -2 -13  -2 30141.5 1747.14  38
  -2  13  -2 29404.7 1604.23   2
  -2 -13  -2 28147.2 1657.88  14
  -2  13  -3 19324.3 1164.28   2
  -2  13  -3 20523.6 1212.37  40
  -2 -13  -3 19607.1 1284.52  38
   2  13   3 16799.3 1180.33  17
  -2 -13  -3 15392.3 1156.99  14
  -2  13  -4 36361.2 1850.63   2
  -2 -13  -4 34729.9 1953.39  38
  -2  13  -4 32974.1 1849.41  40
   2  13   4 32933.1 1912.47  17
  -2 -13  -4 31621.4 1895.32  14
  -2  13  -5 25761.6 1413.62   2
  -2 -13  -5 22821.6 1471.00  38
  -2  13  -5 24518.7 1457.07  40
   2  13   5 22333.8 1473.99  17
  -2 -13  -5 21630.4 1454.58  14
  -2 -13  -6 30323.4 1737.66  38
  -2  13  -6 31437.0 1723.99  40
   2  13   6 25877.6 1711.93  17
  -2 -13  -6 26826.0 1712.55  14
  -2  13  -7 5703.08 628.157  40
  -2 -13  -7 4891.85 597.070  38
  -2 -13  -8 43025.5 2341.63  38
  -2  13  -8 45532.6 2387.22  40
  -2 -13  -9 10340.7 888.343  38
  -2  13  -9 12106.9 968.542  40
  -2  13 -10 22973.7 1511.10  40
  -2 -13 -10 24449.9 1503.42  38
  -2  13 -10 26829.1 1468.79   3
  -2 -13 -11 716.811 242.886  38
  -2  13 -11 649.521 229.121  40
  -2  13 -11 793.102 233.525   3
   2 -13  12 18693.9 1127.54  35
  -2  13 -12 20346.9 1268.64  40
  -2  13 -12 21318.1 1207.48   3
   2 -13  13 7109.15 566.598  35
  -2  13 -13 7237.18 620.395  40
  -2  13 -13 6525.26 557.784   3
   2 -13  14 21730.4 1131.00  35
  -2  13 -14 19051.2 1123.07  40
  -2  13 -14 20304.5 1110.97   3
   2 -13  15 91.2122 83.7507  35
   2 -13  16 4784.66 363.587  35
   2  14 -16 9635.62 619.157  40
  -2 -14  16 9850.30 587.159  26
   2  14 -15 5463.26 482.703  40
  -2 -14  15 5569.47 456.689  26
   2  14 -14 16650.4 1067.50  40
  -2 -14  14 18285.6 1050.18  26
   2  14 -13 86.5032 132.058  40
   2  14 -13-61.2539 128.519   3
   2  14 -12 12869.0 982.616  40
  -2  14  11 7278.65 653.309  24
   2  14 -11 7282.64 730.281  40
  -2  14  10 15310.0 1028.54  24
   2  14 -10 12921.3 1044.58  40
  -2  14   9 2397.75 389.641  24
   2  14  -9 2941.78 457.148  40
  -2  14   8 35266.7 1952.93  24
   2  14  -8 33309.3 1922.62  40
   2 -14  -8 35390.6 1915.67  38
  -2  14   7 4369.28 560.650  24
   2 -14  -7 4095.26 510.181  38
   2 -14  -6 42713.4 2199.30  38
  -2  14   5 1560.29 315.683  17
   2 -14  -5 1853.17 321.888  38
   2  14  -4 19588.0 1235.54   4
   2 -14  -4 19357.7 1207.91  38
  -2  14   4 20882.6 1210.37  40
   2  14  -3 21996.3 1312.07   4
   2 -14  -3 19572.4 1237.34  38
  -2 -14   3 22894.3 1453.25  41
  -2  14   3 21507.1 1256.73  40
   2  14  -2 23057.0 1378.96   4
  -2  14   2 25202.6 1414.07   2
   2 -14  -2 19967.3 1278.15  38
  -2 -14   2 24490.3 1569.87  41
  -2  14   2 24667.4 1358.42  40
  -2  14   1 669.593 209.740   2
   2  14  -1 557.125 205.682   4
   2 -14  -1 549.331 201.840  38
  -2  14   1 462.682 167.841  40
  -2 -14   1 542.197 267.992  41
   2  14   0 45017.6 2360.41   4
  -2  14   0 46518.0 2349.36   2
  -2  14   0 46988.1 2333.84  40
  -2  14  -1 411.425 173.404   2
  -2 -14  -1 516.830 316.499  41
  -2  14  -1 568.833 203.229  40
  -2 -14  -1 230.595 203.890  38
  -2 -14  -2 24658.6 1598.11  14
  -2  14  -2 28678.0 1598.78  40
  -2  14  -2 26668.3 1560.92   2
  -2 -14  -3 1681.22 334.329  14
  -2  14  -3 1174.24 267.661   2
  -2  14  -3 1729.40 331.889  40
  -2 -14  -3 2573.45 631.944  41
  -2 -14  -3 2451.07 425.467  38
  -2  14  -4 19399.0 1208.95   2
  -2 -14  -4 16009.1 1226.23  14
  -2 -14  -4 20158.3 1337.52  38
  -2  14  -4 19951.4 1264.18  40
   2  14   4 17523.7 1255.08  17
  -2  14  -5 568.409 214.378   2
  -2  14  -5 646.492 232.824  40
  -2 -14  -5 386.547 203.652  38
  -2 -14  -6 6482.99 685.385  38
  -2  14  -6 5539.90 624.983  40
  -2  14  -7 3045.75 462.580  40
  -2 -14  -7 2551.17 437.966  38
  -2 -14  -8 10944.5 908.848  38
  -2  14  -8 9830.67 877.234  40
  -2  14  -9 706.698 226.566   3
  -2  14  -9 1034.38 284.659  40
  -2 -14  -9 1056.83 287.288  38
  -2  14 -10 1825.80 324.004   3
  -2  14 -10 1699.70 357.015  40
  -2 -14 -10 1302.57 298.311  38
  -2  14 -11 256.356 162.560   3
  -2  14 -11-46.5579 134.138  40
   2 -14  11 222.638 121.245  35
  -2 -14 -11 248.411 152.027  38
  -2  14 -12 976.868 224.574   3
  -2  14 -12 765.395 223.064  40
  -2 -14 -12 670.727 196.075  38
   2 -14  12 885.352 199.508  35
  -2  14 -13 471.343 157.729   3
  -2  14 -13 364.494 143.756  40
   2 -14  13 291.712 118.471  35
  -2  14 -14 314.853 119.455   3
   2 -14  14 228.020 109.420  35
  -2  14 -14 334.868 126.223  40
   2 -14  15 257.339 92.1929  35
   2  15 -15 115.927 91.4307  40
  -2 -15  15 39.2937 77.4907  26
   2  15 -14 5763.94 517.997  40
  -2 -15  14 8218.76 566.092  26
   2  15 -13 221.205 150.253  40
   2  15 -13 161.949 110.110   3
   2  15 -12 5830.67 582.291  40
   2  15 -11 711.155 239.343  40
  -2  15  11 1269.64 263.236  24
   2  15 -10 8197.13 766.164  40
  -2  15  10 9471.12 757.975  24
   2  15  -9 554.883 219.085  40
  -2  15   9 658.082 220.495  24
   2 -15  -8 770.256 250.746  38
  -2  15   8 408.758 202.540  24
   2 -15  -7-47.8800 168.802  38
  -2  15   7 54.7460 176.191  24
   2 -15  -6 186.887 178.065  38
   2 -15  -5 1039.54 267.328  38
  -2  15   4 191.790 169.420   2
   2 -15  -4 435.823 203.576  38
  -2  15   3 1457.59 310.804   2
   2  15  -3 1198.58 249.585   2
  -2  15   3 1299.38 261.830  40
   2 -15  -3 1485.28 303.724  38
  -2  15   2 16555.4 1114.65   2
   2 -15  -2 14890.4 1045.45  38
  -2  15   2 17497.8 1077.74  40
  -2  15   1 11948.2 912.480   2
   2 -15  -1 11894.4 878.891  38
  -2  15   1 12965.4 899.077  40
  -2  15   0 27239.6 1528.05   2
   2 -15   0 24894.3 1466.94  38
  -2  15   0 25895.9 1484.39  40
  -2  15  -1 1632.37 330.730   2
  -2  15  -1 1895.89 343.521  40
  -2 -15  -1 1904.69 419.199  38
   2 -15   1 1587.59 313.940  38
  -2  15  -2 8110.63 731.729   2
  -2 -15  -2 9980.13 907.637  38
  -2  15  -2 9560.49 773.485  40
  -2  15  -3 3902.47 475.137   2
  -2  15  -3 3824.97 485.964  40
  -2 -15  -3 3679.56 540.393  38
  -2  15  -4 19179.6 1194.46   2
  -2 -15  -4 17739.7 1272.72  38
  -2  15  -4 16907.4 1189.40  40
  -2  15  -5 1039.84 272.954   2
  -2  15  -5 1493.38 318.438  40
  -2 -15  -5 1465.04 357.059  38
  -2  15  -6 27009.7 1579.66  40
  -2 -15  -6 22754.2 1515.09  38
  -2  15  -7 3161.43 487.213  40
  -2 -15  -7 3970.62 532.038  38
  -2 -15  -8 10866.7 887.406  38
  -2  15  -8 10544.6 906.749  40
  -2  15  -9 2336.19 356.499   3
  -2  15  -9 2337.88 398.391  40
  -2 -15  -9 2103.16 378.812  38
  -2  15 -10 7696.83 627.006   3
  -2 -15 -10 6534.12 622.680  38
  -2  15 -10 7100.77 688.626  40
  -2  15 -11 6413.29 537.188   3
  -2 -15 -11 5664.33 539.974  38
  -2  15 -11 5025.76 547.925  40
  -2  15 -12 8206.34 604.728   3
  -2  15 -12 8663.49 665.975  40
  -2 -15 -12 8248.57 624.871  38
  -2  15 -13 1561.30 223.534   3
  -2  15 -13 1495.40 238.272  40
  -2  15 -14 6116.54 418.878   3
   2 -15  14 5697.27 406.550  35
  -2  15 -14 5312.67 416.199  40
   2  16 -14 7477.97 550.419  40
  -2 -16  14 9177.58 558.560  26
   2  16 -13 684.623 175.287  40
   2  16 -13 448.677 138.588   3
   2  16 -12 8219.80 652.496  40
   2  16 -12 7586.15 571.982   3
   2  16 -11 4580.57 507.039  40
  -2  16  11 4584.10 452.597  24
   2  16 -10 9572.37 779.795  40
  -2  16  10 9129.95 722.353  24
  -2  16   9 6779.77 637.048  24
   2 -16  -8 19629.0 1258.73  38
  -2  16   8 19676.1 1279.85  24
   2 -16  -7 424.062 210.820  38
  -2  16   7 1313.18 308.320  24
   2 -16  -6 25757.8 1502.22  38
  -2  16   6 23609.1 1551.38  24
   2 -16  -5 8360.62 743.958  38
  -2  16   4 27600.3 1627.11   2
   2 -16  -4 27843.9 1606.77  38
  -2  16   3 8948.28 769.735   2
   2  16  -3 7109.23 637.196   2
  -2  16   3 8486.09 688.997  40
   2 -16  -3 8413.79 731.449  38
  -2  16   2 18477.1 1237.84   2
   2  16  -2 18918.2 1173.38   2
   2 -16  -2 18652.7 1215.61  38
  -2  16   2 20354.2 1203.29  40
  -2  16   1 5927.28 614.488   2
   2 -16  -1 5261.59 579.118  38
  -2  16   1 6021.88 575.982  40
  -2  16   0 17656.8 1189.25   2
   2 -16   0 18234.3 1197.80  38
  -2  16   0 18912.6 1180.47  40
  -2  16  -1 10580.6 862.985   2
  -2 -16  -1 12424.7 1078.14  38
   2 -16   1 12525.8 921.843  38
  -2  16  -1 11314.6 871.648  40
  -2  16  -2 8965.19 798.326   2
   2 -16   2 10822.4 861.370  38
  -2 -16  -2 12694.6 1053.88  38
  -2  16  -2 11537.6 870.475  40
  -2  16  -3 1494.73 309.201   2
  -2  16  -3 1621.47 335.549  40
   2 -16   3 1915.72 349.025  38
  -2 -16  -3 1706.89 392.869  38
  -2  16  -4 2716.37 394.761   2
  -2  16  -4 2432.52 406.277  40
  -2 -16  -4 2264.58 424.823  38
  -2 -16  -5 4981.58 589.146  38
  -2  16  -5 4008.91 520.131  40
  -2  16  -6 4602.17 563.102  40
  -2 -16  -6 4047.38 529.117  38
  -2  16  -7 733.714 245.443  40
  -2 -16  -7 445.316 220.636  38
  -2  16  -8 2469.07 355.783   3
  -2  16  -8 1724.07 347.544  40
  -2 -16  -8 1923.62 345.323  38
  -2  16  -9-34.7586 117.326   3
  -2  16  -9 47.2339 144.215  40
  -2 -16  -9 82.8693 152.044  38
  -2  16 -10 31.2721 119.119   3
  -2  16 -10 294.679 171.397  40
  -2 -16 -10 36.3506 128.187  38
  -2  16 -11-81.4374 113.911   3
  -2  16 -11 35.7392 126.001  40
  -2 -16 -11 30.5414 87.9178  38
  -2  16 -12 247.902 108.475   3
  -2  16 -12 285.906 130.869  40
  -2  16 -13 53.0367 69.6876   3
  -2  16 -13 128.005 86.8529  40
  -2  16 -13-37.8615 74.6218  34
   2  17 -13 33.9977 69.2079   3
   2  17 -13 21.7078 69.8700  40
  -2 -17  13 20.1379 76.6911  26
   2  17 -12 1926.40 273.982  40
   2  17 -12 2443.18 272.371   3
   2  17 -11 318.780 135.591   3
   2  17 -11 265.494 131.235  40
  -2  17  11 240.257 115.748  24
  -2  17  10 2332.32 320.643  24
   2 -17  -9-38.0691 116.242  38
  -2  17   9-37.7872 121.621  24
   2 -17  -8 41.8044 134.596  38
  -2  17   8 171.878 151.539  24
   2 -17  -7 309.400 201.295  38
  -2  17   7 96.0118 162.192  24
   2 -17  -6-45.6191 179.815  38
  -2  17   6 105.681 178.358  24
   2 -17  -5 509.170 231.984  38
  -2  17   5 744.504 280.515  24
  -2  17   4 48.0700 146.939   2
   2 -17  -4 233.801 190.490  38
  -2  17   4 426.999 223.951  24
  -2  17   3-193.210 163.071   2
   2  17  -3 75.7904 139.090   2
   2 -17  -3 94.0864 151.433  38
  -2  17   2 2587.55 400.638   2
   2  17  -2 2463.52 360.909   2
  -2  17   2 2472.63 353.237  40
   2 -17  -2 1856.30 367.448  38
  -2  17   1 377.902 180.264   2
   2  17  -1 282.880 159.720   2
  -2  17   1 363.395 169.838  40
   2 -17  -1 192.708 170.255  38
  -2  17   0 2976.57 427.544   2
  -2  17   0 2536.86 378.540  40
   2 -17   0 3274.50 466.759  38
  -2  17  -1 412.403 180.955   2
  -2  17  -1 259.077 152.631  40
   2 -17   1 197.431 174.363  38
  -2  17  -2 2757.80 398.114   2
  -2  17  -2 2861.83 404.425  40
  -2 -17  -2 3264.97 518.893  38
   2 -17   2 1936.95 371.545  38
  -2  17  -3 624.661 219.119   2
  -2  17  -3 416.679 195.777  40
  -2 -17  -4 6075.44 681.949  38
  -2  17  -4 6113.25 635.365  40
  -2  17  -5 146.413 149.012  40
  -2 -17  -5-51.8976 175.179  38
  -2 -17  -6 6536.01 666.748  38
  -2  17  -6 8002.07 726.544  40
  -2  17  -7 1717.79 297.449   3
  -2  17  -7 1291.65 313.058  40
  -2 -17  -7 1319.50 298.913  38
  -2  17  -8 11200.8 748.447   3
  -2 -17  -8 9182.10 757.795  38
  -2  17  -8 9742.84 808.624  40
  -2  17  -9 3650.89 379.617   3
  -2 -17  -9 3407.21 397.473  38
  -2  17  -9 3148.18 418.710  40
  -2  17 -10 11496.4 702.736   3
  -2 -17 -10 9322.23 692.447  38
  -2  17 -10 11170.5 779.910  40
  -2  17 -11 697.644 149.662   3
  -2  17 -11 567.092 152.072  40
  -2 -17 -11 689.196 162.424  38
  -2  17 -12 15456.8 783.132   3
  -2  17 -12 14135.4 812.193  40
  -2  17 -12 14548.1 803.006  34
   2  18 -11 522.097 134.766   3
  -2  18  11 685.856 144.135  24
  -2  18  10 3163.17 338.751  24
   2 -18  -9 5591.87 503.515  38
  -2  18   9 6636.38 541.582  24
   2 -18  -8 8567.19 679.958  38
  -2  18   8 9537.60 718.432  24
   2 -18  -7 3363.47 424.577  38
  -2  18   7 4375.54 485.669  24
   2 -18  -6 12401.5 921.277  38
  -2  18   6 13942.1 993.695  24
  -2  18   5 1895.13 362.113  24
   2 -18  -5 1223.61 304.013  38
  -2  18   4 8446.71 728.829   2
  -2  18   4 8596.16 803.493  24
   2 -18  -4 7930.53 729.526  38
  -2  18   3 825.479 244.828   2
   2  18  -3 1036.07 226.632   2
  -2  18   3 576.610 257.984  24
   2 -18  -3 979.369 286.749  38
  -2  18   2 10008.7 808.976   2
   2  18  -2 9672.31 733.065   2
  -2  18   2 8045.10 827.030  24
   2 -18  -2 9861.45 826.518  38
  -2  18   1 1363.20 295.749   2
   2  18  -1 768.073 211.409   2
  -2  18   1 1241.48 254.865  40
   2 -18  -1 1569.84 348.673  38
  -2  18   0 10370.1 818.330   2
   2  18   0 10226.3 780.155   2
   2 -18   0 10271.0 867.397  38
  -2  18   0 9606.75 752.628  40
  -2  18  -1 2499.96 384.543   2
   2  18   1 1978.01 345.273   2
  -2  18  -1 2220.83 353.453  40
   2 -18   1 3046.58 456.825  38
  -2  18  -2 4988.62 541.074   2
  -2 -18  -2 6020.04 685.433  38
   2 -18   2 6009.92 644.597  38
  -2  18  -2 5305.28 551.467  40
  -2  18  -3 947.315 246.892  40
  -2 -18  -3 997.098 295.356  38
  -2  18  -4 4621.59 523.576  40
  -2 -18  -4 4764.24 563.941  38
  -2  18  -5 310.376 180.864  40
  -2 -18  -5 276.698 182.134  38
  -2  18  -6 1790.63 329.200  40
  -2 -18  -6 1371.61 290.147  38
  -2  18  -7 165.861 152.310  40
  -2 -18  -7 185.235 146.187  38
  -2  18  -8 1490.24 233.978   3
  -2  18  -8 1284.87 253.930  40
  -2 -18  -8 1002.22 218.685  38
  -2  18  -9 22.6048 79.6977   3
  -2  18  -9-32.7698 115.533  40
  -2 -18  -9 54.7838 96.5740  38
  -2  18 -10 56.1198 80.7765   3
  -2  18 -10-26.7736 90.3760  40
  -2 -18 -10 22.1223 74.6766  38
  -2  18 -10 73.5766 86.4690  34
  -2  18 -11 20.1286 61.4809  40
  -2  18 -11 75.3094 69.1082  34
   2  19 -10 1478.98 199.890   3
  -2  19  10 1255.84 180.625  24
  -2  19   9 892.942 178.820  24
   2 -19  -8 445.689 142.650  38
  -2  19   8 379.614 137.128  24
   2 -19  -7 96.8121 113.837  38
  -2  19   7 102.364 109.883  24
   2 -19  -6 179.708 126.960  38
  -2  19   6 233.140 142.804  24
   2 -19  -5-38.9888 158.720  38
  -2  19   5 43.1755 124.284  24
  -2  19   4-39.8096 134.377   2
   2 -19  -4 41.6460 140.576  38
  -2  19   4 233.372 177.738  24
  -2  19   3 289.563 163.608   2
   2  19  -3 384.315 153.474   2
   2 -19  -3 527.584 205.490  38
  -2  19   3 243.996 165.270  24
  -2  19   2 1048.69 263.709   2
   2  19  -2 1172.10 240.552   2
   2 -19  -2 1381.18 317.653  38
  -2  19   1 2337.30 357.528   2
   2  19  -1 1985.80 306.070   2
   2 -19  -1 2152.65 383.116  38
  -2  19   0 5139.50 531.210   2
   2  19   0 4840.85 495.192   2
  -2  19   0 4355.10 463.934  40
   2 -19   0 5997.59 626.499  38
   2  19   1 1788.89 308.468   2
  -2  19  -1 2252.71 350.781   2
  -2  19  -1 2325.30 326.822  40
   2 -19   1 2772.68 430.275  38
   2  19   2 3587.09 429.423   2
   2 -19   2 3652.39 495.969  38
  -2  19  -2 3733.92 427.546  40
  -2 -19  -2 3522.08 498.979  38
   2  19   3 3163.76 410.044   2
  -2  19  -3 3669.56 424.372  40
  -2 -19  -3 3211.00 457.967  38
   2  19   4 4620.25 487.661   2
  -2 -19  -4 3578.89 464.253  38
  -2  19  -4 4011.55 457.521  40
   2  19   5 1574.30 290.628   2
  -2  19  -5 1730.14 298.201  40
  -2 -19  -5 1535.29 291.225  38
  -2 -19  -6 8924.33 674.682  38
  -2  19  -6 7220.30 642.278  40
   2  19   7 1628.11 253.288   2
  -2  19  -7 1457.17 249.404  40
   2  19   7 927.554 185.234  24
  -2  19  -7 829.217 190.230  34
  -2 -19  -7 1308.88 229.821  38
  -2  19  -8 5129.62 457.944  34
  -2  19  -8 5624.70 487.234  40
  -2 -19  -8 5853.01 468.957  38
  -2 -19  -9 2105.95 243.514  38
  -2  19  -9 2386.21 266.918  34
  -2  19  -9 2304.07 270.140  40
  -2  20   8 5402.77 417.601  24
   2 -20  -7 2044.48 263.201  38
  -2  20   7 2473.31 295.474  24
   2 -20  -6 6195.81 508.316  38
  -2  20   6 5856.27 504.970  24
   2 -20  -5 1936.91 295.432  38
  -2  20   5 2566.13 335.411  24
  -2  20   4 5121.27 511.623  24
   2 -20  -4 5146.55 504.311  38
  -2  20   3 1727.76 291.098   2
  -2  20   3 1554.99 289.584  24
   2 -20  -3 2251.64 347.002  38
  -2  20   2 14009.9 919.934   2
   2  20  -2 13294.7 836.088   2
   2 -20  -2 13530.6 955.639  38
   2  20  -1 660.665 171.832   2
  -2  20   1 621.543 194.815   2
   2 -20  -1 523.717 218.903  38
   2  20   0 3737.95 410.951   2
   2 -20   0 4939.15 545.567  38
   2  20   1 2625.42 348.500   2
   2 -20   1 3528.23 462.116  38
   2  20   2 6589.99 552.220   2
   2  20   3 354.756 147.111   2
  -2  20  -3 309.080 137.461  40
  -2 -20  -3 112.836 132.962  38
   2  20   4 5939.56 514.424   2
  -2 -20  -4 6123.60 542.554  38
  -2  20  -4 5900.02 510.358  40
   2  20   5 344.479 137.211   2
  -2  20  -5 87.7485 89.5777  40
   2  20   5 167.324 120.617  24
  -2 -20  -5 233.243 122.542  38
  -2  20  -6 1424.69 228.777  40
  -2 -20  -6 1563.39 232.553  38
   2  20   6 1298.25 207.882  24
  -2  20  -7 603.935 142.295  40
  -2 -20  -7 754.489 153.345  38
   2 -21  -4 54.7234 111.408  38
   2 -21  -3 184.847 147.240  38
   2 -21  -2 1311.72 252.071  38
   2  21  -1 408.818 128.195   2
   2 -21  -1 426.262 177.841  38
   2  21   0 3305.26 345.944   2
   2 -21   0 4126.78 446.911  38
   2  21   1 458.167 153.467  24
   2  21   1 511.671 141.492   2
   2  21   2 2429.86 309.137  24
   2  21   2 2114.79 271.255   2
   2  21   3 2581.81 309.875  24
   2  21   3 2777.14 306.772   2
  -3   0  21-25.6875 82.6771   8
  -3   0  20 11502.4 801.627   8
  -3   0  19 33.2339 95.6665  27
  -3   0  19-41.8363 164.904   8
  -3   0  18 18397.8 1170.32  27
  -3   0  18 21801.6 1319.43   8
  -3   0  17-42.3610 121.941  27
  -3   0  17 52.0877 167.637   8
  -3   0  16 17450.2 1153.73  26
  -3   0  16 19908.6 1236.69  27
  -3   0  16 20101.9 1325.11   8
  -3   0  15 40.6716 124.192  26
  -3   0  15 54.5379 124.127   8
  -3   0  14 36446.3 1923.03  26
  -3   0  14 38279.6 2083.33   8
  -3   0  13 114.997 135.141  26
  -3   0  13-50.3993 184.939   8
  -3   0  12 801.141 200.311  26
  -3   0  12 536.310 160.918  28
  -3   0  12 280.418 158.679   8
  -3   0  12 292.552 149.848   9
  -3   0  11 45.3991 92.4250   9
  -3   0  10 35961.8 1892.65   9
  -3   0   9 35.6769 81.2023   9
  -3   0   8 8188.78 575.449  19
  -3   0   8 6434.37 541.790   9
  -3   0   7-25.9703 64.7488  19
  -3   0   7-23.4478 58.4612   9
  -3   0   6 3311.53 330.345  19
   3   0  -6 3076.89 249.807   5
  -3   0   6 3035.59 276.666   9
  -3   0   5-18.3687 45.7928  22
  -3   0   5 44.2404 59.5631  19
   3   0  -5 11.0678 31.8612   5
  -3   0   4 4109.46 304.645  37
  -3   0   4 3649.71 322.374  19
  -3   0   4 3476.27 282.969  22
  -3   0   3-11.8202 41.6742  30
  -3   0   3 9.43750 25.4147  10
  -3   0   3-13.1771 40.2339  37
  -3   0   3 12.6569 42.7242  22
  -3   0   3-17.7854 57.2408  19
  -3   0   2 5304.91 319.166  30
  -3   0   2 5010.61 314.209  31
  -3   0   2 5312.77 297.165  10
  -3   0   2 4948.71 271.993  13
  -3   0   2 5334.86 330.744  37
  -3   0   2 5658.05 372.685  19
  -3   0   2 5522.50 316.236  18
  -3   0   1 296.514 62.3677  30
  -3   0   1 33.7495 32.1994  13
  -3   0   1 40.9522 50.1360  19
  -3   0   1 28.4260 37.4087  18
   3   0  -1 352.289 51.7935   1
  -3   0   0 291906. 11776.0  13
  -3   0   0 294298. 11741.1  16
  -3   0   0 299535. 11777.5  19
   3   0   0 303388. 11700.3   1
  -3   0  -1 27.8485 44.8304  16
  -3   0  -1 127.225 68.6787  13
  -3   0  -1 9.72907 31.3363  19
   3   0   1 39.2005 36.5861   1
   3   0   2 36224.1 1591.32   1
  -3   0  -2 37879.4 1698.00  13
  -3   0  -2 37008.6 1666.95  16
   3   0   3 63.1006 62.2319   1
  -3   0  -3 63.6614 71.6732  16
  -3   0  -3 69.8738 75.0023  13
   3   0   4 326482. 13791.7   1
  -3   0  -4 375190. 13869.6  16
  -3   0  -4 345167. 13877.3  13
   3   0   5 155.310 117.878   1
  -3   0  -5 114.053 96.3239  13
  -3   0  -5 77.8427 64.8036  16
   3   0   6 54993.3 2517.59   1
  -3   0  -6 53959.0 2516.08  13
  -3   0  -6 54950.7 2489.34  16
  -3   0  -7 97.1918 73.7647  13
  -3   0  -7 29.7233 80.0694  16
  -3   0  -8 209274. 8396.79  16
  -3   0  -8 199434. 8414.37  13
  -3   0  -9 143.101 109.325  13
  -3   0  -9 100.304 90.1449  16
   3   0  10 104395. 4460.72  39
  -3   0 -10 103509. 4522.72  16
   3   0  11 32.8875 82.1098  39
  -3   0 -11 389.141 148.253  16
   3   0  12 89400.6 3950.66  39
   3   0  13-47.3715 107.817   9
   3   0  13-37.1818 119.676  39
   3   0  14 44344.3 2206.04  39
   3   0  15 38.6183 117.918  39
   3   0  16 32344.9 1709.57  39
   3   0  17-34.4042 121.300  39
   3   0  18 17154.1 1008.08  39
   3   0  19 74.5875 104.381   8
   3   0  19 96.6126 109.981  39
   3   0  20 5125.00 387.220   8
   3   0  20 5041.95 372.982  39
  -3  -1  21 50.7390 106.456   8
  -3   1  21-25.4265 89.6418   8
  -3  -1  20 6696.57 570.727   8
  -3   1  20 6661.09 573.136   8
  -3  -1  19-33.3465 107.353  27
  -3  -1  19-82.2135 144.947   8
  -3   1  19-83.5979 127.648   8
  -3   1  18 26746.3 1543.65  27
  -3  -1  18 28283.2 1562.54  27
  -3  -1  18 30173.2 1679.07   8
  -3   1  18 31224.7 1711.69   8
  -3  -1  17 2089.53 343.947  26
  -3   1  17 2377.26 367.149  27
  -3  -1  17 2505.46 384.652  27
  -3   1  17 2993.30 461.022   8
  -3  -1  17 3176.57 453.323   8
  -3   1  16 41789.1 2196.52  27
  -3  -1  16 39395.5 2131.06  26
  -3   1  16 46726.4 2369.32   8
  -3  -1  16 46644.8 2359.84   8
  -3   1  15 3737.52 455.854  26
  -3  -1  15 3607.13 454.357  26
  -3   1  15 5152.47 549.305  27
  -3  -1  15 4691.81 569.487   8
  -3   1  15 4082.19 542.230   8
  -3  -1  14 43538.5 2357.74  26
  -3   1  14 52781.0 2502.88  27
  -3   1  14 47135.7 2400.84  26
  -3   1  14 55697.5 2644.00   8
  -3  -1  14 50927.9 2578.40   8
  -3   1  13 39.0901 112.708  26
  -3  -1  13 303.668 144.689  26
  -3  -1  13 182.070 111.366  28
  -3  -1  13 150.895 125.555   8
  -3  -1  13 163.771 157.275   9
  -3   1  13 254.087 171.651   8
  -3  -1  12 38173.1 1876.29  26
  -3   1  12 35405.2 1859.93  26
  -3  -1  12 36253.3 1968.23   8
  -3  -1  12 37432.9 2035.17   9
  -3   1  12 35310.6 1958.90   8
  -3  -1  12 35795.6 1832.85  28
  -3  -1  11 44677.9 2321.99   9
  -3  -1  10 209443. 8749.11   9
  -3  -1   9 24233.3 1245.79  19
   3   1  -9 22918.3 1200.78   5
  -3   1   9 21316.4 1250.97   9
  -3  -1   9 21694.7 1288.80   9
  -3  -1   8 182020. 7420.69  19
   3   1  -8 187128. 7368.80   5
  -3  -1   8 184552. 7483.28   9
  -3   1   8 170060. 7416.81   9
  -3  -1   7 5176.96 427.099  19
   3   1  -7 5126.64 377.603   5
  -3  -1   7 5341.11 429.881   9
  -3   1   7 4633.04 392.363   9
  -3   1   6 284346. 11015.1  19
  -3  -1   6 271349. 10949.3  19
   3   1  -6 279272. 10858.1   5
  -3   1   6 261656. 10872.1   9
  -3   1   5 21055.2 1031.45   9
  -3  -1   5 24890.4 1130.64  22
  -3   1   5 22024.0 1168.30  19
  -3  -1   5 23604.1 1135.70  19
  -3   1   5 22884.4 1113.84  22
  -3   1   4 19217.8 917.353  30
  -3  -1   4 19716.2 940.063  37
  -3   1   4 20083.8 943.795  37
  -3   1   4 19474.0 932.238  22
  -3  -1   4 19089.9 928.772  22
  -3  -1   4 18043.5 944.901  19
  -3   1   4 17003.3 987.269  19
  -3   1   3 3984.24 279.836  31
  -3  -1   3 4226.44 284.587  31
  -3   1   3 4147.23 287.643  30
  -3   1   3 4199.98 247.512  10
  -3  -1   3 3739.30 268.895  10
  -3   1   3 4192.01 296.325  37
  -3  -1   3 4006.18 292.234  37
  -3  -1   3 4095.75 311.132  19
  -3   1   3 3606.06 336.753  19
  -3  -1   3 5154.59 312.523  22
  -3   1   3 4514.33 297.613  22
  -3  -1   2 14759.9 694.521  30
  -3   1   2 14400.6 699.751  30
  -3  -1   2 15075.5 700.148  31
  -3   1   2 14774.6 698.360  31
  -3  -1   2 14605.1 627.654  14
  -3  -1   2 13760.5 639.647  13
  -3  -1   2 14768.7 691.188  10
  -3   1   2 14144.1 642.914  10
  -3   1   2 14766.3 710.077  37
  -3  -1   2 14604.1 711.907  37
  -3   1   2 14587.2 792.103  19
  -3  -1   2 15554.0 743.031  19
  -3   1   2 13862.9 685.583  18
  -3  -1   2 14804.1 689.792  18
  -3  -1   1 79443.0 3231.98  30
  -3  -1   1 78234.7 3246.42  13
  -3   1   1 76823.0 3226.47  13
  -3  -1   1 84170.8 3185.95  15
  -3  -1   1 80473.9 3243.21  18
  -3  -1   1 79654.6 3274.15  19
  -3   1   1 81670.4 3244.31  18
  -3   1   1 74351.0 3321.43  19
   3  -1  -1 79256.6 3221.37   1
  -3  -1   0 64520.5 2679.44  13
  -3   1   0 64264.6 2638.41  13
  -3   1   0 60271.6 2664.29  19
   3  -1   0 65439.4 2600.49   1
   3  -1   1 19357.7 888.561   1
  -3  -1  -1 19435.2 992.598  13
  -3   1  -1 21130.5 962.536  13
  -3  -1  -1 19981.9 918.231  16
   3  -1   2 3144.99 226.154   1
  -3   1  -2 2553.91 253.478  13
  -3  -1  -2 2281.11 262.039  13
  -3  -1  -2 2613.39 234.400  16
   3   1   3 67989.7 2880.64   1
   3  -1   3 66082.8 2830.32   1
  -3  -1  -3 68862.9 2958.94  13
  -3   1  -3 67926.9 2918.46  13
  -3  -1  -3 67396.9 2884.70  16
   3   1   4 13466.0 752.831   1
   3  -1   4 11723.7 683.137   1
  -3  -1  -4 12106.9 758.380  13
  -3   1  -4 11539.4 732.812  13
  -3  -1  -4 11417.5 713.188  16
   3  -1   5 56448.6 2545.80   1
  -3  -1  -5 58412.5 2614.05  13
  -3   1  -5 55614.2 2585.52  13
  -3  -1  -5 59233.0 2582.22  16
   3  -1   6 890.449 193.533   1
  -3  -1  -6 737.478 168.684  16
  -3  -1  -6 677.356 182.636  13
  -3   1  -6 754.462 173.774  13
  -3   1  -6 931.787 183.378  16
   3  -1   7 1556.11 271.162   1
  -3  -1  -7 2164.67 294.327  16
  -3  -1  -7 1895.86 285.952  13
  -3   1  -7 2170.04 286.372  16
  -3   1  -7 1723.21 276.729  13
  -3  -1  -8 3056.28 369.848  13
  -3  -1  -8 3394.50 379.443  16
  -3   1  -8 3502.05 372.707  16
  -3   1  -8 2493.46 340.901  13
  -3  -1  -9 10703.4 798.850  13
  -3   1  -9 11429.4 815.728  13
  -3  -1  -9 11562.2 809.165  16
  -3   1  -9 12398.0 810.410  16
   3   1  10 11338.5 757.258  39
   3  -1  10 10521.5 736.087  39
  -3   1 -10 11225.0 786.757  16
   3   1  11 3633.04 398.100  39
   3  -1  11 3707.57 401.030  39
  -3   1 -11 3027.27 395.610  16
   3   1  12 17236.4 1044.67  39
   3  -1  12 16519.9 1032.89  39
  -3   1 -12 15012.3 1041.12  16
   3  -1  12 17115.2 1112.68   9
   3   1  13 7352.32 618.930  39
   3  -1  13 7394.15 620.399  39
   3  -1  13 6437.98 645.300   9
   3   1  14 3696.54 435.212  39
   3  -1  14 3203.85 415.041  39
   3   1  15 5990.94 558.312  39
   3  -1  15 5459.63 546.354  39
   3  -1  16 20974.1 1254.43  39
   3   1  16 21674.8 1247.41  39
   3   1  17 2380.73 339.391  39
   3  -1  17 2551.71 349.061  39
   3   1  18 29296.2 1520.54  39
   3  -1  18 30967.0 1552.54  39
   3  -1  19 594.255 159.127   8
   3   1  19 737.694 171.362   8
   3   1  19 441.961 135.976  39
   3  -1  19 738.805 166.034  39
   3  -1  20 15853.3 823.767   8
   3   1  20 16614.7 831.879   8
   3   1  20 13773.7 778.406  39
   3  -1  20 15271.5 808.328  39
  -3  -2  21 120.579 107.137   8
  -3   2  21 120.788 98.5120   8
   3  -2 -21 201.975 102.304   6
  -3  -2  20 9097.31 646.635  27
  -3  -2  20 10729.3 728.396   8
  -3   2  20 10175.2 722.136   8
  -3  -2  19 66.4370 101.490  27
  -3  -2  19 120.100 135.181   8
  -3   2  19 123.624 139.144   8
  -3  -2  18 15543.2 1025.07  27
  -3  -2  18 16446.7 1105.24   8
  -3   2  18 15996.3 1109.93   8
  -3   2  17 1865.86 324.207  27
  -3  -2  17 1852.90 311.667  26
  -3   2  17 1726.84 359.616   8
  -3  -2  17 1452.05 325.275   8
  -3  -2  16 15545.9 1044.45  26
  -3   2  16 16892.4 1111.59  27
  -3   2  16 16968.6 1191.01   8
  -3  -2  16 15488.8 1144.97   8
  -3  -2  15 1504.36 288.826  26
  -3   2  15 1160.14 264.313  27
  -3  -2  15 1389.26 321.701   8
  -3   2  15 1668.66 362.111   8
  -3   2  14 10864.9 876.256  27
  -3  -2  14 10752.3 823.389  26
  -3   2  14 13292.0 1004.04   8
  -3  -2  14 12683.0 984.464   8
  -3  -2  14 11278.2 834.058  28
  -3  -2  13 12089.4 858.747  35
  -3  -2  13 10729.2 803.537  28
  -3   2  13 10769.9 821.761  26
  -3  -2  13 10611.7 802.038  26
  -3   2  13 12085.9 896.952  27
  -3  -2  13 11482.6 928.001   8
  -3   2  13 11772.8 933.922   8
  -3   2  12 711.847 205.373  11
  -3   2  12 464.668 168.755  26
  -3   2  12 695.880 204.127  27
  -3  -2  12 429.266 151.840  28
  -3  -2  12 695.519 205.333  26
  -3  -2  12 553.139 211.873   9
  -3  -2  12 667.644 207.180   8
  -3   2  12 571.582 195.249   8
  -3  -2  12 689.735 207.622  35
  -3   2  11 1947.28 304.773  26
  -3  -2  11 1145.05 241.395  26
  -3  -2  11 1640.83 322.742   9
   3   2 -10 4256.28 427.904   5
  -3  -2  10 3297.11 442.291   9
  -3  -2   9 1356.45 226.962  19
   3   2  -9 1396.11 225.266   5
  -3  -2   9 744.226 208.073   9
   3   2  -8 874.299 168.075   5
  -3  -2   8 801.006 172.815  19
   3   2  -7 1418.25 193.959   5
  -3  -2   7 1305.86 201.937  19
   3   2  -6 7556.29 471.657   5
  -3  -2   6 7463.60 508.182  19
  -3  -2   5 1115.67 164.491  19
  -3   2   5 1166.27 167.035  22
  -3  -2   5 1153.48 167.422  22
  -3   2   4 10240.3 557.041  30
  -3  -2   4 10349.9 566.311  10
  -3  -2   4 9923.73 566.542  37
  -3   2   4 10277.2 575.734  37
  -3   2   4 10505.4 575.822  22
  -3  -2   4 9828.19 562.436  22
  -3  -2   4 9804.86 577.325  19
  -3   2   3 78415.8 3054.43  31
  -3   2   3 74054.7 3049.19  30
  -3  -2   3 78403.4 3050.33  31
  -3  -2   3 71888.5 3052.09  10
  -3  -2   3 74535.4 3062.49  37
  -3   2   3 73709.6 3060.14  37
  -3  -2   3 70192.4 3078.36  19
  -3  -2   3 73221.3 3053.09  22
  -3   2   3 70068.4 3178.45  19
  -3   2   3 73351.7 3055.29  22
  -3   2   2 51437.8 2109.67  31
  -3   2   2 51372.3 2123.48  30
  -3  -2   2 50478.8 2105.28  31
  -3  -2   2 49451.2 2058.07  14
  -3  -2   2 51849.5 2124.40  10
  -3  -2   2 51596.5 2124.58  37
  -3   2   2 50845.2 2121.24  37
  -3   2   2 44723.5 2208.20  19
  -3   2   2 51059.2 2098.49  18
  -3  -2   2 49749.1 2094.49  18
  -3  -2   1 31746.8 1361.64  30
  -3   2   1 32106.1 1374.20  18
  -3  -2   1 32681.8 1375.97  18
  -3  -2   1 29509.2 1412.98  13
  -3  -2   1 33283.9 1349.31  15
  -3  -2   0 32718.8 1432.34  30
   3  -2   0 35256.0 1470.82   1
  -3   2   0 33442.3 1482.57  13
  -3  -2   0 35932.1 1452.90  15
   3  -2   1 6139.61 357.559   1
  -3   2  -1 6193.24 391.471  13
   3  -2   2 7200.64 428.124   1
  -3   2  -2 8003.17 489.759  13
   3  -2   3 9428.56 544.775   1
  -3  -2  -3 9318.03 637.887  13
  -3   2  -3 9747.68 602.398  13
   3  -2   4 277404. 11502.2   1
  -3  -2  -4 307791. 11664.3  13
  -3   2  -4 291240. 11592.7  13
  -3  -2  -4 285836. 11555.5  16
   3  -2   5 19274.9 988.336   1
  -3   2  -5 16679.7 998.388  13
  -3  -2  -5 16715.8 986.851  16
  -3  -2  -5 18163.7 1039.65  13
   3  -2   6 169685. 7073.19   1
  -3  -2  -6 180109. 7139.03  13
  -3   2  -6 169729. 7105.69  13
  -3  -2  -6 167795. 7078.72  16
   3  -2   7 12008.4 825.120   1
  -3  -2  -7 12170.9 819.252  13
  -3   2  -7 12261.6 822.445  13
   3  -2   8 92552.1 4340.48   1
  -3  -2  -8 102271. 4336.68  13
  -3   2  -8 97760.7 4269.19  16
  -3   2  -8 103682. 4343.71  13
  -3   2  -9 3877.15 419.594  16
  -3  -2  -9 3858.83 436.145  13
  -3   2 -10 103341. 4638.65   3
   3   2  10 110694. 4696.29  39
   3  -2  10 111160. 4683.44  39
  -3   2 -10 112895. 4755.64  16
  -3  -2 -10 111076. 4797.34  13
   3   2  11 3449.58 398.591  39
   3  -2  11 2931.67 365.535  39
  -3  -2 -11 3679.87 485.858   6
  -3   2 -11 3216.96 406.604  16
   3  -2  11 4077.60 456.805   9
   3   2  12 189126. 7829.69  39
   3  -2  12 189577. 7829.58  39
  -3  -2 -12 194583. 8018.18   6
   3  -2  12 194873. 7942.64   9
  -3   2 -12 176343. 7854.78  16
   3   2  13 74.9931 132.224  39
   3  -2  13-37.7653 121.574  39
  -3  -2 -13 249.767 232.991   6
   3  -2  13 93.0686 105.936   9
  -3   2 -13 86.9899 88.5763  16
  -3  -2 -14 26627.8 1568.42   6
   3   2  14 26128.6 1448.56  39
   3  -2  14 25126.3 1449.93  39
  -3  -2 -15 1860.91 345.553   6
   3   2  15 1609.89 288.921  39
   3  -2  15 2103.68 338.242  39
  -3  -2 -16 44442.0 2229.70   6
   3   2  16 45527.3 2164.17  39
   3  -2  16 41789.0 2166.21  39
   3  -2  17 318.449 169.056  39
   3   2  17 97.0712 135.966  39
   3   2  18 12858.8 815.664  39
   3  -2  18 13965.1 863.174  39
   3  -2  19 48.3192 92.0009   8
   3   2  19-95.3613 97.0533   8
   3   2  19 88.0241 92.3431  39
   3  -2  19-24.6552 90.4728  39
   3  -2  20 4549.86 349.605   8
   3   2  20 5053.86 362.177   8
   3  -2  20 4069.50 335.014  39
   3   2  20 3916.31 315.628  39
  -3  -3  21 132.749 90.0803   8
  -3   3  21-44.1118 102.875   8
   3  -3 -21 88.0865 89.6601   6
  -3   3  20 4358.03 432.560   8
  -3  -3  20 4838.38 454.190   8
  -3  -3  20 4374.38 402.600  27
  -3  -3  19 37.9866 134.031   8
  -3   3  19 196.342 138.547   8
  -3  -3  19 196.957 125.119  27
  -3   3  18 13490.6 959.163   8
  -3  -3  18 12556.6 921.904   8
  -3  -3  18 13148.4 886.366  27
  -3  -3  18 10378.3 789.238  26
  -3   3  17-103.431 189.769   8
  -3  -3  17-48.9878 172.708   8
  -3  -3  17-38.4497 135.556  26
  -3   3  17 168.654 148.649  27
  -3   3  16 47727.2 2374.01   8
  -3  -3  16 44186.3 2302.94   8
  -3  -3  16 41833.7 2156.61  26
  -3   3  16 39673.9 2181.90  27
  -3  -3  15 1009.02 254.962  35
  -3  -3  15 1477.07 288.038  26
  -3   3  15 1328.34 294.412  27
  -3   3  15 1569.98 346.393   8
  -3  -3  15 1602.73 343.587   8
  -3  -3  14 17200.9 1095.51  35
  -3  -3  14 14921.3 1038.07  26
  -3   3  14 15265.8 1098.69  27
  -3   3  14 17923.6 1228.10   8
  -3  -3  14 15828.4 1158.02   8
  -3  -3  14 17216.9 1079.91  28
  -3  -3  13 868.223 228.648  35
  -3   3  13 845.883 236.291  27
  -3  -3  13 825.252 217.539  28
  -3  -3  13 629.835 206.558  26
  -3  -3  13 1183.66 297.858   8
  -3   3  13 574.316 221.212   8
  -3   3  12 26607.0 1574.09   8
  -3  -3  12 26330.3 1574.29   8
  -3  -3  12 26719.8 1494.71  35
  -3  -3  12 24906.2 1443.38  28
  -3  -3  12 25816.3 1463.59  26
  -3   3  12 28130.8 1570.80  27
  -3   3  12 27017.5 1450.57  11
   3   3 -12 26933.8 1505.81   5
  -3   3  11 28840.6 1474.45  11
  -3   3  11 28705.6 1540.38  26
  -3   3  11 29558.0 1590.76  27
  -3  -3  11 28452.9 1507.60  26
  -3  -3  11 26282.8 1483.74  25
  -3  -3  11 28254.9 1496.11  28
   3   3 -11 27194.2 1518.85   5
  -3  -3  11 25150.0 1549.96   8
  -3   3  11 26529.0 1557.18   8
   3   3 -10 72455.8 3280.73   5
   3   3  -9 303.751 120.311   5
  -3  -3   8 73012.3 3245.42  19
   3   3  -8 76284.0 3248.93   5
  -3  -3   7 15042.4 873.896  19
   3   3  -7 16482.3 873.817   5
  -3   3   6 55016.0 2478.92  22
  -3  -3   6 55733.1 2489.22  22
  -3  -3   6 55523.1 2460.64  19
   3   3  -6 58566.1 2439.51   5
  -3   3   5 24823.6 1217.71  22
  -3  -3   5 26108.1 1224.39  22
  -3  -3   5 25471.8 1225.59  19
  -3   3   4 280318. 10903.8  37
  -3  -3   4 276468. 10899.7  37
  -3  -3   4 274270. 10913.1  10
  -3   3   4 272993. 10884.4  30
  -3  -3   4 265009. 10909.2  19
  -3   3   4 280216. 10903.9  22
  -3  -3   4 280584. 10894.6  22
   3   3  -4 268229. 10825.2   4
  -3   3   3 862.616 116.036  31
  -3  -3   3 560.005 97.9048  31
  -3   3   3 439.963 90.9567  30
  -3  -3   3 411.999 98.3002  10
  -3   3   3 492.371 78.7154  17
  -3  -3   3 522.242 96.3140  22
  -3   3   3 635.177 103.271  22
  -3   3   3 656.358 107.400  37
  -3  -3   3 600.749 105.205  37
  -3  -3   2 396707. 15689.2  31
  -3   3   2 395716. 15712.2  30
  -3   3   2 405366. 15693.1  31
  -3  -3   2 386301. 15724.5  10
  -3  -3   2 382809. 15663.2  14
  -3  -3   2 401267. 15704.3  37
  -3  -3   2 413754. 15675.9  18
  -3   3   2 385423. 15650.8  17
  -3   3   2 425528. 15680.8  18
  -3  -3   1 70262.0 2908.00  18
  -3   3   1 72457.6 2912.60  18
   3  -3   0 182513. 7336.25   1
  -3  -3   0 185611. 7320.21  15
   3  -3   1 6695.68 395.290   1
  -3   3  -1 5921.16 408.442   4
  -3  -3  -1 7039.33 398.846  15
  -3   3  -1 6441.20 411.096  13
   3  -3   2 227545. 9045.83   1
  -3   3  -2 227706. 9120.03   4
  -3   3  -2 226983. 9098.78  13
   3  -3   3 53140.1 2287.56   1
  -3   3  -3 53159.7 2348.15  13
   3  -3   4 111127. 4616.58   1
  -3   3  -4 112197. 4683.24  13
   3  -3   5 6187.07 476.704   1
  -3   3  -5 6161.29 507.541  13
   3  -3   6 13991.5 859.850   1
  -3  -3  -6 14136.3 903.563  13
  -3   3  -6 13040.0 860.682  13
   3  -3   7 3376.09 391.410   1
  -3   3  -7 2743.24 358.042  13
  -3  -3  -7 3240.98 384.999  13
   3  -3   8 1901.06 336.481   1
  -3  -3  -8 1786.96 307.642  13
   3  -3   9 185.878 163.890   1
  -3  -3  -9 156.970 119.898  13
  -3   3  -9 71.1584 88.8091  16
  -3  -3 -10 373.275 179.612  13
  -3   3 -10 570.466 190.116  16
   3  -3  10 288.204 126.971  39
  -3   3 -10 416.551 142.697   3
  -3  -3 -10 198.371 167.962   6
  -3   3 -11 6760.37 609.789  16
   3   3  11 6045.18 553.306  39
   3  -3  11 6950.47 577.053  39
  -3   3 -11 5519.83 506.121   3
  -3  -3 -11 6489.65 677.318   6
   3  -3  12 21963.9 1256.87  39
   3   3  12 21783.8 1245.30  39
  -3  -3 -12 19732.8 1354.40   6
  -3   3 -12 20356.3 1275.14  16
   3   3  13-75.6066 143.965  39
   3  -3  13 77.7454 131.223  39
  -3  -3 -13 263.139 207.447   6
  -3   3 -13 133.634 119.956  16
  -3  -3 -14 24128.5 1557.25   6
   3   3  14 27174.0 1478.72  39
   3  -3  14 27422.0 1505.22  39
  -3  -3 -15 958.527 283.421   6
   3   3  15 992.716 237.538  39
   3  -3  15 1364.34 277.254  39
  -3  -3 -16 14299.4 1023.11   6
   3   3  16 16424.2 994.288  39
   3  -3  16 15284.0 1007.76  39
  -3  -3 -17 14239.3 941.223   6
   3   3  17 12998.2 863.059  39
   3  -3  17 14930.0 938.165  39
  -3  -3 -18 25339.4 1336.65   6
   3   3  18 23782.7 1272.99  39
   3  -3  18 25588.9 1337.53  39
   3  -3  19 69.1968 93.9815   8
   3   3  19 67.9420 100.546   8
   3   3  19 61.5659 91.1251  39
   3  -3  19 291.432 123.646  39
   3  -3  20 13797.3 741.173  39
   3  -4 -21 209.101 106.715   6
  -3  -4  20 9498.58 672.048   8
  -3   4  20 10135.9 685.172   8
  -3  -4  20 10886.3 678.685  27
  -3   4  19 1276.63 254.022   8
  -3  -4  19 709.255 197.265   8
  -3  -4  19 771.177 204.393  27
  -3   4  18 9764.25 786.703   8
  -3  -4  18 9472.34 757.902   8
  -3  -4  18 8907.85 687.048  26
  -3  -4  17-95.0216 180.922   8
  -3   4  17-50.0752 183.750   8
  -3  -4  17 75.9656 109.337  35
  -3  -4  17 114.074 134.057  26
  -3  -4  16 8104.24 770.515   8
  -3   4  16 9249.99 811.059   8
  -3  -4  16 7638.33 681.141  26
  -3   4  16 9052.29 755.525  27
  -3  -4  16 7690.08 676.231  35
  -3  -4  15 6160.03 593.257  28
  -3  -4  15 6669.59 690.085   8
  -3   4  15 6645.98 699.363   8
  -3   4  15 6670.24 649.251  27
  -3  -4  15 7055.14 627.472  26
  -3  -4  15 5822.85 590.402  35
  -3  -4  14 12861.5 920.700  28
  -3  -4  14 13168.1 1027.03   8
  -3   4  14 13097.8 1033.80   8
  -3   4  14 12594.0 973.968  27
  -3  -4  14 12297.2 909.744  26
  -3  -4  14 14597.5 981.165  35
   3   4 -13 5540.20 575.931   5
  -3  -4  13 6290.91 640.660  39
  -3  -4  13 5575.39 562.006  35
  -3  -4  13 5188.30 539.447  28
  -3   4  13 4702.60 556.547  27
  -3  -4  13 4814.62 522.632  26
  -3  -4  13 6048.87 640.785   8
  -3  -4  12 327.539 150.812  35
  -3  -4  12 290.155 163.762  39
  -3   4  12 326.386 165.582  11
  -3  -4  12 621.825 181.732  28
  -3   4  12 426.616 180.985  27
  -3  -4  12 235.653 144.720  26
   3   4 -12 262.317 141.318   5
  -3  -4  11 1393.48 268.114  35
  -3   4  11 1694.27 281.154  11
  -3   4  11 1691.91 313.135  27
  -3  -4  11 1487.46 267.893  28
  -3  -4  11 1776.15 296.509  25
  -3  -4  11 1214.75 273.654  39
   3   4 -11 1637.17 295.912   5
   3   4 -10 378.299 172.810   5
   3   4  -9 7826.82 618.603   5
   3   4  -8 409.745 126.432   5
  -3  -4   8 944.139 176.526  19
   3   4  -7 851.038 163.905   5
  -3   4   7 497.451 134.037  22
  -3  -4   7 444.625 128.235  19
  -3  -4   7 822.437 169.959  22
   3   4  -6 865.539 148.957   5
  -3  -4   6 609.891 133.775  19
  -3   4   6 882.459 159.184  22
  -3  -4   6 871.460 163.719  22
  -3  -4   5 23919.3 1162.00  37
  -3   4   5 23410.1 1159.73  37
  -3  -4   5 23539.5 1183.35  10
  -3   4   5 25925.8 1161.58  30
   3   4  -5 22447.0 1095.85   4
  -3  -4   5 23839.9 1171.07  19
  -3  -4   5 24690.1 1160.09  22
  -3   4   5 24777.1 1168.73  22
  -3  -4   4 63626.5 2738.83  37
  -3   4   4 65113.1 2746.71  37
  -3  -4   4 63316.1 2775.22  10
  -3   4   4 65923.2 2741.27  30
   3   4  -4 66257.6 2708.71   4
  -3  -4   4 64879.8 2732.07  22
  -3   4   4 67051.3 2745.11  22
  -3   4   3 52883.8 2269.76  30
  -3  -4   3 55870.3 2317.14  10
  -3  -4   3 52263.5 2244.14  14
  -3  -4   3 53098.4 2259.52  37
  -3   4   3 54018.4 2263.53  37
  -3  -4   3 53739.7 2255.36  22
  -3   4   3 53933.7 2246.03  17
  -3   4   3 53738.5 2257.27  22
  -3   4   2 53631.5 2309.37  30
  -3  -4   2 56321.5 2281.26  31
  -3   4   2 56232.5 2282.05  31
  -3   4   2 52747.8 2273.33  17
  -3  -4   2 54169.7 2284.95  14
  -3  -4   2 55075.6 2339.10  10
  -3  -4   1 30467.7 1321.56  31
  -3   4   1 30696.4 1321.83  31
   3  -4  -1 30971.6 1375.08   1
  -3   4   1 29937.1 1312.51  18
  -3  -4   1 30518.9 1317.48  18
  -3  -4   1 30297.8 1341.23  14
   3  -4   0 103757. 4164.22   1
  -3  -4   0 102948. 4110.22  18
  -3   4   0 100259. 4104.01  18
  -3  -4   0 101191. 4144.60  15
   3  -4   1 2446.30 225.117   1
  -3  -4  -1 3064.60 246.796  15
  -3  -4  -1 2890.84 300.816  41
   3  -4   2 45122.4 1964.62   1
  -3   4  -2 44458.5 1987.24   4
  -3  -4  -2 46170.8 1980.06  15
  -3  -4  -2 45063.7 2074.65  41
  -3   4  -3 16373.7 902.314   4
   3  -4   3 16894.2 871.765   1
  -3   4  -3 17850.0 930.628  13
   3  -4   4 392910. 16157.9   1
  -3   4  -4 424361. 16218.9   4
  -3   4  -4 408601. 16227.6  13
   3  -4   5 776.191 180.875   1
  -3   4  -5 1368.94 230.993  13
   3  -4   6 122256. 5068.45   1
  -3   4  -6 116543. 5081.88  13
   3  -4   7 1790.88 308.567   1
  -3  -4  -7 2546.42 349.095  13
  -3   4  -7 2052.02 315.101  13
   3  -4   8 205244. 8791.28   1
  -3  -4  -8 220189. 8790.84  13
  -3   4  -8 209229. 8752.22  13
   3  -4   9 8813.79 775.376   1
  -3   4  -9 8172.92 621.184   3
  -3  -4  -9 9474.15 748.466  13
  -3  -4  -9 9806.51 817.665   6
  -3   4 -10 86618.9 3877.30  16
  -3  -4 -10 88913.8 3925.17  13
   3  -4  10 88602.9 3808.10  39
  -3   4 -10 83729.5 3752.35   3
  -3  -4 -10 82011.4 4004.09   6
  -3   4 -11 5424.65 551.813  16
   3   4  11 5328.96 514.202  39
   3  -4  11 5446.94 519.824  39
  -3   4 -11 4460.22 461.613   3
  -3  -4 -11 6378.93 675.365   6
  -3   4 -12 103990. 4586.99  16
   3  -4  12 102022. 4512.50  39
   3   4  12 104929. 4505.26  39
  -3   4 -12 96830.9 4430.31   3
  -3  -4 -12 110513. 4776.86   6
   3   4  13 303.451 159.289  39
   3  -4  13 40.4024 130.176  39
  -3  -4 -13 165.371 177.515   6
  -3   4 -13 182.357 146.852  16
  -3  -4 -14 21352.6 1351.00   6
   3   4  14 18623.4 1159.72  39
   3  -4  14 19411.6 1211.86  39
  -3  -4 -15 48.8421 192.542   6
   3   4  15 143.186 131.389  39
   3  -4  15 40.7664 131.234  39
  -3  -4 -16 33786.3 1807.42   6
   3   4  16 32564.8 1684.94  39
   3  -4  16 32894.3 1749.33  39
  -3  -4 -17-37.2741 146.928   6
   3   4  17 29.0789 106.713  39
   3  -4  17 105.124 133.444  39
  -3  -4 -18 11257.5 761.162   6
   3  -4  18 12132.5 747.791   8
   3   4  18 12061.8 741.443   8
   3   4  18 11051.0 707.077  39
   3  -4  18 11107.0 760.084  39
  -3  -4 -19-22.2510 84.7508   6
   3  -4  19 21.3025 91.9990   8
   3   4  19-93.4217 89.2094  39
   3  -4  19-23.3068 103.409  39
  -3  -5  21 16.1739 49.3904  27
   3  -5 -21 38.0865 84.4843   6
  -3  -5  20 3426.54 340.574  27
   3  -5 -20 3810.07 371.399   6
  -3  -5  19 93.3887 105.129  27
  -3  -5  19-135.869 110.673  26
  -3  -5  18 8166.85 641.003  35
  -3  -5  18 8567.36 654.011  26
  -3  -5  17 2264.38 341.973  35
  -3  -5  17 2511.11 351.517  26
  -3  -5  16 35574.2 1879.92  35
  -3  -5  16 34976.5 1918.59  39
  -3  -5  16 35497.5 1863.62  26
  -3  -5  15 1223.50 274.659  35
  -3  -5  15 1334.92 282.436  28
  -3  -5  15 1232.66 270.876  26
  -3   5  15 1520.56 323.163  27
  -3  -5  15 907.087 265.805  39
  -3  -5  14 14051.6 1086.94  39
  -3  -5  14 15169.4 1051.90  35
  -3  -5  14 14398.8 1018.77  28
  -3  -5  14 16110.7 1064.71  26
  -3   5  14 17356.5 1155.43  27
   3   5 -14 15974.6 1105.54   5
  -3  -5  13 22164.5 1461.87  39
  -3  -5  13 24554.4 1418.51  35
  -3   5  13 23519.1 1362.96  11
  -3  -5  13 24200.5 1395.48  28
  -3  -5  13 22484.3 1372.43  26
  -3   5  13 21529.1 1428.96  27
   3   5 -13 24887.0 1461.10   5
  -3  -5  12 63383.5 3050.84  35
  -3  -5  12 65288.3 3179.58  39
  -3   5  12 65720.1 3016.74  11
  -3  -5  12 64369.9 3060.73  25
  -3  -5  12 65247.4 3043.55  28
  -3   5  12 65183.0 3150.13  27
   3   5 -12 65280.4 3115.10   5
  -3  -5  11 440.565 173.771  35
  -3  -5  11 285.954 161.766  39
  -3  -5  11 562.672 179.870  28
  -3   5  11 233.678 151.370  27
  -3  -5  11 275.241 150.694  25
  -3   5  11 867.399 212.549  11
   3   5 -11 984.612 254.174   5
  -3  -5  10 75448.6 3463.91  25
  -3  -5  10 78559.0 3462.38  28
   3   5 -10 78517.9 3540.12   5
   3   5  -9 7021.73 592.103   5
   3   5  -8 87669.2 3813.23   5
  -3  -5   7 11141.7 768.373  10
  -3  -5   7 11133.2 700.375  19
   3   5  -7 11773.9 723.049   5
  -3  -5   6 55003.8 2568.38  10
   3   5  -6 57684.5 2475.78   4
   3   5  -6 60924.3 2549.86   5
  -3  -5   6 56739.6 2530.69  19
   3   5  -5 312.685 83.3547   4
   3   5  -5 267.427 91.7984   5
  -3   5   5 207.733 83.3127  30
  -3  -5   5 317.531 106.309  10
  -3   5   4 340036. 13302.9  30
  -3  -5   4 327134. 13359.3  10
   3   5  -4 342022. 13288.7   4
  -3   5   4 332065. 13298.2  17
  -3   5   3 31676.0 1422.74  30
  -3   5   3 31250.4 1418.05  17
  -3  -5   3 33069.5 1478.41  10
  -3  -5   3 30719.8 1412.49  14
  -3   5   2 476011. 19257.9  17
  -3  -5   2 504185. 19272.0  14
  -3  -5   1 507.813 105.595  14
  -3  -5   1 608.699 145.329  41
   3  -5  -1 575.431 111.827   1
  -3  -5   0 56673.8 2378.82  15
  -3  -5   0 55367.6 2522.70  41
   3  -5   0 54935.8 2381.39   1
  -3  -5  -1 30999.5 1418.95  15
  -3  -5  -1 31757.0 1575.99  41
   3  -5   1 30654.1 1413.74   1
  -3  -5  -2 18562.5 921.465  15
  -3  -5  -2 17654.0 1040.84  41
   3  -5   2 17243.0 895.283   1
  -3   5  -2 17851.3 902.257   4
  -3  -5  -3 3513.60 318.733  15
  -3  -5  -3 4030.63 406.147  41
  -3   5  -3 3274.71 305.371   4
   3  -5   3 3069.90 288.799   1
   3  -5   4 43285.2 1945.12   1
  -3   5  -4 41610.7 1958.79   4
   3  -5   5 1698.56 257.673   1
  -3   5  -5 1926.33 259.810   4
   3  -5   6 2174.20 312.575   1
   3  -5   7 418.791 174.048   1
   3  -5   8 38689.9 2028.43   1
  -3  -5  -8 38791.4 2020.92  13
  -3  -5  -9 8039.71 699.186  13
  -3  -5  -9 6567.61 696.387   6
   3  -5   9 6917.30 698.885   1
  -3   5  -9 7321.63 584.234   3
  -3  -5  -9 7752.25 625.226  38
   3  -5  10 2334.50 431.392   1
  -3   5 -10 2238.03 320.499   3
  -3  -5 -10 3113.73 424.397  13
  -3  -5 -10 3006.00 479.585   6
  -3   5 -11 1412.62 295.621  16
   3  -5  11 1291.19 261.772  39
  -3   5 -11 1636.45 268.577   3
  -3  -5 -11 2000.77 392.627   6
  -3   5 -12 987.815 261.547  16
  -3   5 -12 1238.43 240.222   3
  -3  -5 -12 1590.56 367.343   6
   3   5  12 1127.38 254.641  39
   3  -5  12 944.551 251.167  39
  -3  -5 -13 1830.52 389.583   6
   3   5  13 2003.76 319.789  39
   3  -5  13 2112.52 350.025  39
  -3  -5 -14 7273.20 742.806   6
   3   5  14 9012.29 688.190  39
   3  -5  14 8005.06 699.664  39
  -3  -5 -15 2063.64 386.455   6
   3   5  15 1599.12 277.338  39
   3  -5  15 1568.49 298.362  39
  -3  -5 -16 11234.9 851.894   6
   3   5  16 10851.1 747.529  39
   3  -5  16 9844.99 774.507  39
  -3  -5 -17 3100.18 398.602   6
   3   5  17 3698.31 374.542  39
   3  -5  17 3190.70 383.952  39
  -3  -5 -18 15489.2 934.212   6
   3   5  18 15322.6 867.363  39
   3  -5  18 16794.6 954.721  39
  -3  -5 -19 127.802 86.7731   6
   3  -5  19 43.2394 82.3918  39
  -3  -6  20 17777.3 939.286  27
   3  -6 -20 16688.8 943.981   6
  -3  -6  19 237.565 135.671  27
  -3  -6  19 306.320 116.780  26
   3  -6 -19 383.263 156.354   6
  -3  -6  18 13999.7 870.586  35
  -3  -6  18 12085.5 823.897  26
  -3  -6  17 455.246 169.686  35
  -3  -6  17 694.905 198.151  26
  -3  -6  16 37990.3 1966.27  35
  -3  -6  16 37231.0 1950.17  26
  -3  -6  15 1316.78 283.174  35
  -3  -6  15 1371.54 281.601  28
  -3  -6  15 1337.02 281.837  26
  -3  -6  15 933.783 297.952  39
  -3  -6  14 11904.4 923.020  35
  -3  -6  14 13573.4 950.570  28
  -3   6  14 13257.4 1014.29  27
  -3  -6  14 13846.8 973.818  26
  -3  -6  14 13774.5 1052.19  39
  -3  -6  13 1556.24 307.561  35
  -3  -6  13 1506.79 334.846  39
  -3  -6  13 1517.05 389.140  10
  -3   6  13 1386.54 308.968  11
  -3  -6  13 1373.13 287.630  25
  -3  -6  13 1379.59 285.263  28
  -3   6  13 842.702 267.211  27
  -3  -6  13 1068.09 252.955  26
   3   6 -13 1146.62 295.624   5
  -3  -6  12 4112.90 485.771  35
  -3  -6  12 3841.54 525.618  39
  -3   6  12 3828.92 452.890  11
  -3  -6  12 3416.66 435.163  28
  -3   6  12 3257.60 466.831  27
  -3  -6  12 2895.49 426.621  25
   3   6 -12 3365.25 467.912   5
  -3  -6  11 11944.5 868.737  35
  -3  -6  11 12194.7 947.146  39
  -3   6  11 11946.2 823.654  11
  -3   6  11 10001.1 866.476  27
  -3  -6  11 12053.5 864.172  25
  -3  -6  11 10999.9 823.974  28
   3   6 -11 11506.3 898.378   5
  -3  -6  10 14298.0 930.876  35
   3   6 -10 12920.1 922.581   5
  -3   6  10 12404.6 828.437  11
  -3   6  10 10573.9 876.753  27
  -3  -6  10 13388.9 864.512  28
  -3  -6  10 11831.2 851.184  25
  -3  -6  10 11826.3 912.025  39
  -3  -6   9 97.5261 121.631  10
   3   6  -9 113.779 133.772   5
  -3  -6   8 3589.71 433.302  10
   3   6  -8 4108.37 416.274   5
  -3  -6   7 14312.0 855.274  19
  -3  -6   7 14244.5 917.333  10
   3   6  -7 15088.1 892.410   5
   3   6  -7 15127.8 835.704   4
  -3  -6   6 14906.8 879.390  19
  -3  -6   6 15673.2 932.943  10
   3   6  -6 15918.2 852.513   4
   3   6  -6 17249.5 916.388   5
  -3   6   5 2060.56 236.944  17
  -3  -6   5 2057.92 261.818  10
   3   6  -5 1980.65 220.819   4
   3   6  -5 2431.81 259.971   5
  -3   6   4 36621.1 1657.06  17
   3   6  -4 36138.2 1630.25   4
  -3  -6   4 35767.3 1689.17  10
  -3   6   3 2973.44 259.611  30
  -3   6   3 2663.84 259.760  17
  -3  -6   3 2908.25 291.573  10
  -3  -6   3 3589.26 288.821  14
  -3   6   2 136545. 5658.12  17
  -3  -6   2 142533. 5669.38  14
   3  -6  -1 8043.85 522.125   1
  -3  -6   1 9042.52 634.215  41
  -3  -6   1 8211.70 512.376  14
   3  -6   0 68867.3 2985.67   1
  -3  -6   0 73404.8 3185.31  41
   3  -6   1 15253.1 837.687   1
  -3  -6  -1 17900.8 1048.07  41
  -3  -6  -1 16230.0 856.458  15
   3  -6   2 81428.1 3468.51   1
  -3  -6  -2 89825.9 3743.00  41
  -3  -6  -2 79917.3 3483.07  15
  -3   6  -3 2038.92 238.973   4
   3  -6   3 2126.40 242.595   1
  -3  -6  -3 2142.29 332.389  41
  -3  -6  -3 2164.88 258.167  15
  -3  -6  -4 116496. 5059.60  15
   3  -6   4 121627. 5045.02   1
  -3   6  -4 125081. 5062.05   4
  -3  -6  -5 217.007 119.141  15
  -3   6  -5 681.607 171.752   4
   3  -6   5 528.568 156.120   1
   3  -6   6 218086. 9122.35   1
  -3   6  -6 226798. 9107.32   4
   3  -6   7 880.340 229.325   1
   3  -6   8 59299.0 2807.66   1
  -3   6  -8 57920.3 2622.29   3
  -3  -6  -8 53538.9 2793.50   6
  -3  -6  -9 96.7978 110.295  13
  -3  -6  -9 111.042 126.483   6
   3  -6   9 210.243 200.235   1
  -3   6  -9 129.675 104.497   3
  -3  -6  -9 307.633 151.684  38
   3  -6  10 87345.1 4072.08   1
  -3   6 -10 84133.1 3787.34   3
  -3  -6 -10 86729.9 3972.78  13
  -3  -6 -10 85770.2 4096.75   6
  -3   6 -11 3940.29 440.132   3
  -3   6 -11 4017.30 503.009  16
  -3  -6 -11 4321.22 590.418   6
  -3   6 -12 54186.5 2725.39  16
  -3   6 -12 52160.3 2569.40   3
  -3  -6 -12 56918.4 2884.79   6
   3   6  12 53437.9 2591.45  39
   3  -6  12 57775.1 2701.69  39
  -3   6 -13 7334.26 627.323   3
  -3  -6 -13 7850.72 778.227   6
   3   6  13 7250.35 615.566  39
   3  -6  13 6713.01 650.670  39
  -3  -6 -14 23291.2 1450.87   6
   3   6  14 20986.8 1244.29  39
   3  -6  14 21605.5 1330.78  39
  -3  -6 -15 243.371 210.279   6
   3   6  15 99.2498 116.835  39
   3  -6  15 290.613 169.146  39
  -3  -6 -16 15449.1 1029.87   6
   3   6  16 14135.2 884.740  39
   3  -6  16 14737.0 972.919  39
  -3  -6 -17 419.444 160.074   6
   3  -6  17 493.231 164.901  39
  -3  -6 -18 11691.6 743.621   6
   3  -6  18 10918.1 722.150  39
  -3  -6 -19 1242.37 188.926   6
   3  -6  19 1200.92 180.477  39
   3  -7 -20 4999.05 400.661   6
  -3  -7  20 5258.23 400.375  27
   3  -7 -19 1069.23 212.217   6
  -3  -7  19 869.377 176.370  26
  -3  -7  18 6848.51 561.627  35
  -3  -7  18 7134.28 560.338  26
  -3  -7  17 221.190 154.773  35
  -3  -7  17 70.7937 119.582  26
  -3  -7  16 72456.8 3327.22  35
  -3  -7  16 71225.4 3309.25  26
  -3  -7  15 2396.01 367.151  35
  -3  -7  15 2476.83 381.963  26
  -3  -7  14 31565.9 1701.71  28
  -3  -7  14 29862.4 1706.64  26
  -3  -7  14 30275.8 1707.31  35
  -3  -7  13 406.180 184.779  35
   3   7 -13 360.862 182.812   5
  -3   7  13 622.540 220.361  11
  -3  -7  13 687.982 281.195  10
  -3  -7  13 393.269 178.973  28
  -3  -7  13 793.083 238.212  25
  -3  -7  13 575.297 249.186  39
  -3  -7  12 86508.2 3815.05  35
   3   7 -12 82359.7 3870.54   5
  -3  -7  12 81324.5 4101.87  10
  -3   7  12 89070.5 3775.39  11
  -3  -7  12 80685.4 3745.78  28
  -3  -7  12 79664.4 3776.17  25
  -3  -7  12 77090.8 3881.02  39
  -3  -7  11 2882.30 406.176  35
   3   7 -11 2667.82 415.239   5
  -3   7  11 3018.84 396.488  11
  -3  -7  11 2544.21 467.599  10
  -3  -7  11 1897.68 336.636  28
  -3  -7  11 2940.75 404.063  25
  -3  -7  11 2088.90 392.140  39
  -3  -7  10 166871. 6651.46  35
   3   7 -10 156552. 6684.12   5
  -3   7  10 158043. 6529.17  11
  -3  -7  10 161729. 6860.25  10
  -3  -7  10 151944. 6556.71  25
  -3  -7  10 149515. 6526.33  28
  -3  -7  10 148290. 6659.76  39
  -3  -7   9 1805.20 331.527  10
   3   7  -9 2464.27 360.254   5
  -3  -7   9 1729.95 272.743  28
  -3  -7   9 1761.65 278.973  25
  -3  -7   9 2236.87 330.081  35
  -3  -7   8 57253.2 2886.41  10
   3   7  -8 65346.2 2875.65   5
  -3  -7   7 10746.2 699.405  19
  -3  -7   7 8760.23 710.746  10
   3   7  -7 10007.6 658.663   4
   3   7  -7 12006.8 753.217   5
  -3  -7   6 53807.9 2525.00  10
   3   7  -6 54124.9 2425.57   4
   3   7  -6 57087.9 2503.40   5
  -3   7   5 5467.70 431.260  17
  -3  -7   5 4670.56 425.547  10
   3   7  -5 4904.24 392.716   4
   3   7  -5 5519.62 432.492   5
  -3   7   4 171903. 6996.58  17
  -3  -7   4 167591. 7023.34  10
   3   7  -4 175093. 6964.44   4
  -3  -7   3 1625.67 208.710  14
  -3   7   3 2011.00 233.980  17
  -3  -7   2 112787. 4595.33  14
  -3  -7   2 112360. 4753.50  41
  -3   7   2 108317. 4588.62  17
  -3  -7   1 1488.90 266.106  41
   3  -7  -1 1350.15 194.622   1
  -3  -7   1 1146.46 178.975  14
  -3  -7   0 70656.9 3102.67  41
   3  -7   0 63552.1 2857.75   1
  -3  -7   0 66897.8 2866.34  14
   3  -7   1 2232.09 248.825   1
  -3  -7  -1 1905.43 240.078  15
  -3  -7  -2 18293.2 1145.91  41
   3  -7   2 15477.3 872.586   1
  -3  -7  -2 15731.0 894.463  15
   3  -7   3 6049.45 478.294   1
  -3  -7  -3 6709.65 513.840  15
   3  -7   4 21528.3 1149.62   1
  -3   7  -4 21218.7 1135.34   4
  -3  -7  -4 20878.7 1161.86  15
  -3   7  -5 420.558 141.844   4
   3  -7   5 700.114 169.745   1
  -3  -7  -5 660.783 176.122  15
  -3   7  -6 2206.86 313.218   4
   3  -7   6 2535.02 342.942   1
  -3  -7  -6 2422.61 349.141  15
  -3   7  -7 865.640 207.480   4
   3  -7   7 507.355 193.726   1
  -3  -7  -7 447.318 159.279  15
   3  -7   8 14670.5 1050.20   1
  -3   7  -8 15491.0 936.466   3
  -3  -7  -8 13523.2 1042.83  15
  -3  -7  -8 13539.1 961.911  38
  -3  -7  -8 15544.3 1100.07   6
  -3  -7  -9-57.0632 153.653  15
   3  -7   9-54.7871 157.710   1
  -3   7  -9 34.4565 85.8996   3
  -3  -7  -9 289.461 186.318   6
  -3  -7  -9-82.9073 103.342  38
   3  -7  10 4984.45 630.589   1
  -3   7 -10 5182.58 504.318   3
  -3  -7 -10 4980.22 532.765  38
  -3  -7 -10 4729.29 632.680   6
  -3  -7 -10 5350.48 598.292  13
  -3  -7 -10 3686.94 559.454  15
  -3  -7 -11 956.673 334.652   6
  -3   7 -11 1465.81 272.294   3
  -3  -7 -11 1274.66 328.069  15
  -3  -7 -11 1278.83 296.198  13
  -3   7 -12 1108.63 243.367   3
  -3  -7 -12 1063.90 333.521   6
   3   7  12 1015.40 233.332  39
  -3   7 -13 1514.91 283.672   3
   3   7  13 1798.05 297.138  39
   3  -7  13 925.806 255.655  39
  -3  -7 -13 2068.24 407.398   6
   3   7  14 19936.6 1164.36  39
   3  -7  14 19494.3 1252.74  39
  -3  -7 -14 20492.5 1354.44   6
   3   7  15 873.795 208.249  39
   3  -7  15 910.519 244.028  39
  -3  -7 -15 615.502 252.373   6
   3  -7  16 3034.05 393.785  39
  -3  -7 -16 2937.01 398.327   6
   3  -7  16 2404.81 301.322  35
  -3  -7 -17 32.7152 129.035   6
   3  -7  17 214.751 136.175  39
  -3  -7 -18 7495.14 547.414   6
   3  -7  18 7621.08 540.233  39
  -3  -7 -19 70.0548 73.5417   6
   3   8 -20 9754.57 608.542  40
  -3  -8  20 11475.8 628.033  27
  -3  -8  19 846.536 161.675  26
  -3  -8  18 13104.1 840.067  35
  -3  -8  18 14299.4 850.892  26
  -3  -8  17 175.535 143.109  35
  -3  -8  17 201.433 128.056  26
  -3  -8  16 24171.7 1407.19  35
  -3  -8  16 25163.0 1413.49  26
  -3  -8  15 85.4034 122.945  35
  -3  -8  15 43.2771 146.100  26
  -3  -8  14 10996.7 869.882  35
  -3  -8  14 12431.0 924.461  26
  -3   8  13 249.458 169.355  11
  -3  -8  13 94.1948 143.916  25
  -3  -8  13 136.761 131.355  35
  -3   8  12 5810.31 562.032  11
  -3  -8  12 3186.51 557.383  10
   3   8 -12 3621.01 513.979   5
  -3  -8  12 3523.60 464.347  28
  -3  -8  12 4091.67 501.761  25
  -3  -8  12 5235.25 558.363  35
  -3  -8  11 885.465 295.092  10
   3   8 -11 530.004 230.121   5
  -3  -8  11 777.818 233.962  25
  -3  -8  11 444.499 185.499  28
  -3  -8  11 670.192 228.639  35
  -3  -8  10 6793.57 734.065  10
   3   8 -10 6420.06 675.059   5
  -3  -8  10 7024.91 604.256  28
  -3  -8  10 6737.73 613.231  25
  -3  -8  10 7124.00 648.357  35
  -3   8   9 7705.23 614.152  12
  -3  -8   9 6635.19 684.506  10
   3   8  -9 7209.27 674.909   5
  -3   8   9 6688.88 597.923  24
  -3  -8   9 8230.05 631.610  25
  -3  -8   9 7123.04 590.067  28
  -3  -8   9 7783.40 668.353  35
  -3   8   8 181.706 112.296  24
  -3  -8   8 778.436 174.450  28
   3   8  -8 432.575 141.690   4
   3   8  -8 820.381 214.803   5
  -3   8   8 473.720 145.541  12
  -3  -8   8 486.712 175.260  10
   3   8  -7 137.919 101.310   4
   3   8  -7 136.347 109.788   5
  -3  -8   7 75.9233 86.4982  10
   3   8  -6 2116.58 257.527   4
   3   8  -6 2097.55 287.227   5
  -3  -8   6 1457.08 253.717  10
  -3   8   5 2964.57 336.190  17
   3   8  -5 3762.16 361.815   5
   3   8  -5 3516.72 332.660   4
  -3  -8   5 3039.19 347.165  10
  -3   8   4 25511.5 1326.48  17
   3   8  -4 26580.9 1305.46   4
   3   8  -4 26973.1 1323.71   5
  -3  -8   4 25613.4 1346.31  10
  -3   8   3 217.470 98.7309  17
   3  -8  -2 61865.0 2749.15   1
  -3  -8   2 62663.8 2878.73  41
  -3   8   2 62025.7 2717.78  17
  -3  -8   2 61531.7 2718.51  14
  -3  -8   1 5629.37 447.060  14
   3  -8  -1 5724.05 455.001   1
  -3  -8   1 5446.62 538.467  41
  -3  -8   0 28381.0 1419.82  14
   3  -8   0 27368.7 1408.04   1
  -3  -8  -1 256.219 117.253  14
   3  -8   1 387.891 123.967   1
  -3  -8  -1 290.740 178.229  41
  -3  -8  -2 33078.5 1678.01  15
   3  -8   2 32734.6 1650.11   1
  -3  -8  -3 1698.35 257.402  15
   3  -8   3 1722.70 245.989   1
  -3  -8  -3 2389.95 417.804  41
  -3  -8  -4 48078.9 2343.01  15
   3  -8   4 52091.4 2345.60   1
  -3  -8  -5 4810.06 489.875  15
   3  -8   5 6276.30 530.231   1
  -3   8  -5 4943.89 468.557   4
  -3  -8  -6 61768.7 3091.23  15
   3  -8   6 67622.2 3112.37   1
  -3   8  -6 71482.0 3105.27   4
  -3  -8  -7 610.523 210.767  15
  -3   8  -7 844.735 218.964   4
   3  -8   7 1039.66 274.027   1
  -3  -8  -7 1058.20 266.794   6
  -3  -8  -7 721.666 214.045  38
   3  -8   8 38396.9 1975.13   1
  -3   8  -8 34400.2 1764.99   3
  -3  -8  -8 30396.1 1886.59  15
  -3  -8  -8 33658.1 1842.22  38
  -3  -8  -8 35598.0 1964.73   6
  -3  -8  -9 117.494 134.165  15
   3  -8   9 572.645 240.558   1
  -3   8  -9 732.297 197.504   3
  -3  -8  -9 119.151 171.862   6
  -3  -8  -9 266.805 157.175  38
   3  -8  10 38371.9 2095.55   1
  -3   8 -10 36570.4 1821.45   3
  -3  -8 -10 36031.1 2006.25  13
  -3  -8 -10 36952.2 1893.04  38
  -3  -8 -10 34523.9 2048.30   6
  -3  -8 -11 2740.08 434.257  13
  -3  -8 -11 2262.88 428.514  15
  -3  -8 -11 2267.18 453.887   6
  -3   8 -11 2666.25 371.253   3
  -3  -8 -11 3099.27 417.433  38
  -3   8 -12 68401.5 3170.09   3
  -3  -8 -12 71531.8 3471.68   6
   3   8  12 67153.2 3135.71  39
  -3  -8 -13 350.580 214.626   6
  -3   8 -13 191.160 160.721   3
  -3  -8 -14 26566.2 1586.45   6
  -3   8 -14 24611.9 1389.36   3
   3  -8  15 8031.95 661.926  39
  -3  -8 -15 6676.76 661.519   6
   3  -8  15 7051.96 566.188  35
   3  -8  16 27166.7 1455.75  39
  -3  -8 -16 26677.0 1482.12   6
   3  -8  16 26791.8 1369.28  35
   3  -8  17 221.005 126.156  39
  -3  -8 -17 387.237 151.927   6
   3  -8  17 239.040 99.4406  35
  -3  -8 -18 12814.7 754.095   6
   3   9 -19 935.361 175.638  40
  -3  -9  19 979.244 159.503  26
  -3  -9  18 6602.53 527.915  35
  -3  -9  18 7518.71 536.827  26
  -3  -9  17 524.668 172.316  35
  -3  -9  17 972.408 218.210  26
  -3  -9  16 24961.1 1430.13  35
  -3  -9  16 26648.3 1446.94  26
  -3  -9  15 745.726 228.954  35
  -3  -9  15 764.945 246.421  26
  -3  -9  14 16025.0 1071.51  35
  -3  -9  14 15167.3 1076.30  26
  -3  -9  13 2241.05 361.464  35
  -3  -9  13 1503.81 310.631  25
  -3  -9  12 38678.8 2355.63  10
  -3  -9  12 38394.0 2094.65  25
  -3  -9  12 42900.5 2153.94  35
  -3  -9  11 3366.16 550.994  10
   3   9 -11 3121.99 490.611   5
  -3  -9  11 3905.02 464.861  28
  -3  -9  11 3499.46 463.892  25
  -3  -9  11 4264.57 503.754  35
  -3  -9  10 150280. 6817.26  10
   3   9 -10 147663. 6704.84   5
  -3  -9  10 149940. 6535.09  28
  -3  -9  10 157450. 6592.41  25
  -3  -9  10 170636. 6705.56  35
  -3   9   9 24734.5 1415.70  24
  -3  -9   9 24176.6 1352.60  28
  -3  -9   9 23971.1 1525.35  10
   3   9  -9 25218.6 1496.21   5
  -3   9   8 114698. 5397.43  24
  -3  -9   8 121847. 5498.75  10
  -3   9   8 136261. 5362.78  12
   3   9  -8 127664. 5479.58   5
   3   9  -8 127694. 5363.07   4
  -3   9   7 6563.66 616.579  24
   3   9  -7 7494.28 587.364   4
   3   9  -7 7652.61 647.821   5
  -3  -9   7 7897.03 672.085  10
  -3   9   7 8494.97 595.103  12
  -3   9   6 23465.3 1377.87  17
   3   9  -6 27165.0 1357.16   4
   3   9  -6 28496.3 1429.58   5
  -3  -9   6 23969.7 1399.32  10
  -3   9   5 8221.68 631.685  17
   3   9  -5 8555.68 599.549   4
   3   9  -5 8691.97 624.295   5
  -3  -9   5 7518.52 616.424  10
  -3   9   4 139735. 5948.28  17
   3   9  -4 144359. 5906.94   4
   3   9  -4 143219. 5924.81   5
  -3   9   3 6375.46 505.285  17
   3  -9  -3 5695.03 504.850   1
  -3  -9   2 253428. 10350.5  14
   3  -9  -2 256006. 10385.0   1
  -3  -9   2 261507. 10552.8  41
  -3  -9   1 108404. 4696.70  14
   3  -9  -1 110871. 4715.00   1
  -3  -9   1 117623. 4963.93  41
  -3  -9   0 29237.3 1498.28  14
   3  -9   0 29083.8 1488.32   1
  -3  -9   0 32320.2 1761.41  41
  -3  -9  -1 6052.10 514.032  14
   3  -9   1 6709.23 518.903   1
  -3  -9  -1 7271.65 723.728  41
   3  -9   2 60103.4 2901.24   1
  -3  -9  -2 83065.3 3471.65  41
  -3  -9  -3 995.149 213.792  15
   3  -9   3 760.861 178.769   1
  -3  -9  -3 1268.12 349.312  41
   3  -9   4 27712.9 1444.94   1
  -3  -9  -4 25732.7 1445.61  15
  -3  -9  -5 16661.4 1093.91  15
  -3  -9  -5 16618.6 1118.64  38
   3  -9   5 19389.5 1123.43   1
  -3  -9  -6 894.423 233.644  15
   3  -9   6 818.770 241.730   1
  -3   9  -6 787.876 210.069   4
  -3   9  -6 655.072 190.007  40
  -3  -9  -6 485.517 176.061  38
  -3  -9  -7 45.6606 103.913  38
  -3   9  -7 43.5013 108.448   4
   3  -9   7-48.4876 148.044   1
  -3  -9  -7 201.570 145.061  15
  -3   9  -7 42.4482 105.823  40
  -3  -9  -7-95.0950 136.871   6
  -3  -9  -8 449.985 200.998  15
  -3   9  -8 894.039 246.380   4
   3  -9   8 1244.07 317.929   1
  -3   9  -8 1252.85 248.094   3
  -3  -9  -8 561.052 215.312  38
  -3  -9  -8 1306.78 324.779   6
  -3  -9  -9 614.893 235.035  15
   3  -9   9 299.351 228.892   1
  -3   9  -9 542.018 198.059   3
  -3  -9  -9 566.531 210.423  38
  -3  -9  -9 604.484 268.932   6
  -3  -9 -10 595.531 228.731  13
  -3  -9 -10 780.547 282.437  15
   3  -9  10 965.567 335.378   1
  -3   9 -10 639.658 201.546   3
  -3  -9 -10 842.375 240.002  38
  -3  -9 -10 1089.65 320.968   6
  -3   9 -11 2103.72 335.935   3
  -3  -9 -11 1630.55 322.838  38
  -3  -9 -11 1290.65 365.731   6
  -3   9 -12 876.687 242.187   3
  -3  -9 -12 802.710 289.858   6
  -3   9 -13 760.161 213.879   3
  -3  -9 -13 734.509 283.218   6
  -3   9 -14 12643.1 841.494   3
  -3  -9 -14 11734.6 943.861   6
  -3  -9 -15 292.586 195.150   6
   3  -9  15 207.731 128.458  35
  -3  -9 -16 2746.22 360.976   6
   3  -9  16 2705.19 308.049  35
  -3  -9 -17 682.481 166.195   6
   3  -9  17 508.679 131.244  35
  -3  -9 -18 6931.57 469.325   6
   3  10 -19 932.415 159.731  40
  -3 -10  19 907.915 147.103  26
  -3 -10  18 6601.49 510.768  35
   3  10 -18 7657.00 574.493  40
  -3 -10  18 7735.21 521.403  26
  -3 -10  17 1343.93 240.299  35
  -3 -10  17 1144.87 219.394  26
  -3 -10  16 7012.37 598.271  35
  -3 -10  16 7440.05 615.287  26
  -3 -10  15 1534.49 293.133  35
  -3 -10  15 1797.32 320.408  26
  -3 -10  14 1971.89 336.213  35
  -3 -10  14 1513.79 320.358  26
  -3 -10  13 1864.40 334.389  35
  -3 -10  13 1669.84 327.471  25
  -3 -10  12 424.402 186.390  35
  -3 -10  12 281.084 197.072  25
  -3 -10  11 68.8907 171.751  10
  -3 -10  11 45.2734 130.338  25
  -3 -10  11 47.8846 119.389  35
  -3 -10  10 379.622 202.456  25
  -3 -10  10 430.095 196.086  28
  -3  10  10 611.808 209.676  24
  -3 -10  10 940.234 278.872  10
   3  10 -10 550.694 225.177   5
  -3  10   9 4173.01 498.111  24
  -3 -10   9 4410.44 458.318  28
   3  10  -9 4308.72 542.439   5
   3  10  -9 5366.62 528.829   4
  -3  10   8 220.809 162.342  24
  -3 -10   8 342.997 157.997  10
  -3  10   8 241.670 131.828  12
   3  10  -8 235.776 152.073   5
   3  10  -8 221.048 135.538   4
  -3  10   7 1112.56 256.801  24
   3  10  -7 1254.76 234.025   4
   3  10  -7 1304.67 271.855   5
  -3  10   7 1182.80 220.265  12
  -3 -10   7 1431.23 276.388  10
  -3  10   6 4203.16 471.533  17
   3  10  -6 4087.67 423.133   4
   3  10  -6 4904.05 487.979   5
  -3  10   6 4821.35 434.332  12
  -3  10   5 1343.35 228.995  40
   3  10  -5 1181.72 218.817   4
   3  10  -5 1440.96 255.038   5
  -3  10   5 973.339 212.857  17
   3  10  -4 533.658 156.620   4
   3 -10  -4 825.138 205.389   1
  -3  10   4 1110.67 221.278  17
  -3  10   3 21939.7 1213.22  17
   3 -10  -3 22216.5 1242.27   1
   3  10  -3 20690.2 1170.03   4
  -3 -10   2 12297.0 785.297  14
   3 -10  -2 10772.7 767.037   1
  -3 -10   2 11489.3 882.977  41
  -3 -10   1 37246.9 1874.76  14
   3 -10  -1 37565.7 1884.33   1
  -3 -10   1 42714.6 2134.32  41
  -3 -10   0 4568.44 444.494  14
   3 -10   0 4147.46 417.382   1
  -3 -10   0 5016.92 598.114  41
  -3 -10  -1 1434.49 261.163  14
   3 -10   1 1928.58 281.017   1
  -3 -10  -1 2399.61 430.327  41
  -3 -10  -2 66735.2 3163.03  14
   3 -10   2 67136.4 3131.15   1
  -3 -10  -3 1370.47 266.879  14
  -3  10  -3 1941.76 280.359   2
   3 -10   3 1639.13 275.134   1
  -3 -10  -3 2362.81 482.460  41
  -3  10  -4 76634.1 3226.50   2
   3 -10   4 69420.5 3234.62   1
  -3 -10  -4 69031.9 3323.48  38
  -3  10  -4 68785.3 3211.03  40
  -3 -10  -5 5202.12 560.518  15
   3 -10   5 5619.49 569.612   1
  -3 -10  -5 6311.06 632.122  38
  -3  10  -5 7067.71 606.447  40
  -3 -10  -6 43643.5 2294.16  15
  -3  10  -6 44020.7 2231.60  40
  -3 -10  -6 41474.8 2265.77  38
   3 -10   6 46965.1 2308.20   1
  -3 -10  -7 2057.55 376.244  15
   3 -10   7 2348.51 407.345   1
  -3  10  -7 2372.31 376.303  40
  -3 -10  -7 2394.56 395.424  38
  -3 -10  -8 87651.0 4052.11  38
  -3  10  -8 89920.1 4060.03  40
   3 -10   8 99223.4 4223.17   1
  -3  10  -8 92237.4 3953.21   3
   3 -10   9 4691.40 625.909   1
  -3  10  -9 6206.66 577.974   3
  -3 -10  -9 5457.69 596.108  38
  -3  10  -9 5529.39 603.619  40
  -3 -10  -9 4575.61 604.817   6
  -3 -10  -9 3987.59 582.316  15
  -3  10 -10 63814.7 2978.83   3
  -3 -10 -10 62420.2 3050.18  38
  -3 -10 -10 62271.3 3206.31   6
  -3  10 -11 410.759 182.726   3
  -3 -10 -11 509.231 211.140  38
  -3 -10 -11 125.431 202.296   6
  -3  10 -12 54627.9 2623.00   3
  -3 -10 -12 52419.6 2634.79  38
  -3 -10 -12 58281.2 2871.14   6
  -3  10 -13 6870.99 607.549   3
  -3 -10 -13 8011.38 753.443   6
  -3  10 -14 25142.8 1393.06   3
  -3 -10 -14 27509.5 1550.99   6
  -3 -10 -15 1876.52 322.175   6
   3 -10  15 2084.51 278.482  35
  -3 -10 -16 22787.7 1233.46   6
   3 -10  16 22632.4 1169.33  35
  -3 -10 -17 176.916 96.0223   6
   3 -10  17 367.663 109.560  35
   3  11 -18 5455.44 442.570  40
  -3 -11  18 5947.57 421.757  26
  -3 -11  17 1394.72 228.604  35
   3  11 -17 1191.16 230.242  40
  -3 -11  17 1469.91 235.208  26
  -3 -11  16 10932.9 773.010  35
   3  11 -16 11870.8 848.514  40
  -3 -11  16 12584.9 812.793  26
  -3 -11  15 109.988 139.735  35
  -3 -11  15 192.064 141.077  26
  -3 -11  14 9503.37 760.586  35
  -3 -11  13 1423.25 290.374  35
  -3 -11  13 1080.31 282.861  25
  -3 -11  12 24748.1 1437.60  35
  -3 -11  12 21213.9 1369.89  25
  -3 -11  11 6473.97 639.221  25
  -3  11  10 37326.1 2030.06  24
  -3 -11  10 39343.2 2022.13  25
  -3  11   9 946.695 261.512  24
  -3 -11   9 1088.98 246.919  28
   3  11  -9 870.650 228.302   4
   3  11  -9 549.693 226.192   5
  -3  11   8 45841.0 2417.74  24
   3  11  -8 44944.8 2322.17   4
  -3  11   8 51531.1 2345.42  12
   3  11  -7 7759.15 650.611   4
  -3  11   7 8211.24 742.695  24
  -3  11   6 56677.9 2870.74  17
   3  11  -6 64018.1 2828.49   4
  -3  11   5 1169.08 244.672  17
  -3  11   5 1940.42 291.451  40
   3 -11  -5 1211.54 225.605  38
   3  11  -5 1563.43 270.602   4
   3 -11  -5 937.238 250.574   1
   3 -11  -4 70817.8 3341.46   1
   3  11  -4 73977.1 3288.26   4
  -3  11   4 69226.1 3316.96  17
  -3  11   4 77886.1 3296.15  40
   3  11  -3 30318.3 1553.75   4
   3 -11  -3 27246.6 1554.99   1
  -3  11   3 29855.7 1528.57  40
   3 -11  -2 24967.1 1404.54   1
  -3 -11   2 24764.6 1530.28  41
  -3  11   2 25886.1 1369.01  40
  -3 -11   1 211.631 120.003  14
  -3  11   1 446.998 138.680   2
   3 -11  -1 669.034 179.813   1
  -3  11   1 320.378 139.150  40
  -3 -11   1 604.491 244.248  41
  -3 -11   0 59321.3 2788.65  14
   3 -11   0 60229.7 2778.09   1
  -3  11   0 56700.6 2719.30   2
  -3  11   0 58568.4 2738.79  40
  -3 -11  -1 5692.11 554.387  14
   3 -11   1 5879.16 543.890   1
  -3  11  -1 6496.99 555.766   2
  -3  11  -1 7700.12 596.867  40
  -3 -11  -2 42565.7 2156.05  14
   3 -11   2 41992.4 2116.29   1
  -3  11  -2 42620.6 2094.12   2
  -3 -11  -2 44621.7 2278.62  38
  -3  11  -2 39587.6 2086.39  40
  -3 -11  -3 3402.63 431.411  14
  -3  11  -3 3661.80 414.028   2
   3 -11   3 3657.73 426.000   1
  -3 -11  -3 3851.93 498.371  38
  -3  11  -3 3217.68 396.669  40
  -3 -11  -4 57397.0 2917.26  14
  -3 -11  -4 61834.3 3010.89  38
  -3  11  -4 61028.7 2895.72  40
  -3  11  -4 63737.8 2879.75   2
   3 -11   4 63606.9 2942.96   1
   3  11   5 295.368 166.358  17
   3 -11   5 186.270 171.066   1
  -3 -11  -5 99.7715 134.564  38
  -3  11  -5 295.336 166.494  40
  -3  11  -6 6470.93 632.155  40
  -3 -11  -6 6923.42 679.622  38
   3 -11   6 5834.40 643.907   1
  -3 -11  -7 232.844 197.295  15
   3 -11   7 335.347 213.580   1
  -3  11  -7 683.182 222.819  40
  -3 -11  -7 672.138 230.056  38
  -3 -11  -8 377.782 203.394  15
  -3 -11  -8 415.050 211.929  38
  -3  11  -8 770.372 245.786  40
   3 -11   8 364.010 239.773   1
  -3  11  -8 409.479 177.672   3
  -3 -11  -9 102.371 172.805  38
  -3  11  -9 52.5278 141.479  40
  -3  11  -9 167.618 153.804   3
  -3 -11 -10 49.3676 181.242  38
  -3  11 -10 311.009 190.292  40
  -3  11 -10 167.765 159.813   3
  -3 -11 -11 231.230 156.410  38
  -3 -11 -11 236.577 199.880   6
  -3  11 -11 285.970 161.328   3
  -3 -11 -12 459.575 190.564  38
  -3 -11 -12 273.858 201.369   6
  -3  11 -12 231.254 180.186   3
  -3 -11 -13 1638.32 337.516   6
  -3  11 -13 1368.49 268.619   3
   3 -11  14 14538.0 907.415  35
  -3 -11 -14 14719.0 996.922   6
  -3  11 -14 14979.3 913.904   3
   3 -11  15 2051.96 275.502  35
  -3 -11 -15 2172.92 311.679   6
   3 -11  16 4094.70 356.072  35
  -3 -11 -16 3628.02 362.206   6
   3 -11  17 94.9806 70.2973  35
  -3 -11 -17 69.2679 68.3317   6
   3  12 -18 1932.92 216.579  40
  -3 -12  17 154.748 92.8189  35
   3  12 -17 76.4256 93.5343  40
  -3 -12  17 43.0768 76.0001  26
  -3 -12  16 7580.54 589.188  35
   3  12 -16 8424.53 651.843  40
  -3 -12  16 9583.25 641.977  26
  -3 -12  15 2581.22 346.611  35
   3  12 -15 3086.91 408.327  40
  -3 -12  14 1103.10 244.368  35
   3  12 -14 621.298 230.902  40
  -3 -12  14 1081.17 266.682  26
  -3 -12  13 5809.66 581.008  35
  -3 -12  13 5896.00 586.260  25
   3  12 -13 6832.72 702.877  40
  -3 -12  12 2999.56 442.156  25
  -3  12  11 864.861 248.397  24
  -3 -12  11 1241.63 279.773  25
  -3 -12  10 2591.55 402.564  25
  -3  12  10 2835.74 431.011  24
  -3  12   9 3504.70 483.879  24
  -3  12   8 414.373 205.349  24
  -3 -12   8 551.146 176.773  28
   3  12  -8 736.580 208.000   4
  -3  12   7 160.569 172.257  24
   3  12  -7-40.9662 117.927   4
   3 -12  -6 3714.29 417.609  38
   3  12  -6 3002.78 395.203   4
   3 -12  -6 3306.56 463.843   1
  -3  12   6 3421.59 494.668  24
  -3  12   6 3661.57 465.461  17
  -3  12   5 1783.69 323.040  17
   3 -12  -5 1937.69 287.368  38
   3 -12  -5 2008.74 347.522   1
   3  12  -5 1886.74 318.370   4
  -3  12   4 5262.71 496.972  40
   3  12  -4 4511.79 480.279   4
   3 -12  -4 4596.28 522.476   1
  -3  12   3 15778.9 989.938  40
   3  12  -3 16473.8 1027.80   4
   3 -12  -3 14571.9 1024.83   1
  -3 -12   2 22689.1 1445.57  41
  -3  12   2 22228.5 1252.77  40
   3  12  -2 23035.0 1280.89   4
   3 -12  -2 20980.8 1269.09   1
  -3  12   2 19544.0 1220.51   2
  -3 -12   1 13911.9 1080.73  41
  -3  12   1 13178.4 863.794  40
   3 -12  -1 11708.2 854.445   1
  -3  12   1 11699.2 840.746   2
  -3 -12   1 11710.9 857.941  14
  -3  12   0 34991.2 1789.68  40
   3 -12   0 34229.8 1808.41   1
  -3  12   0 32156.9 1764.26   2
  -3 -12   0 34090.4 1824.35  14
  -3  12  -1 10405.5 765.648  40
   3 -12   1 8987.16 736.470   1
  -3  12  -1 9658.53 737.364   2
  -3 -12  -1 9434.83 770.672  14
  -3 -12  -2 63648.3 3028.89  38
  -3  12  -2 61088.2 2815.73  40
  -3  12  -2 57074.9 2775.63   2
   3 -12   2 55305.2 2798.48   1
  -3 -12  -2 55761.1 2832.32  14
  -3 -12  -3 8943.69 803.521  38
  -3  12  -3 7012.14 651.663  40
  -3  12  -3 8657.32 690.763   2
   3 -12   3 7747.64 692.528   1
  -3 -12  -3 7387.46 695.310  14
  -3 -12  -4 66195.6 3198.99  38
  -3  12  -4 65458.2 3079.32  40
  -3  12  -4 67951.9 3063.32   2
   3 -12   4 64196.6 3100.55   1
  -3 -12  -4 60596.6 3100.22  14
  -3 -12  -5 21788.3 1415.40  38
  -3  12  -5 23356.9 1368.52  40
   3 -12   5 20239.0 1355.97   1
  -3 -12  -5 20449.1 1371.95  14
   3 -12   6 58313.4 2874.59   1
  -3  12  -6 61488.8 2835.22  40
  -3 -12  -6 53983.1 2821.64  38
   3  12   6 53070.9 2851.91  17
  -3 -12  -6 53165.7 2837.89  14
   3 -12   7 5955.73 688.503   1
  -3 -12  -7 6292.52 670.820  38
  -3  12  -7 7086.83 687.613  40
   3  12   7 5009.05 650.504  17
  -3 -12  -7 5029.29 649.368  14
  -3 -12  -8 53687.8 2778.89  38
  -3  12  -8 54463.6 2788.71  40
  -3  12  -8 56834.0 2690.97   3
  -3 -12  -9 5474.20 614.290  38
  -3  12  -9 4931.49 591.659  40
  -3  12  -9 4665.69 521.883   3
  -3  12 -10 29569.5 1770.36  40
  -3 -12 -10 30731.6 1762.53  38
  -3  12 -10 32621.2 1713.96   3
  -3 -12 -11 2068.20 350.249  38
  -3  12 -11 1534.47 321.044  40
  -3  12 -11 2137.43 347.331   3
  -3 -12 -12 32757.9 1771.06  38
  -3  12 -12 34539.4 1760.53   3
  -3  12 -13 2905.26 358.183   3
   3 -12  14 15487.1 900.990  35
  -3  12 -14 14926.4 896.890   3
   3 -12  15 1016.20 180.294  35
   3 -12  16 8958.29 552.451  35
   3  13 -17 1390.41 194.026  40
  -3 -13  17 1121.24 168.862  26
  -3 -13  16 9847.92 641.044  35
   3  13 -16 9202.70 663.534  40
  -3 -13  15 1112.76 219.870  35
  -3 -13  15 1238.37 239.918  26
   3  13 -15 1075.90 227.751  40
  -3 -13  14 17770.3 1087.18  26
   3  13 -14 16385.2 1098.53  40
  -3 -13  13 1026.30 240.822  25
   3  13 -13 960.881 270.618  40
  -3 -13  12 6937.49 647.135  25
   3  13 -12 7053.19 712.340  40
  -3  13  11 4839.92 543.338  24
  -3 -13  11 5414.49 571.090  25
   3  13 -11 5050.81 600.756  40
  -3  13  10 35519.3 1934.29  24
  -3 -13  10 37535.4 1918.94  25
   3  13 -10 31481.6 1931.70  40
  -3  13   9 4172.71 531.086  24
  -3  13   8 39077.4 2153.13  24
  -3  13   7 341.340 201.007  24
  -3  13   6 30506.4 1771.01  24
   3 -13  -6 26613.8 1519.50  38
   3  13  -6 27970.8 1571.43   4
   3 -13  -6 26942.5 1657.46   1
   3  13  -5 1362.22 277.985   4
   3 -13  -5 1251.03 302.214   1
   3 -13  -5 1726.70 302.029  38
   3 -13  -4 55147.7 2692.10  38
  -3  13   4 61318.3 2778.39  40
   3  13  -4 59448.5 2795.63   4
   3 -13  -4 58118.0 2858.81   1
  -3  13   3 9952.54 730.151  40
   3  13  -3 9257.78 735.379   4
  -3  13   2 52501.4 2432.88  40
   3  13  -2 49861.2 2441.96   4
   3 -13  -2 47814.0 2440.71   1
  -3  13   2 47743.7 2416.14   2
  -3 -13   1 12039.9 1023.93  41
  -3  13   1 10351.1 772.052  40
   3 -13  -1 8849.72 756.509   1
  -3  13   1 9962.43 777.295   2
  -3 -13   0 23182.6 1399.70  14
  -3  13   0 24590.3 1377.69  40
   3 -13   0 22129.5 1366.99   1
  -3  13   0 21856.1 1340.36   2
  -3 -13  -1 181.568 138.647  14
  -3  13  -1 282.248 142.208  40
  -3 -13  -1 80.2234 258.217  41
  -3  13  -1 80.9333 123.616   2
   3 -13   1-42.9336 157.594   1
  -3 -13  -2 39089.6 2272.23  14
  -3  13  -2 43596.1 2266.06   2
   3 -13   2 43980.1 2298.55   1
  -3 -13  -2 50704.6 2537.33  38
  -3  13  -2 46053.6 2292.90  40
  -3 -13  -3 498.338 203.571  14
  -3  13  -3 338.492 173.073   2
  -3 -13  -3 582.200 244.886  38
  -3  13  -3 395.925 185.369  40
  -3 -13  -3 455.437 321.574  41
  -3 -13  -4 20443.1 1352.01  14
  -3 -13  -4 20032.7 1380.29  38
  -3  13  -4 19975.6 1292.73  40
  -3  13  -4 21798.9 1303.36   2
  -3 -13  -5 4464.65 573.933  38
  -3  13  -5 4577.18 535.519  40
  -3 -13  -5 3948.08 540.321  14
  -3 -13  -6 1730.61 367.270  38
  -3  13  -6 1036.21 283.527  40
  -3 -13  -7 657.387 274.078  38
  -3  13  -7 538.275 213.381  40
  -3 -13  -8 1858.63 359.193  38
  -3  13  -8 1199.56 314.454  40
  -3  13  -8 1530.46 302.332   3
  -3 -13  -9 3241.41 454.905  38
  -3  13  -9 2888.05 453.388  40
  -3  13  -9 2715.82 399.309   3
  -3 -13 -10-94.0582 151.359  38
  -3  13 -10 151.315 125.743  40
  -3  13 -10 39.9711 128.645   3
  -3 -13 -11 591.209 207.301  38
  -3  13 -11 455.227 203.157  40
  -3  13 -11 668.029 211.461   3
  -3 -13 -12 1570.20 281.259  38
  -3  13 -12 2580.95 361.991  40
  -3  13 -12 2028.21 306.719   3
   3 -13  13-54.6468 104.048  35
  -3  13 -13 57.2488 116.528   3
   3 -13  14 356.859 128.872  35
   3 -13  15 97.4963 79.4707  35
   3  14 -16 3603.80 331.760  40
  -3 -14  16 3652.57 322.020  26
   3  14 -15 483.851 154.807  40
  -3 -14  15 650.218 172.914  26
   3  14 -14 1060.78 231.760  40
  -3 -14  14 1187.65 236.692  26
   3  14 -13 166.672 140.797  40
   3  14 -12 1913.89 360.492  40
  -3 -14  12 1995.47 331.290  25
   3  14 -11 497.371 223.159  40
  -3 -14  11 946.815 250.014  25
  -3  14  11 1360.14 292.100  24
  -3  14  10 3955.41 498.391  24
  -3 -14  10 3888.50 481.280  25
  -3 -14   9 2281.34 369.980  25
  -3  14   9 2099.47 381.856  24
  -3  14   8 1209.23 314.999  24
   3 -14  -7 971.731 244.155  38
  -3  14   7 644.422 254.945  24
   3 -14  -6 1141.46 272.607  38
  -3  14   6 1238.54 324.644  24
   3 -14  -5 282.150 159.082  38
  -3  14   5 129.791 161.980  24
  -3  14   4 7352.49 626.155  40
   3 -14  -4 5283.19 545.585  38
   3 -14  -3 18352.4 1169.24  38
  -3  14   3 21676.1 1256.53  40
   3  14  -3 20815.0 1274.84   4
  -3  14   2 813.914 217.827  40
  -3  14   2 897.307 248.184   2
   3  14  -2 893.179 238.556   4
  -3  14   1 4109.72 483.458  40
   3  14  -1 4622.79 524.848   4
  -3  14   1 4868.64 529.506   2
  -3  14   0 38518.6 2035.44  40
  -3  14   0 37210.1 2039.85   2
  -3 -14  -1 2879.38 435.209  14
  -3 -14  -1 3217.89 608.911  41
  -3  14  -1 3290.96 430.306  40
  -3  14  -1 2955.56 418.925   2
  -3 -14  -2 20717.5 1430.63  14
  -3  14  -2 24986.7 1446.72   2
  -3 -14  -2 28698.5 1723.21  38
  -3 -14  -2 30407.7 1984.60  41
  -3  14  -2 22289.7 1412.50  40
  -3  14  -3 6307.13 623.932   2
  -3 -14  -3 5982.92 704.989  38
  -3  14  -3 5696.02 613.042  40
  -3  14  -4 36802.0 1912.11   2
  -3 -14  -4 32662.1 1988.85  38
  -3  14  -4 33750.7 1903.33  40
  -3  14  -5 1758.24 352.004  40
  -3 -14  -5 1805.09 394.730  38
  -3 -14  -6 20336.5 1380.68  38
  -3  14  -6 20862.6 1373.30  40
  -3 -14  -7 4976.96 611.521  38
  -3  14  -7 5360.74 615.099  40
  -3  14  -8 48492.1 2347.01   3
  -3 -14  -8 45088.2 2413.62  38
  -3  14  -8 45968.8 2451.02  40
  -3  14  -9 6555.46 595.901   3
  -3 -14  -9 5506.44 605.669  38
  -3  14  -9 5291.44 609.556  40
  -3  14 -10 16593.9 1009.53   3
  -3 -14 -10 14259.4 1011.21  38
  -3  14 -10 14050.4 1042.18  40
  -3  14 -11 468.311 168.137   3
  -3  14 -11 459.459 191.300  40
  -3 -14 -11 801.828 220.852  38
  -3  14 -12 19717.4 1051.99   3
  -3  14 -12 17198.0 1062.18  40
  -3 -14 -12 17127.3 1043.68  38
   3 -14  12 16825.5 987.036  35
  -3  14 -13 3666.75 357.875   3
   3 -14  13 3698.22 353.804  35
   3 -14  14 2681.35 272.990  35
   3 -14  15 802.963 128.186  35
   3  15 -15 2135.13 254.842  40
  -3 -15  15 2763.78 275.000  26
   3  15 -14 10402.0 722.399  40
  -3 -15  14 12142.5 745.607  26
   3  15 -13 3894.12 423.705  40
   3  15 -12 17258.8 1129.77  40
  -3  15  12 19331.5 1097.93  24
  -3 -15  11 433.170 184.279  25
  -3  15  11 347.115 176.191  24
  -3  15  10 14655.0 1014.16  24
  -3 -15  10 14598.4 998.479  25
  -3  15   9 5417.67 597.452  24
  -3 -15   9 5037.54 540.541  25
  -3  15   8 16090.8 1169.06  24
   3 -15  -7 2621.05 412.666  38
  -3  15   7 3649.35 517.180  24
  -3  15   6 33621.5 1954.19  24
   3 -15  -6 30255.6 1720.89  38
  -3  15   5 13105.0 1069.77  24
   3 -15  -5 10286.7 829.909  38
  -3  15   4 23548.8 1574.29  24
   3 -15  -4 20201.4 1273.01  38
  -3  15   3 437.336 198.185   2
  -3  15   3 291.297 164.469  40
  -3  15   3 350.083 225.660  24
   3 -15  -3 203.607 176.242  38
  -3  15   2 22064.2 1362.65   2
   3 -15  -2 21525.9 1285.71  38
  -3  15   2 20978.9 1294.22  40
  -3  15   1 33584.2 1842.88   2
   3 -15  -1 31606.9 1748.64  38
  -3  15   1 34506.7 1807.10  40
  -3  15   0 7190.15 678.724   2
  -3  15   0 6807.50 644.768  40
  -3  15  -1 2860.62 422.848   2
  -3  15  -1 3429.13 454.623  40
  -3  15  -2 11465.5 900.557   2
  -3 -15  -2 13723.0 1124.90  38
  -3  15  -2 10782.6 883.679  40
  -3  15  -3 5076.28 566.865   2
  -3 -15  -3 5308.64 681.914  38
  -3  15  -3 5799.63 613.226  40
  -3  15  -4 2536.32 411.396  40
  -3 -15  -4 3246.71 510.645  38
  -3  15  -5 3834.70 510.136  40
  -3 -15  -5 2961.62 487.184  38
  -3 -15  -6 4774.70 594.032  38
  -3  15  -6 4783.67 585.550  40
  -3  15  -7 1821.78 368.169  40
  -3 -15  -7 1702.05 362.564  38
  -3  15  -8 77.6000 142.524   3
  -3  15  -8 259.195 166.962  40
  -3 -15  -8 238.949 194.657  38
  -3  15  -9 1302.45 258.454   3
  -3  15  -9 724.232 239.284  40
  -3 -15  -9 1260.18 282.764  38
  -3  15 -10 229.602 149.454   3
  -3  15 -10 129.077 138.651  40
  -3 -15 -10 192.449 151.877  38
  -3  15 -11 488.564 150.140   3
  -3  15 -11 438.151 167.083  40
  -3 -15 -11 394.975 168.383  38
  -3  15 -12 314.607 135.089   3
  -3 -15 -12 160.939 116.037  38
  -3  15 -12 160.849 94.7796  34
  -3  15 -12 145.789 107.230  40
   3 -15  13 18.9784 72.2735  35
  -3 -16  14 1096.42 182.473  26
  -3 -16  13-27.4354 100.679  26
   3  16 -12 128.383 107.776   3
  -3  16  12 27.2012 87.5820  24
  -3  16  11 33.3140 117.456  24
  -3  16  10-78.0406 137.569  24
  -3 -16  10 75.4287 121.380  25
  -3 -16   9 278.435 146.147  25
  -3  16   9 88.8344 156.770  24
  -3 -16   8 2474.93 374.618  25
  -3  16   8 2930.07 441.232  24
   3 -16  -7 443.715 231.066  38
  -3  16   7 547.628 237.240  24
   3 -16  -6 3383.12 449.601  38
  -3  16   6 3395.43 524.117  24
   3 -16  -5 1457.33 301.078  38
  -3  16   5 1788.25 389.428  24
  -3  16   4 8249.17 855.536  24
   3 -16  -4 7621.78 690.512  38
  -3  16   3 1547.32 333.863   2
  -3  16   3 1289.06 276.610  40
  -3  16   3 1303.83 353.585  24
   3 -16  -3 1600.01 322.183  38
  -3  16   2 3869.98 497.713   2
  -3  16   2 4644.28 496.032  40
   3 -16  -2 2885.46 431.283  38
  -3  16   1 392.893 200.224   2
  -3  16   1 301.024 169.851  40
   3 -16  -1 172.817 170.641  38
  -3  16   0 4522.24 540.814   2
   3 -16   0 5103.33 552.538  38
  -3  16   0 4862.70 540.729  40
  -3  16  -1 2365.01 392.129   2
  -3  16  -1 2376.75 381.200  40
   3 -16   1 2561.22 387.782  38
  -3  16  -2 18923.7 1269.30   2
  -3  16  -2 19298.8 1274.79  40
  -3  16  -3 767.557 242.473   2
  -3  16  -3 1024.22 279.221  40
  -3  16  -4 10556.1 852.863  40
  -3 -16  -4 8264.86 830.994  38
  -3  16  -5 102.826 165.760  40
  -3 -16  -5 499.810 211.706  38
  -3 -16  -6 7841.40 739.718  38
  -3  16  -6 7351.64 721.060  40
  -3  16  -7 806.973 262.680  40
  -3 -16  -7 423.084 209.730  38
  -3  16  -8 19277.0 1093.70   3
  -3 -16  -8 15888.3 1106.37  38
  -3  16  -8 17346.4 1172.46  40
  -3  16  -9 3653.90 397.638   3
  -3 -16  -9 3500.32 426.119  38
  -3  16  -9 3349.68 432.212  40
  -3  16 -10 21932.8 1120.85   3
  -3  16 -10 18120.2 1152.69  40
  -3 -16 -10 19352.3 1138.33  38
  -3  16 -11 1019.74 182.692   3
  -3  16 -11 1018.38 208.520  40
  -3  16 -11 1040.01 204.363  34
  -3 -16 -11 1126.27 215.301  38
  -3  16 -12 5871.90 417.291   3
  -3 -16 -12 5241.35 424.469  38
  -3  16 -12 5968.30 444.990  34
  -3  16 -12 6109.71 455.126  40
  -3 -17  13 1660.58 214.613  26
   3  17 -12 8898.33 573.414   3
  -3  17  11 2116.34 280.129  24
  -3  17  10 3718.67 407.044  24
  -3  17   9 6345.49 581.697  24
   3 -17  -8 9298.63 754.750  38
  -3 -17   8 10210.8 765.769  25
  -3  17   8 11151.5 843.062  24
   3 -17  -7 4294.32 493.923  38
  -3  17   7 4382.69 533.576  24
   3 -17  -6 14772.6 1025.54  38
  -3  17   6 16240.2 1160.08  24
   3 -17  -5 3696.17 478.479  38
  -3  17   5 3821.23 544.952  24
   3 -17  -4 9513.67 799.817  38
  -3  17   4 11744.9 996.922  24
  -3  17   3 3644.51 487.057   2
   3 -17  -3 3853.73 480.094  38
  -3  17   3 3692.44 549.931  24
  -3  17   2 8527.62 748.929   2
   3  17  -2 7719.08 650.549   2
  -3  17   2 7983.86 674.847  40
   3 -17  -2 7198.59 682.283  38
  -3  17   1 3813.68 504.653   2
  -3  17   1 3171.89 423.491  40
   3 -17  -1 3168.98 456.094  38
  -3  17   0 7104.75 685.055   2
   3 -17   0 6888.92 662.789  38
  -3  17   0 6468.25 624.000  40
  -3  17  -1 1624.35 343.683   2
  -3  17  -1 1770.73 322.648  40
   3 -17   1 1859.02 360.454  38
  -3  17  -2 2691.59 415.859   2
  -3  17  -2 2736.75 405.301  40
   3 -17   2 2747.03 423.876  38
  -3  17  -3 2906.50 424.820  40
  -3 -17  -3 2137.61 426.643  38
   3 -17   3 3541.46 471.559  38
  -3  17  -4 1291.66 300.360  40
  -3 -17  -4 1279.14 319.096  38
  -3  17  -5 48.1707 147.074  40
  -3 -17  -5-50.4700 154.095  38
  -3  17  -6 94.4551 144.394  40
  -3 -17  -6 318.964 160.824  38
  -3  17  -7 1128.49 281.467  40
  -3 -17  -7 691.759 229.319  38
  -3  17  -8 412.695 202.352  40
  -3 -17  -8 573.973 197.553  38
  -3  17  -9 935.517 219.607  40
  -3 -17  -9 987.449 211.398  38
  -3  17  -9 853.629 202.840  34
  -3  17 -10 232.888 105.786   3
  -3  17 -10 206.612 120.358  40
  -3 -17 -10 102.600 110.970  38
  -3  17 -10 169.421 107.749  34
  -3  17 -11 644.336 126.238   3
  -3  17 -11 586.653 139.407  40
  -3 -17 -11 504.364 131.581  38
  -3  17 -11 440.783 130.587  34
   3  18 -11 252.027 108.576   3
  -3  18  11 284.699 101.932  24
  -3  18  10-25.9955 95.3952  24
  -3  18   9 125.855 106.317  24
   3 -18  -8 947.735 208.900  38
  -3  18   8 1140.79 245.996  24
   3 -18  -7 325.956 169.750  38
  -3 -18   7 563.512 179.305  25
  -3  18   7 419.956 182.113  24
   3 -18  -6 582.219 215.575  38
  -3  18   6 1689.80 339.592  24
   3 -18  -5 978.453 251.705  38
  -3  18   5 922.444 278.468  24
  -3  18   4 4021.22 537.688  24
   3 -18  -4 3798.83 471.499  38
  -3  18   3 971.944 260.999   2
  -3  18   3 945.441 274.300  24
   3 -18  -3 1132.27 279.584  38
  -3  18   2 7813.09 715.705   2
   3  18  -2 7255.01 614.309   2
   3 -18  -2 7637.87 693.323  38
  -3  18   1 186.600 171.252   2
   3  18  -1 183.067 129.175   2
  -3  18   1 309.826 176.338  40
   3 -18  -1-45.7214 180.285  38
  -3  18   0 13011.9 942.035   2
   3  18   0 12103.6 859.804   2
   3 -18   0 13240.8 959.977  38
  -3  18   0 10949.1 848.582  40
   3 -18   1 3288.02 458.358  38
  -3  18  -1 3611.51 440.826  40
   3 -18   2 12814.0 939.854  38
  -3  18  -2 10571.5 837.387  40
  -3 -18  -3 3853.15 534.163  38
   3 -18   3 4075.48 507.483  38
  -3  18  -3 4468.61 507.360  40
  -3 -18  -4 8328.59 753.692  38
  -3  18  -4 8579.61 728.422  40
  -3  18  -5 1765.97 318.860  34
  -3 -18  -5 2211.31 353.882  38
  -3  18  -5 2303.88 369.513  40
  -3  18  -6 9499.39 764.019  34
  -3 -18  -6 10121.5 769.503  38
  -3  18  -6 10510.9 801.925  40
  -3  18  -7 8695.55 697.179  34
  -3 -18  -7 8922.18 676.350  38
  -3  18  -7 8787.75 697.277  40
  -3  18  -8 10471.6 724.321  34
  -3 -18  -8 9546.23 667.873  38
  -3  18  -8 9401.05 706.829  40
  -3  18  -9 2171.75 280.069  34
  -3 -18  -9 1669.87 240.373  38
  -3  18  -9 2408.69 293.942  40
  -3  18 -10 8365.00 530.894  34
  -3 -18 -10 7095.22 483.424  38
  -3  18 -10 7190.38 507.077  40
  -3  19   9 1451.01 215.786  24
  -3  19   8 4469.09 425.435  24
   3 -19  -7 3564.42 386.712  38
  -3  19   7 4749.47 467.462  24
   3 -19  -6 9889.41 737.455  38
  -3  19   6 11785.7 826.210  24
   3 -19  -5 936.270 231.842  38
  -3  19   5 964.000 240.363  24
  -3  19   4 8401.51 733.379  24
   3 -19  -4 8170.71 684.529  38
  -3  19   3 371.017 173.263   2
   3 -19  -3 162.679 149.559  38
  -3  19   2 6773.47 634.252   2
   3 -19  -2 7995.65 697.005  38
   3  19  -1 390.333 145.052   2
   3 -19  -1 352.664 220.286  38
   3  19   0 2713.64 353.157   2
   3 -19   0 3614.00 472.389  38
   3  19   1 1791.04 286.794   2
  -3  19  -1 1087.49 242.596  40
   3 -19   1 1547.05 332.073  38
   3  19   2 2448.48 340.327   2
  -3  19  -2 2257.33 334.453  40
   3 -19   2 3159.87 436.203  38
   3  19   3 145.334 138.573   2
  -3  19  -3 261.263 152.136  40
  -3  19  -4 737.321 201.030  40
  -3 -19  -4 909.002 233.208  38
  -3  19  -5 35.5923 120.158  40
  -3 -19  -5 69.1979 105.658  38
  -3  19  -6 594.152 175.310  40
  -3  19  -6 311.680 135.554  34
  -3 -19  -6 416.682 158.229  38
   3  19   7 551.855 151.708   2
  -3  19  -7 350.034 136.505  40
  -3  19  -7 138.858 98.5519  34
  -3 -19  -7 301.506 125.775  38
   3  19   8 41.1716 75.5423   2
  -3 -19  -8 20.5046 78.0847  38
  -3  19  -8 23.2541 71.0026  34
  -3  19  -8-24.2027 85.3300  40
   3 -20  -7 127.605 89.5021  38
  -3  20   7 245.118 108.951  24
   3 -20  -6 102.557 94.2198  38
  -3  20   6 170.454 112.094  24
   3 -20  -5-58.8853 123.548  38
  -3  20   5 62.9300 110.931  24
   3 -20  -4 1015.42 230.685  38
  -3  20   4 1362.66 250.466  24
   3 -20  -3 4319.80 468.762  38
   3 -20  -2 763.902 225.278  38
   3  20  -1 761.887 176.620   2
   3 -20  -1 401.251 179.455  38
   3 -20   0 8180.00 690.339  38
   3  20   0 6942.72 550.762   2
   3 -20   1 3681.90 454.998  38
   3  20   1 2550.98 322.031   2
   3 -20   2 7070.09 635.728  38
   3  20   2 6949.07 555.972   2
   3  20   3 2760.62 332.755   2
  -3  20  -4 8080.78 621.639  40
   3  20   4 9957.22 659.535   2
   3  20   5 4352.66 394.408  24
  -3  20  -5 4389.32 417.595  40
  -3 -20  -5 5082.45 428.425  38
  -3  20  -6 5878.86 455.802  40
   3 -21  -3 194.611 138.821  38
   3 -21  -2 4090.39 421.756  38
   3 -21  -1 3004.05 365.586  38
   3 -21   0 4639.57 463.796  38
  -4   0  21-48.7456 82.2906   8
  -4   0  20 11680.8 803.772   8
  -4   0  20 11968.4 759.608  27
  -4   0  19 124.165 145.930   8
  -4   0  19 34.1666 125.391  27
  -4   0  18 57433.3 2721.76   8
  -4   0  18 50852.6 2564.48  27
  -4   0  17 54.7892 157.716   8
  -4   0  17-43.8413 133.857  27
  -4   0  16 20371.8 1378.34   8
  -4   0  16 17806.2 1166.11  26
  -4   0  16 19175.0 1232.97  27
  -4   0  15-60.8509 175.165   8
  -4   0  15 126.460 121.343  26
  -4   0  15-47.5084 118.437  27
  -4   0  14 197726. 8404.31  22
  -4   0  14 196738. 8240.84   8
  -4   0  14 181972. 7941.32  26
  -4   0  13 214.189 177.988  22
  -4   0  13-40.4098 153.883  26
  -4   0  13-58.8299 169.349   8
  -4   0  12 92784.1 4652.86  22
  -4   0  12 97938.7 4339.20  28
  -4   0  12 101445. 4391.04  26
  -4   0  12 91846.0 4532.60   8
  -4   0  12 108019. 4356.13  11
  -4   0  11 59.8585 149.441  22
  -4   0  11 49.3260 133.064   8
  -4   0  11 206.224 126.381  28
  -4   0  10 86906.2 4042.04  22
  -4   0   9 262.994 141.067  22
  -4   0   9-35.8044 103.066  19
  -4   0   8 279295. 11677.9  22
  -4   0   8 295312. 11666.8  19
  -4   0   7-29.6066 99.9372  22
  -4   0   7 191.506 121.544  19
  -4   0   6 382448. 15003.8  37
  -4   0   6 384053. 14998.7  22
  -4   0   6 359971. 15053.1  19
  -4   0   5 46.2928 52.1189  10
  -4   0   5 203.701 85.4972  22
  -4   0   5 112.151 85.6243  19
  -4   0   5-21.1183 56.8947  37
  -4   0   4 39167.5 1656.55  31
  -4   0   4 36595.8 1604.64  10
  -4   0   4 35676.3 1658.02  22
  -4   0   4 37094.2 1763.75  19
  -4   0   4 35856.7 1672.08  37
  -4   0   3 133.731 64.1701  30
  -4   0   3 14.6724 42.2525  31
  -4   0   3-11.4507 36.8718  10
  -4   0   3 66.6897 61.1908  37
  -4   0   3 71.3200 83.8219  19
  -4   0   2 4480.69 365.197  19
  -4   0   2 4126.68 291.638  18
  -4   0   2 4244.17 300.684  30
  -4   0   2 3652.40 285.846  31
  -4   0   1 96.6889 49.2107  13
  -4   0   1 19.5731 56.3505  19
  -4   0   1-26.5090 42.6681  30
  -4   0   0 2056.77 213.823  13
  -4   0   0 3030.07 261.978  19
  -4   0  -1-58.9884 74.8885  13
  -4   0  -1-15.9802 48.8100  16
  -4   0  -2 44231.1 2036.70  13
  -4   0  -2 44510.0 1995.98  16
  -4   0  -3 139.706 98.5263  13
  -4   0  -3-122.347 70.4636  16
  -4   0  -4 686.512 177.880  13
  -4   0  -4 384.055 138.138  16
  -4   0  -5 67.6694 91.1368  13
  -4   0  -5 59.4988 90.8621  16
  -4   0  -6 21060.9 1255.31  13
  -4   0  -6 22878.8 1235.72  16
  -4   0  -7 376.810 148.559  13
  -4   0  -7 33.5799 90.4737  16
  -4   0  -8 66209.7 2986.63  16
  -4   0  -8 63359.9 3023.40  13
  -4   0  -9-37.7992 108.808  16
   4   0   9-30.6763 82.6008  39
  -4   0 -10 14517.8 1008.49  13
  -4   0 -10 14572.7 989.032  16
   4   0  10 14737.0 934.115  39
   4   0  11 35.1154 107.223  39
   4   0  12 114307. 4946.88  39
   4   0  13-38.1298 116.427  39
   4   0  14 5142.02 513.828  39
   4   0  15 37.3928 131.837  39
   4   0  16 33655.9 1735.86  39
   4   0  17-31.1298 118.548  39
   4   0  18 22287.1 1180.56  39
   4   0  19 40.3885 84.7391   8
   4   0  19-20.2390 82.3912  39
  -4  -1  21 23.8902 90.9760   8
  -4   1  21-24.0382 91.5396   8
  -4  -1  21 39.7630 78.3685  27
  -4  -1  20 5530.58 505.182   8
  -4   1  20 6005.18 524.215   8
  -4  -1  20 5379.72 461.478  27
  -4   1  20 4812.44 440.585  27
  -4   1  19 82.7889 126.435   8
  -4  -1  19 202.812 154.502   8
  -4  -1  19 102.473 115.351  27
  -4   1  19 33.8089 108.867  27
  -4  -1  18 20203.4 1302.97   8
  -4   1  18 21381.7 1340.01   8
  -4   1  18 19415.8 1208.07  27
  -4  -1  18 20203.1 1225.26  27
  -4  -1  17 1022.32 287.057   8
  -4   1  17 1489.79 357.176   8
  -4  -1  17 872.540 257.863  27
  -4  -1  17 785.646 225.796  26
  -4   1  17 1011.73 252.124  27
  -4  -1  16 4755.60 607.063   8
  -4   1  16 4748.15 605.346   8
  -4  -1  16 3922.42 460.999  26
  -4  -1  16 4209.48 505.373  27
  -4   1  16 3931.69 494.931  27
  -4  -1  15 8668.32 837.428   8
  -4   1  15 9131.56 861.699   8
  -4   1  15 8848.04 723.010  26
  -4  -1  15 7692.35 684.386  26
  -4   1  15 7649.53 720.602  27
  -4   1  14 1262.53 364.504  22
  -4  -1  14 1249.31 352.890  22
  -4  -1  14 784.439 321.394   8
  -4   1  14 1584.43 368.910   8
  -4   1  14 850.671 244.041  26
  -4  -1  14 908.994 258.636  26
  -4   1  14 769.480 252.496  27
  -4  -1  13 2071.68 439.566  22
  -4   1  13 2930.13 506.807  22
  -4  -1  13 2052.88 332.830  28
  -4  -1  13 2957.28 394.256  26
  -4   1  13 2152.39 348.981  26
  -4   1  13 2498.16 388.444  27
  -4  -1  13 2060.60 398.750   8
  -4   1  13 2236.75 407.573   8
  -4  -1  12 579.029 190.676  35
  -4   1  12 530.526 245.231  22
  -4  -1  12 1071.76 306.386  22
  -4  -1  12 920.674 232.960  26
  -4   1  12 557.526 188.194  26
  -4  -1  12 851.848 215.378  28
  -4  -1  12 1045.01 281.520   8
  -4   1  12 816.267 255.605   8
  -4   1  12 1077.69 246.997  11
  -4  -1  11 181.526 174.876  22
  -4   1  11 475.153 218.503  22
  -4  -1  11 400.828 158.109  26
  -4   1  11 909.103 215.208  26
  -4  -1  11 455.011 160.066  28
  -4   1  11 477.887 163.690  28
  -4   1  11 705.262 190.877  11
  -4  -1  11 149.634 153.084   8
  -4   1  11 195.713 158.239   8
  -4  -1  10 2853.03 360.402  19
  -4   1  10 2006.54 361.468  22
  -4  -1  10 1737.46 349.467  22
  -4  -1   9 5766.79 579.321  22
  -4  -1   9 6502.38 549.700  19
  -4   1   9 5033.01 538.609  22
  -4  -1   8 47115.5 2244.72  19
  -4   1   8 46909.4 2275.69  22
  -4  -1   8 46910.2 2283.17  22
  -4   1   7 119.428 105.328  37
  -4  -1   7 151.096 102.072  37
   4   1  -7 74.8301 68.7492   5
  -4  -1   7 392.836 137.587  19
  -4  -1   7 59.4113 74.1486  22
  -4   1   7 101.338 91.0333  19
  -4   1   7 29.5001 85.0011  22
  -4   1   6 74779.5 3275.50  37
  -4  -1   6 73947.4 3278.72  37
   4   1  -6 79312.5 3179.92   5
  -4   1   6 78364.9 3387.92  19
  -4   1   6 72846.0 3263.56  22
  -4  -1   6 77604.8 3278.96  22
  -4  -1   6 74749.1 3310.31  19
  -4  -1   6 74094.7 3222.47  10
  -4  -1   5 76986.6 3323.54  10
  -4  -1   5 80792.8 3388.37  37
  -4   1   5 78709.9 3378.10  37
  -4  -1   5 79913.2 3437.47  19
  -4   1   5 80159.5 3374.73  22
  -4  -1   5 79643.2 3370.40  22
  -4   1   5 82942.7 3519.24  19
  -4   1   4 76207.5 3072.83  31
  -4   1   4 75243.4 3075.76  30
  -4  -1   4 77421.0 3071.46  31
  -4  -1   4 70802.5 3037.05  10
  -4  -1   4 70571.3 3079.82  37
  -4   1   4 71010.4 3086.59  37
  -4  -1   4 72069.3 3145.51  19
  -4  -1   4 71583.7 3076.72  22
  -4   1   4 70082.9 3215.48  19
  -4   1   4 73617.0 3082.22  22
  -4   1   3 2858.28 246.038  31
  -4  -1   3 3016.19 251.405  30
  -4  -1   3 3390.93 261.213  31
  -4   1   3 3138.31 259.239  30
  -4  -1   3 2654.71 230.657  10
  -4   1   3 2576.90 308.651  19
  -4  -1   3 2986.34 290.305  19
  -4   1   3 3300.63 272.791  37
  -4  -1   3 2823.87 258.007  37
  -4  -1   2 205480. 8314.64  31
  -4   1   2 214589. 8328.93  30
  -4   1   2 206939. 8315.07  31
  -4  -1   2 204207. 8305.08  30
  -4   1   2 208972. 8307.66  18
  -4  -1   2 212600. 8307.83  18
  -4   1   2 199508. 8460.94  19
  -4  -1   2 214506. 8394.70  19
  -4   1   1 26658.1 1192.75  30
  -4  -1   1 25282.8 1157.83  30
  -4  -1   1 24639.5 1161.28  13
  -4   1   1 24832.8 1153.41  13
  -4   1   1 26651.6 1177.78  18
  -4  -1   1 26098.1 1176.12  18
  -4   1   1 25508.3 1275.44  19
  -4  -1   1 26151.4 1223.19  19
  -4  -1   0 188845. 7455.11  30
  -4  -1   0 190338. 7507.71  19
  -4  -1   0 184205. 7521.73  13
  -4   1   0 184220. 7491.82  13
   4  -1   1 912.276 118.462   1
  -4  -1  -1 729.847 148.655  13
  -4   1  -1 1036.84 161.210  13
  -4  -1  -1 1070.28 139.509  16
   4  -1   2 244814. 9836.40   1
  -4  -1  -2 236994. 9984.32  13
  -4   1  -2 252838. 9965.25  13
  -4  -1  -2 248658. 9892.32  16
  -4   1  -2 255404. 9972.50  16
   4  -1   3 40772.6 1895.39   1
  -4   1  -3 43780.1 2015.27  13
  -4  -1  -3 40715.3 2021.09  13
  -4  -1  -3 42595.0 1953.19  16
  -4   1  -3 47220.1 2025.54  16
   4  -1   4 277869. 11548.6   1
  -4  -1  -4 298788. 11714.2  13
  -4   1  -4 275733. 11652.0  13
  -4  -1  -4 270485. 11594.5  16
   4  -1   5 9403.20 665.555   1
  -4  -1  -5 10806.1 763.421  13
  -4   1  -5 10289.8 741.165  13
  -4  -1  -5 10010.2 702.835  16
  -4   1  -5 11695.9 737.126  16
   4  -1   6 216709. 9519.36   1
  -4   1  -6 246385. 9564.34  16
  -4  -1  -6 247547. 9645.89  13
  -4   1  -6 231402. 9598.96  13
  -4  -1  -6 231383. 9551.54  16
   4  -1   7 1170.82 242.823   1
  -4  -1  -7 1311.19 250.789  13
  -4   1  -7 1543.25 279.937  13
  -4  -1  -7 1415.16 255.046  16
  -4   1  -7 1426.08 249.116  16
  -4  -1  -8 102031. 4252.20  16
  -4   1  -8 94573.3 4186.27  16
  -4  -1  -8 93678.6 4240.05  13
  -4   1  -8 92466.3 4238.51  13
   4   1   9 1160.61 223.086  39
   4  -1   9 1303.85 226.837  39
  -4  -1  -9 1543.71 283.576  13
  -4   1  -9 1776.97 306.164  13
  -4   1  -9 1369.70 266.494  16
   4   1  10 126060. 5411.56  39
   4  -1  10 130015. 5407.80  39
  -4  -1 -10 122736. 5516.13  13
  -4   1 -10 129445. 5542.78  13
  -4   1 -10 128208. 5479.39  16
   4   1  11 856.994 220.419  39
   4  -1  11 870.150 212.033  39
  -4   1 -11 758.396 212.530  16
   4   1  12 86961.1 3883.05  39
   4  -1  12 85651.9 3871.53  39
   4  -1  12 91543.5 4004.07   9
  -4   1 -12 85132.4 3947.88  16
   4   1  13 10308.4 745.627  39
   4  -1  13 7693.09 671.810  39
   4   1  14 48577.1 2328.54  39
   4  -1  14 46099.1 2310.99  39
   4   1  15 294.270 163.249  39
   4  -1  15 37.6009 114.902  39
   4   1  16 16516.8 1037.95  39
   4  -1  16 18193.1 1085.76  39
   4   1  17 1276.88 241.956  39
   4  -1  17 1071.14 222.145  39
   4   1  18 7885.56 565.051  39
   4  -1  18 7581.11 564.391  39
   4   1  19 19.9561 70.3559   8
   4  -1  19 20.0040 73.4047   8
   4   1  19-39.1503 101.584  39
   4  -1  19-20.4992 75.2216  39
  -4  -2  21 295.409 106.681  27
  -4   2  20 10424.2 718.444   8
  -4  -2  20 9276.59 682.344   8
  -4  -2  20 9309.92 650.857  27
  -4  -2  19 468.383 183.962   8
  -4   2  19 687.607 223.261   8
  -4   2  19 995.247 209.814  27
  -4  -2  19 644.681 194.089  27
  -4   2  18 39724.0 2097.14   8
  -4  -2  18 38704.0 2060.09   8
  -4   2  18 39026.5 1985.08  27
  -4  -2  18 37897.4 1979.37  27
  -4  -2  17 314.163 206.818   8
  -4   2  17 109.534 167.746   8
  -4  -2  17 664.428 207.117  26
  -4   2  17 308.952 180.169  27
  -4  -2  17 436.531 194.112  27
  -4   2  16 39012.4 2112.23   8
  -4  -2  16 36309.0 2055.68   8
  -4   2  16 34989.5 1938.04  27
  -4  -2  16 33902.9 1864.02  26
  -4  -2  15 3475.20 448.298  35
  -4  -2  15 2806.20 393.953  26
  -4   2  15 3739.73 490.922  27
  -4  -2  15 3208.93 499.377   8
  -4   2  15 2819.67 478.891   8
  -4   2  14 86459.4 4158.82  22
  -4  -2  14 81143.6 4086.91  22
  -4  -2  14 83943.9 3787.15  35
  -4  -2  14 77233.5 3706.20  28
  -4  -2  14 78095.8 3718.44  26
  -4   2  14 85095.7 3854.28  27
  -4   2  14 86545.7 4019.81   8
  -4  -2  14 85024.5 3992.52   8
  -4   2  13 2072.78 447.935  22
  -4  -2  13 2936.71 514.998  22
  -4  -2  13 2938.34 407.649  35
  -4   2  13 2959.75 397.239  11
  -4  -2  13 3398.19 411.192  28
  -4  -2  13 3085.05 405.934  26
  -4   2  13 2656.64 393.299  26
  -4   2  13 1795.11 353.187  27
  -4  -2  13 1829.82 379.048   8
  -4   2  13 2646.93 451.298   8
  -4  -2  12 78281.6 4061.21  22
  -4   2  12 76872.8 4042.43  22
  -4  -2  12 85401.7 3847.20  35
  -4   2  12 90578.2 3775.66  11
  -4  -2  12 84850.0 3781.34  28
  -4   2  12 88543.3 3839.93  26
  -4  -2  12 88289.9 3807.37  26
  -4   2  12 87966.2 3903.29  27
  -4  -2  12 79514.0 3956.65   8
  -4   2  12 74648.4 3912.96   8
  -4  -2  11 6677.92 603.438  35
  -4   2  11 5824.48 510.699  11
  -4  -2  11 6355.35 567.790  26
  -4   2  11 6454.09 588.536  26
  -4   2  11 6150.41 599.214  27
  -4  -2  11 5823.44 539.247  28
  -4  -2  11 5394.43 645.811  22
  -4   2  11 4962.04 619.457  22
  -4   2  11 5193.58 587.038   8
  -4  -2  11 5040.94 597.788   8
  -4   2  10 81202.1 4134.55  22
  -4  -2  10 87381.2 4202.19  22
  -4  -2   9 2332.12 359.927  22
  -4   2   9 1980.11 335.191  22
  -4  -2   9 2264.95 320.994  19
   4   2  -9 2986.53 329.289   5
  -4  -2   8 191742. 7886.67  19
  -4   2   8 179117. 7901.60  22
  -4  -2   8 188087. 7942.58  22
   4   2  -8 202527. 7798.34   5
  -4   2   7 39273.9 1890.22  37
  -4  -2   7 38869.7 1897.85  37
   4   2  -7 40552.4 1790.68   5
  -4  -2   7 39828.2 1886.42  19
  -4  -2   7 37820.6 1877.41  22
  -4   2   7 37209.5 1868.83  22
  -4  -2   6 171769. 6899.80  10
  -4   2   6 168444. 6925.85  37
  -4  -2   6 168846. 6927.98  37
  -4  -2   6 166716. 6937.43  19
  -4  -2   6 169885. 6920.51  22
  -4   2   6 168972. 6920.50  22
  -4   2   5 7218.05 485.370  30
  -4  -2   5 7171.06 484.259  10
  -4  -2   5 7655.37 511.880  37
  -4   2   5 8241.29 528.333  37
  -4  -2   5 6809.79 485.740  22
  -4  -2   5 7959.21 543.195  19
  -4   2   5 7320.82 499.754  22
  -4   2   4 77205.5 3224.41  30
  -4  -2   4 75397.6 3215.29  10
  -4  -2   4 75492.3 3237.01  37
  -4   2   4 76141.3 3243.42  37
  -4   2   4 77531.0 3234.82  22
  -4   2   4 79463.5 3426.19  19
  -4  -2   4 78055.8 3233.01  22
  -4  -2   4 76679.3 3277.56  19
  -4   2   3 1460.00 170.210  31
  -4  -2   3 1570.56 174.671  31
  -4   2   3 1480.73 174.732  30
  -4  -2   3 1353.40 165.765  10
  -4  -2   3 1472.72 194.858  19
  -4   2   3 1867.71 269.776  19
  -4   2   3 1578.09 184.846  37
  -4  -2   3 1202.91 162.336  37
  -4   2   2 54987.6 2702.82  19
  -4   2   2 63804.6 2570.72  18
  -4  -2   2 61244.0 2625.14  19
  -4  -2   2 59761.5 2563.60  18
  -4  -2   2 59009.3 2571.96  31
  -4  -2   2 63412.0 2568.55  30
  -4   2   2 62458.3 2581.73  31
  -4   2   2 62980.9 2598.17  30
  -4  -2   1 34886.3 1609.48  13
   4  -2  -1 37903.0 1588.40   1
  -4  -2   1 37069.0 1593.18  18
  -4   2   1 36678.1 1709.25  19
  -4   2   1 35733.6 1588.21  18
  -4  -2   1 35606.8 1565.39  30
  -4  -2   0 17250.9 836.425  30
   4  -2   0 18642.5 863.392   1
  -4  -2   0 18130.0 947.995  13
  -4   2   0 18299.8 896.876  13
   4  -2   1 93109.8 3710.71   1
  -4  -2  -1 83633.8 3830.79  13
  -4   2  -1 92421.8 3779.53  13
   4  -2   2 45118.1 1977.96   1
  -4  -2  -2 43345.0 2124.13  13
  -4   2  -2 48287.2 2083.61  13
   4  -2   3 398.414 106.105   1
  -4   2  -3 26.6780 72.3469  13
   4  -2   4 1059.79 186.450   1
  -4  -2  -4 1011.15 215.616  13
  -4   2  -4 1194.57 226.576  13
   4  -2   5 10167.6 681.941   1
  -4  -2  -5 10719.4 763.847  13
  -4   2  -5 9886.14 734.544  13
   4  -2   6 629.716 186.894   1
  -4  -2  -6 864.947 211.523  13
  -4   2  -6 631.804 187.436  13
  -4   2  -6 816.403 201.557  16
   4  -2   7 8600.24 713.846   1
  -4   2  -7 8973.82 733.379  13
  -4  -2  -7 10098.1 765.414  13
   4  -2   8 920.884 243.753   1
  -4  -2  -8 1408.48 276.241  13
  -4   2  -8 1208.15 257.626  13
  -4   2  -8 812.304 213.497  16
   4  -2   9 214.308 112.577  39
  -4  -2  -9 302.365 164.647  13
  -4   2  -9 173.759 125.255  13
  -4   2  -9 112.626 132.555  16
  -4  -2  -9 166.001 117.273  38
   4   2  10 54786.3 2583.57  39
   4  -2  10 57698.5 2579.31  39
  -4  -2 -10 52393.5 2671.16  13
  -4   2 -10 54520.9 2635.85  16
   4   2  11 10285.9 753.124  39
   4  -2  11 9524.09 717.682  39
  -4   2 -11 9598.00 768.793  16
   4   2  12 76791.2 3389.51  39
   4  -2  12 70986.2 3345.83  39
  -4   2 -12 74956.5 3460.55  16
   4   2  13 1580.37 299.298  39
   4  -2  13 2063.42 321.312  39
   4   2  14 5287.77 513.884  39
   4  -2  14 3839.87 455.939  39
   4   2  15 363.075 185.196  39
   4  -2  15 304.169 150.408  39
   4   2  16 41618.8 2039.28  39
   4  -2  16 41824.4 2069.21  39
   4   2  17 8980.97 653.829  39
   4  -2  17 9826.18 698.519  39
   4   2  18 27161.6 1352.89  39
   4  -2  18 26630.8 1366.85  39
   4   2  19 848.952 153.530   8
  -4  -2 -19 639.570 146.748   7
  -4   2 -19 644.428 149.342   7
   4  -2  19 930.065 163.939   8
   4   2  19 871.205 154.771  39
   4  -2  19 567.718 136.768  39
  -4  -3  21-57.2545 75.2589  27
  -4   3  20 7974.70 606.251   8
  -4  -3  20 8004.65 599.220   8
  -4  -3  20 7668.81 571.060  27
  -4  -3  19 74.2024 125.233   8
  -4   3  19-38.6972 118.150   8
  -4  -3  19-33.3688 96.0553  27
  -4   3  18 8128.78 721.298   8
  -4  -3  18 8246.75 717.131   8
  -4   3  18 6892.90 627.405  27
  -4  -3  18 7936.07 636.179  26
  -4  -3  18 7736.92 661.145  27
  -4  -3  17 763.390 255.927   8
  -4   3  17 699.016 258.837   8
  -4   3  17 881.842 222.354  27
  -4  -3  17 1048.81 242.777  26
  -4  -3  16 169.242 156.306  35
  -4   3  16 528.544 267.903   8
  -4  -3  16 335.360 221.052   8
  -4  -3  16 865.243 222.621  26
  -4   3  16 816.526 245.080  27
  -4  -3  15 90.1861 121.778  35
  -4   3  15 503.684 211.562  27
  -4  -3  15 460.966 195.665  28
  -4  -3  15 252.633 160.609  26
  -4  -3  15 177.041 170.131   8
  -4   3  15 244.585 215.774   8
  -4  -3  14 4505.17 651.499  22
  -4   3  14 5689.06 722.650  22
  -4  -3  14 5046.29 560.969  35
  -4  -3  14 5194.42 541.158  28
  -4  -3  14 5143.70 539.993  26
  -4   3  14 5164.32 589.600  27
  -4  -3  14 5233.60 642.417   8
  -4   3  14 6406.30 715.554   8
  -4  -3  13 369.665 169.842  35
  -4  -3  13 143.431 146.302  22
  -4   3  13 213.117 161.961  22
  -4   3  13 467.987 186.421  11
  -4  -3  13 165.388 139.907  28
  -4  -3  13 326.175 161.006  26
  -4   3  13 302.695 178.129  27
  -4  -3  13 298.214 182.364   8
  -4   3  13 117.876 159.002   8
  -4  -3  12 586.306 205.588  35
  -4  -3  12 545.314 240.585  22
  -4   3  12 394.840 201.243  22
  -4   3  12 256.490 149.599  11
  -4  -3  12 474.133 184.625  28
  -4   3  12 484.561 203.651  27
  -4  -3  12 275.779 150.456  26
  -4  -3  12 507.559 215.056   8
  -4   3  12 54.3119 124.123   8
   4   3 -11 2576.34 364.967   5
  -4  -3  11 2733.99 385.171  35
  -4   3  11 1843.30 299.872  11
  -4  -3  11 2119.00 323.098  28
  -4  -3  11 3147.02 387.768  25
  -4   3  11 2323.02 373.594  27
  -4  -3  11 2522.58 359.002  26
  -4  -3  11 2787.85 476.583  22
  -4   3  11 2288.65 415.408  22
  -4  -3  11 2214.23 378.235   8
  -4   3  11 2091.80 365.366   8
   4   3 -10 427.795 162.725   5
  -4  -3  10 538.731 219.660  22
  -4   3  10 152.064 137.042  22
  -4   3   9 7595.22 692.764  22
  -4  -3   9 7694.18 702.584  22
  -4  -3   9 8879.94 671.130  19
  -4   3   8 14199.7 918.147  37
  -4  -3   8 14109.2 927.042  22
  -4   3   8 12804.9 886.453  22
  -4  -3   8 14288.3 882.937  19
   4   3  -8 13989.9 827.637   5
  -4  -3   7 3360.56 360.348  37
  -4   3   7 3043.61 344.874  37
  -4   3   7 3302.63 353.019  22
  -4  -3   7 3155.81 341.501  19
  -4  -3   7 2558.39 314.829  22
   4   3  -7 3212.10 309.428   5
  -4  -3   7 2791.22 324.389  10
  -4  -3   6 16392.1 906.625  10
  -4   3   6 15917.8 897.399  22
  -4  -3   6 15576.3 890.119  22
  -4  -3   6 16596.6 920.776  19
  -4  -3   6 16645.2 914.784  37
  -4   3   6 14672.6 883.716  37
  -4   3   5 50757.9 2222.00  30
  -4  -3   5 49662.7 2231.44  10
  -4   3   5 50985.6 2235.82  22
  -4  -3   5 50884.4 2270.29  19
  -4  -3   5 49132.7 2218.83  22
  -4  -3   5 50035.5 2233.34  37
  -4   3   5 51702.3 2248.41  37
  -4   3   4 99097.4 4035.27  30
  -4  -3   4 95673.3 4042.58  10
  -4  -3   4 97836.5 4084.88  19
  -4   3   4 97925.8 4034.85  22
  -4  -3   4 95287.9 4022.26  22
  -4  -3   4 96001.2 4036.69  37
  -4   3   4 99685.8 4047.93  37
  -4   3   3 9960.01 585.242  30
  -4  -3   3 10860.6 581.389  31
  -4   3   3 10148.0 570.333  31
  -4  -3   3 10810.8 603.854  10
  -4  -3   3 9692.29 604.063  19
  -4  -3   3 10064.7 586.393  37
  -4  -3   2 287869. 11353.5  18
  -4   3   2 280604. 11348.7  18
  -4   3   2 291761. 11402.6  30
  -4  -3   2 288183. 11370.2  31
  -4   3   2 286652. 11367.3  31
  -4   3   1 24647.7 1127.21  18
  -4  -3   1 23467.4 1120.35  18
   4  -3  -1 25294.7 1144.82   1
  -4  -3   0 294393. 11057.2  15
  -4   3   0 277986. 11069.5  18
  -4  -3   0 283852. 11076.0  18
   4  -3   0 284614. 11083.9   1
   4  -3   1 5458.98 362.101   1
  -4  -3  -1 4711.09 435.287  13
  -4   3  -1 5023.14 382.906  13
  -4  -3  -1 4923.62 341.042  15
   4  -3   2 365985. 14431.6   1
  -4  -3  -2 355612. 14621.6  13
  -4   3  -2 369004. 14518.1  13
   4  -3   3 26728.9 1303.92   1
  -4  -3  -3 27347.3 1459.84  13
  -4   3  -3 27528.5 1388.43  13
   4  -3   4 309276. 12860.5   1
  -4  -3  -4 338924. 13062.4  13
  -4   3  -4 325389. 12972.6  13
   4  -3   5 2073.39 284.661   1
  -4   3  -5 2341.00 329.812  13
   4  -3   6 226026. 9441.36   1
  -4   3  -6 222840. 9495.75  13
  -4  -3  -6 246065. 9561.27  13
   4  -3   7 4305.66 488.637   1
  -4  -3  -7 4958.10 513.905  13
  -4   3  -7 5543.89 538.102  13
   4  -3   8 80700.1 3781.57   1
  -4   3  -8 84955.9 3776.72  13
  -4   3  -8 82211.9 3683.77  16
  -4  -3  -8 81951.8 3764.91  13
  -4  -3  -9 5616.29 574.296  13
  -4   3  -9 6789.84 621.938  13
  -4   3  -9 5806.75 548.221  16
  -4  -3  -9 4781.02 586.553   6
  -4   3  -9 5323.47 489.835   3
  -4  -3  -9 5562.38 516.341  38
   4  -3  10 138078. 5854.94  39
  -4  -3 -10 133113. 6109.34   6
  -4  -3 -10 140483. 6024.46  13
  -4   3 -10 142521. 5965.87  16
   4   3  11 10158.9 753.766  39
   4  -3  11 9548.41 718.649  39
  -4  -3 -11 9676.41 883.271   6
  -4  -3 -11 9954.23 817.683  13
  -4   3 -11 8445.56 743.640  16
   4   3  12 31609.7 1670.35  39
   4  -3  12 30258.1 1649.13  39
  -4  -3 -12 31807.7 1864.82   6
  -4   3 -12 31433.4 1732.47  16
  -4  -3 -13 3077.20 480.197   6
   4   3  13 3159.41 401.077  39
   4  -3  13 3114.88 401.026  39
  -4  -3 -14 42079.9 2162.91   6
   4   3  14 38210.2 1980.73  39
   4  -3  14 38716.6 2007.69  39
  -4  -3 -15 1190.64 294.357   6
   4   3  15 853.802 233.171  39
   4  -3  15 1447.92 269.466  39
  -4  -3 -16 11177.0 830.344   6
   4   3  16 11983.7 787.944  39
   4  -3  16 10223.7 775.305  39
   4   3  17 783.463 195.905  39
   4  -3  17 909.088 209.345  39
   4   3  18 6381.61 478.261  39
   4  -3  18 6494.55 506.542  39
   4  -3  19 18.2075 76.4042   8
   4   3  19 18.1215 69.0089   8
  -4  -3 -19 19.1687 67.5818   7
  -4   3 -19 40.9561 72.1978   7
   4   3  19-68.6495 74.1067  39
   4  -3  19-19.6123 71.9690  39
   4  -4 -21 58.5542 84.2845   6
  -4  -4  21 18.0664 60.9933  27
  -4  -4  20 9355.33 630.951   8
  -4  -4  20 8615.43 607.614  27
  -4  -4  19-103.286 121.392   8
  -4   4  19 35.7645 120.734   8
  -4  -4  19-32.4988 114.589  27
  -4  -4  18 14530.6 1030.45   8
  -4   4  18 17829.8 1116.96   8
  -4  -4  18 14997.1 976.053  26
  -4  -4  18 16959.9 1052.45  27
  -4  -4  17 1205.77 261.730  35
  -4   4  17 1336.49 313.813   8
  -4  -4  17 1121.06 298.018   8
  -4  -4  17 1809.90 310.454  26
  -4   4  17 1267.00 289.395  27
  -4  -4  16 30078.9 1680.07  35
  -4  -4  16 28552.0 1650.23  26
  -4   4  16 30449.3 1738.56  27
  -4  -4  16 30963.5 1811.06   8
  -4   4  16 34314.9 1885.52   8
  -4  -4  15 3369.02 453.477  35
  -4  -4  15 3362.32 436.733  28
  -4  -4  15 3073.10 420.266  26
  -4   4  15 3808.56 506.771  27
  -4  -4  15 4021.69 540.908   8
  -4   4  15 3422.27 514.343   8
  -4  -4  14 46743.3 2438.66  35
  -4  -4  14 49263.4 2745.28  10
  -4  -4  14 47886.0 2402.76  28
  -4  -4  14 47279.0 2394.93  26
  -4   4  14 51177.5 2543.38  27
  -4  -4  14 48201.2 2585.62   8
  -4   4  14 47149.9 2575.06   8
  -4  -4  13 6394.12 648.791  35
  -4   4  13 6890.98 621.031  11
  -4  -4  13 6067.17 604.532  28
  -4  -4  13 6320.06 605.284  26
  -4   4  13 6668.85 685.832  27
  -4  -4  13 7142.03 749.014   8
   4   4 -12 69330.3 3255.45   5
  -4  -4  12 72745.7 3273.40  35
  -4   4  12 62829.0 3392.65  22
  -4  -4  12 66283.5 3447.88  22
  -4   4  12 65061.5 3112.64  11
  -4  -4  12 70569.2 3191.93  26
  -4  -4  12 71025.3 3208.60  25
  -4  -4  12 69428.3 3180.71  28
  -4   4  12 68451.2 3290.91  27
  -4  -4  12 63691.5 3324.34   8
  -4  -4  11 185.916 154.520  22
  -4   4  11 115.839 131.842  22
  -4   4  11 34.4898 131.371  11
  -4  -4  11 132.990 135.381  35
  -4   4  11 47.5494 128.069  27
  -4  -4  11-38.2849 103.131  28
  -4  -4  11 78.3277 105.497  26
  -4  -4  11 198.558 127.840  25
   4   4 -11 173.613 146.535   5
  -4   4  10 82285.6 4109.44  22
  -4  -4  10 86590.1 4177.00  22
  -4   4  10 94800.2 3941.03  11
  -4  -4  10 94354.3 4080.73  35
  -4  -4  10 90628.3 3982.03  28
  -4  -4  10 93349.4 4011.61  25
  -4   4  10 80529.7 4029.40  27
   4   4 -10 98594.4 4064.39   5
  -4  -4   9 3067.53 410.986  37
  -4   4   9 2363.72 358.948  37
  -4  -4   9 3719.45 395.374  19
  -4  -4   9 2759.49 392.634  22
  -4   4   9 2358.79 358.272  22
   4   4  -9 3480.34 383.457   5
  -4  -4   9 2632.13 397.941  10
  -4  -4   8 69326.4 3195.12  37
  -4   4   8 68548.1 3162.30  37
  -4   4   8 63521.8 3127.11  22
  -4  -4   8 72642.4 3133.53  19
  -4  -4   8 68715.7 3171.64  22
   4   4  -8 73648.7 3098.32   5
  -4  -4   8 71740.6 3211.25  10
  -4   4   7 39683.2 1894.72  37
  -4  -4   7 38666.6 1896.14  37
  -4  -4   7 38271.5 1878.71  22
  -4   4   7 37442.7 1876.73  22
  -4  -4   7 38976.5 1882.66  19
   4   4  -7 40730.2 1845.36   5
  -4  -4   7 40867.0 1928.39  10
  -4  -4   6 120005. 5035.21  10
  -4  -4   6 121753. 5032.25  19
  -4  -4   6 118032. 4988.28  22
  -4   4   6 120520. 5002.98  22
  -4  -4   6 120205. 5006.72  37
  -4   4   6 120706. 5017.63  37
  -4   4   5 256.413 94.4615  30
  -4  -4   5 184.255 88.0347  10
  -4   4   5 184.745 81.2682  22
  -4  -4   5 118.545 87.3321  19
  -4  -4   5 294.840 94.1374  22
  -4  -4   5 165.818 82.0532  37
  -4   4   5 190.654 91.7845  37
  -4   4   4 126215. 5067.95  30
  -4  -4   4 121505. 5088.13  10
  -4  -4   4 119414. 5052.44  37
  -4   4   4 126477. 5069.15  37
  -4  -4   4 124377. 5113.63  19
  -4  -4   3 474.684 104.999  31
  -4   4   3 354.809 97.2960  30
  -4   4   3 646.237 118.622  31
  -4  -4   2 268994. 10733.7  18
  -4   4   2 267577. 10731.7  18
  -4  -4   2 271676. 10751.2  31
  -4   4   2 276129. 10798.3  30
  -4   4   2 271103. 10750.5  31
  -4  -4   2 270801. 10728.4  14
  -4  -4   1 61678.4 2641.90  31
  -4   4   1 60580.7 2633.96  31
   4  -4  -1 66363.1 2689.90   1
  -4   4   1 61984.4 2629.81  18
  -4  -4   1 63690.4 2634.94  18
  -4  -4   1 63995.2 2639.37  14
   4  -4   0 161216. 6489.98   1
  -4   4   0 156053. 6443.56  18
  -4  -4   0 163594. 6456.87  18
  -4  -4   0 162011. 6461.81  15
  -4  -4  -1 13166.9 695.763  15
   4  -4   1 12372.6 696.431   1
  -4  -4  -2 67880.5 2934.65  15
   4  -4   2 70339.5 2942.65   1
  -4   4  -3 7580.32 568.661  13
   4  -4   3 7829.76 524.852   1
  -4  -4  -4 23886.7 1312.38  13
  -4   4  -4 20858.4 1200.24  13
   4  -4   4 20905.9 1134.11   1
  -4  -4  -5 10197.2 783.287  13
  -4   4  -5 10077.5 745.405  13
   4  -4   5 10021.2 694.883   1
  -4  -4  -6 1368.84 280.630  13
  -4   4  -6 953.709 243.653  13
   4  -4   6 1273.54 245.870   1
  -4  -4  -7 819.145 223.207  13
  -4   4  -7 1198.82 257.384  13
   4  -4   7 1234.90 261.500   1
  -4  -4  -8 807.832 234.032  13
  -4   4  -8 722.714 211.915  13
   4  -4   8 284.674 182.131   1
  -4   4  -8 754.418 182.427   3
  -4  -4  -8 490.286 194.618   6
  -4  -4  -9 8352.93 727.656  13
  -4   4  -9 8477.17 735.813  13
  -4   4  -9 8514.49 692.028  16
  -4  -4  -9 7444.31 758.758   6
   4  -4   9 7845.57 749.967   1
  -4   4  -9 7579.22 610.991   3
  -4  -4  -9 7203.53 628.202  38
  -4  -4 -10 16984.2 1155.55  13
  -4   4 -10 18904.2 1147.71  16
  -4  -4 -10 15706.5 1212.59   6
  -4   4 -10 16958.4 1034.30   3
  -4  -4 -10 15249.9 1027.14  38
   4   4  11 9819.88 741.485  39
   4  -4  11 9790.73 736.086  39
  -4  -4 -11 9375.49 884.839   6
  -4  -4 -11 8307.77 773.381  13
  -4   4 -11 9632.75 789.394  16
   4   4  12 36339.8 1821.68  39
   4  -4  12 31309.3 1767.66  39
  -4  -4 -12 37588.7 2066.47   6
  -4   4 -12 32987.6 1849.96  16
  -4  -4 -13 2799.17 469.339   6
   4   4  13 3080.52 393.799  39
   4  -4  13 2239.70 355.933  39
  -4  -4 -14 31668.6 1843.68   6
   4   4  14 34540.3 1723.73  39
   4  -4  14 30150.1 1701.94  39
  -4  -4 -15 1768.98 350.786   6
   4   4  15 1932.37 308.428  39
   4  -4  15 2488.71 361.716  39
  -4  -4 -16 32283.1 1763.73   6
   4   4  16 33171.9 1686.89  39
   4  -4  16 35570.2 1757.15  39
  -4  -4 -17 2533.94 335.100   6
   4   4  17 2280.58 295.297  39
   4  -4  17 3014.51 348.880  39
   4   4  18 32327.2 1559.81  39
   4  -4  18 34492.4 1623.71  39
  -4   4 -19 71.2789 67.9100   7
   4   4  19 77.6880 68.9794  39
   4  -4  19 54.7341 74.3207  39
  -4  -5  21 33.3394 61.1829  27
  -4  -5  20 8601.07 586.956  27
  -4  -5  19 687.036 173.736  26
  -4  -5  19 437.693 157.341  27
  -4  -5  18 9561.88 709.996  26
  -4  -5  17 427.987 186.458  35
  -4  -5  17 417.061 185.787  26
  -4  -5  16 3232.17 423.475  28
  -4  -5  16 3332.36 429.119  26
  -4   5  16 3716.39 486.323  27
  -4  -5  16 4219.49 492.734  35
  -4   5  15 679.239 245.450  27
  -4  -5  15 603.937 203.329  26
  -4  -5  15 770.896 219.911  28
  -4  -5  15 1071.25 261.293  35
  -4   5  14 217.540 175.088  27
  -4  -5  14-43.9585 148.447  26
  -4  -5  14 220.440 167.947  28
  -4  -5  14 241.394 170.268  35
  -4  -5  13 2140.59 365.939  35
  -4   5  13 2023.70 378.705  27
  -4  -5  13 1008.38 256.326  28
  -4  -5  13 2012.92 336.258  26
   4   5 -13 1749.98 339.598   5
  -4   5  13 1518.44 310.547  11
  -4  -5  13 1526.32 385.700  10
  -4  -5  12 2342.41 372.616  35
  -4   5  12 1219.27 297.215  27
  -4  -5  12 2780.98 384.732  26
  -4  -5  12 1941.10 324.597  28
  -4  -5  12 1627.79 310.067  25
   4   5 -12 1287.27 312.833   5
  -4   5  12 1632.14 310.176  11
  -4  -5  12 798.234 301.981  10
  -4  -5  11 2944.35 425.876  35
  -4  -5  11 2821.79 492.182  10
  -4   5  11 3206.16 392.549  11
  -4   5  11 2839.50 429.426  27
  -4  -5  11 3494.24 431.623  25
  -4  -5  11 3043.10 398.425  28
   4   5 -11 3431.62 443.743   5
  -4  -5  10 8560.85 709.995  35
  -4   5  10 8235.15 648.364  33
  -4  -5  10 7074.66 613.410  28
  -4  -5  10 8489.52 668.505  25
  -4   5  10 6759.91 664.533  27
  -4   5  10 8069.35 617.371  11
  -4  -5  10 8915.77 814.343  10
   4   5 -10 6901.01 639.617   5
  -4  -5   9 2377.77 370.640  10
   4   5  -9 1834.00 298.824   5
  -4  -5   9 1982.87 298.204  19
  -4  -5   8 13412.8 951.134  10
   4   5  -8 14455.5 890.403   5
  -4  -5   8 15332.8 923.353  19
  -4  -5   7 1589.01 258.755  10
   4   5  -7 1648.65 240.254   5
  -4  -5   7 1971.90 267.563  19
  -4  -5   6 7043.48 538.088  10
  -4  -5   6 6743.28 517.352  19
   4   5  -6 6308.22 480.811   5
  -4  -5   5 19963.5 1040.85  19
  -4  -5   5 17130.1 1004.46  10
  -4   5   5 19684.7 991.828  30
  -4  -5   4 144154. 5975.55  10
  -4   5   4 146535. 5930.24  30
  -4  -5   3 20844.5 1014.11  14
  -4   5   3 21660.7 1062.73  30
  -4   5   2 215328. 8590.85  30
   4  -5  -2 213938. 8593.33   1
  -4  -5   2 212339. 8543.79  14
   4  -5  -1 125952. 5141.02   1
  -4  -5   1 124543. 5098.55  14
   4  -5   0 139269. 5693.23   1
  -4  -5   0 139713. 5672.53  15
   4  -5   1 4222.65 350.068   1
  -4  -5  -1 4589.31 358.012  15
   4  -5   2 142722. 5801.16   1
  -4  -5  -2 140586. 5798.83  15
   4  -5   3 61222.3 2713.24   1
  -4  -5  -3 62418.9 2721.46  15
   4  -5   4 117406. 4874.66   1
  -4  -5  -4 114164. 4877.02  15
   4  -5   5 28488.7 1488.35   1
   4  -5   6 226326. 9784.56   1
  -4  -5  -6 256516. 9966.25  13
   4  -5   7 1632.55 314.898   1
  -4  -5  -7 2253.15 357.949  13
  -4  -5  -8 60062.2 2861.12  13
  -4  -5  -8 56440.9 2878.06   6
  -4   5  -8 55081.7 2653.46   3
   4  -5   8 60256.6 2883.32   1
  -4  -5  -8 58473.3 2736.63  38
  -4  -5  -9 1824.52 343.544  13
  -4  -5  -9 1684.87 361.317   6
   4  -5   9 2264.05 411.003   1
  -4   5  -9 1585.46 265.874   3
  -4  -5  -9 1717.76 297.242  38
  -4   5 -10 74669.0 3351.34  16
  -4  -5 -10 72341.6 3402.78  13
  -4  -5 -10 67660.7 3489.95   6
   4  -5  10 71767.7 3499.46   1
  -4   5 -10 71672.2 3207.58   3
  -4  -5 -10 66089.4 3229.51  38
  -4   5 -11 11693.9 921.529  16
  -4  -5 -11 13539.2 1005.26  13
  -4   5 -11 11890.4 844.585   3
  -4  -5 -11 13068.5 1080.92   6
  -4  -5 -11 12003.0 871.551  38
  -4  -5 -12 64184.6 3126.19   6
   4   5  12 57297.5 2802.73  39
  -4  -5 -13 1113.40 313.906   6
   4   5  13 1380.48 277.730  39
   4  -5  13 1320.74 276.783  39
  -4  -5 -14 29393.3 1720.21   6
   4   5  14 28340.8 1533.23  39
   4  -5  14 27848.7 1571.99  39
  -4  -5 -15 185.873 183.584   6
   4   5  15 433.595 159.701  39
   4  -5  15 306.046 161.010  39
  -4  -5 -16 7934.89 667.592   6
   4   5  16 7122.33 571.393  39
   4  -5  16 7760.90 628.325  39
  -4  -5 -17 218.959 127.465   6
   4   5  17 24.5382 103.125  39
   4  -5  17 266.810 131.636  39
  -4  -5 -18 3274.29 325.805   6
   4   5  18 2961.09 287.484  39
   4  -5  18 3035.60 324.018  39
   4  -5  19 294.138 90.2890  39
   4  -6 -20 8369.45 567.146   6
  -4  -6  20 9535.71 595.868  27
  -4  -6  19 2171.82 283.355  26
  -4  -6  19 2312.23 305.201  27
  -4  -6  18 22817.1 1258.59  26
  -4  -6  17 5272.62 534.439  35
  -4  -6  17 6440.63 568.977  26
  -4  -6  16 22711.0 1291.78  28
  -4  -6  16 21917.1 1297.79  26
  -4  -6  16 19741.1 1278.19  35
  -4  -6  15 349.466 172.633  26
  -4  -6  15 170.362 150.668  28
  -4  -6  15 557.552 206.492  35
  -4  -6  14 50176.9 2517.68  28
  -4  -6  14 48077.8 2510.47  26
  -4  -6  14 51113.4 2576.00  35
  -4   6  14 53943.9 2529.91  11
  -4  -6  13 1136.45 275.103  35
  -4  -6  13 1035.09 279.305  25
  -4  -6  13 1050.22 259.104  26
  -4  -6  13 1296.41 291.795  28
  -4   6  13 1184.38 307.567  27
   4   6 -13 1892.96 358.266   5
  -4   6  13 1300.56 284.147  11
  -4  -6  13 1401.35 366.310  10
  -4  -6  12 80185.9 3634.58  35
  -4  -6  12 77361.1 3578.86  25
  -4   6  12 77622.1 3694.29  27
  -4  -6  12 74918.3 3529.04  28
   4   6 -12 77027.2 3645.91   5
  -4  -6  12 75986.5 3881.95  10
  -4   6  12 75158.1 3502.65  11
  -4  -6  11 11922.1 901.358  35
  -4  -6  11 10071.0 961.182  10
  -4   6  11 11134.9 800.208  11
  -4  -6  11 11422.1 833.728  28
  -4   6  11 10940.8 904.342  27
  -4  -6  11 9569.75 799.772  25
   4   6 -11 10603.6 867.357   5
  -4  -6  10 90413.9 3992.99  35
  -4   6  10 84882.0 3813.72  11
  -4  -6  10 89177.3 4137.81  10
  -4   6  10 93952.2 3905.63  33
  -4  -6  10 84693.1 3877.47  25
  -4  -6  10 83353.3 3853.70  28
  -4   6  10 78895.0 3951.22  27
   4   6 -10 93181.7 3988.25   5
  -4  -6   9 10503.0 869.551  10
  -4   6   9 11912.9 758.829  12
  -4  -6   9 11821.1 850.309  35
  -4   6   9 9485.30 748.304  24
  -4  -6   9 11020.6 774.693  25
  -4   6   9 9487.47 790.980  27
  -4  -6   9 11547.0 775.526  28
   4   6  -9 12029.3 825.667   5
  -4  -6   8 123486. 5186.66  19
   4   6  -8 128474. 5196.26   5
  -4  -6   8 112090. 5245.54  10
  -4  -6   7 6699.06 553.629  19
   4   6  -7 8010.63 574.691   5
  -4  -6   7 6779.84 585.144  10
  -4  -6   6 36586.8 1752.29  19
   4   6  -6 38545.1 1739.57   5
  -4   6   5 947.045 167.066  30
  -4  -6   5 1074.81 194.183  10
  -4   6   4 187626. 7435.71  30
  -4  -6   4 178544. 7488.27  10
  -4   6   3 425.045 126.767  30
  -4  -6   3 563.949 128.377  14
   4  -6  -2 246091. 9700.37   1
  -4   6   2 240117. 9670.41  30
  -4  -6   2 237687. 9642.98  14
   4  -6  -1 22109.2 1127.22   1
  -4  -6   1 22020.4 1100.04  14
   4  -6   0 134108. 5516.61   1
   4  -6   1 18900.8 986.856   1
  -4  -6  -1 17939.4 971.682  15
   4  -6   2 77456.1 3238.62   1
  -4  -6  -2 72526.8 3219.75  15
   4  -6   3 28486.1 1396.51   1
  -4  -6  -3 26981.3 1391.79  15
   4  -6   4 999.893 193.148   1
  -4  -6  -4 416.747 140.898  15
   4  -6   5 1941.47 296.876   1
  -4  -6  -5 1393.41 258.584  15
   4  -6   6 822.864 217.792   1
  -4  -6  -6 1059.17 237.317  15
  -4  -6  -7 11457.6 855.790  38
  -4  -6  -7 14400.1 1005.09  13
  -4   6  -7 11674.3 805.178   3
   4  -6   7 12196.0 906.414   1
  -4  -6  -7 11906.1 915.318   6
  -4  -6  -8 965.666 261.121  13
  -4  -6  -8 974.418 277.812   6
   4  -6   8 1581.80 330.403   1
  -4   6  -8 747.914 189.765   3
  -4  -6  -8 817.045 222.927  38
  -4  -6  -9 8255.82 766.845  13
  -4  -6  -9 9039.03 855.829   6
   4  -6   9 8925.73 824.831   1
  -4   6  -9 8090.12 652.989   3
  -4  -6  -9 8182.78 702.354  38
  -4  -6 -10 4126.79 537.818  13
  -4   6 -10 4151.36 513.770  16
  -4  -6 -10 5061.65 648.068   6
   4  -6  10 3836.92 563.043   1
  -4   6 -10 4677.66 469.919   3
  -4  -6 -10 3893.82 465.050  38
  -4   6 -11 10741.0 854.518  16
  -4  -6 -11 8952.48 834.892  13
  -4   6 -11 8596.25 702.085   3
  -4  -6 -11 8966.06 903.202   6
  -4  -6 -11 10380.2 782.795  38
  -4  -6 -12 23589.2 1590.26   6
   4   6  12 24257.1 1387.78  39
  -4  -6 -13 5760.24 667.473   6
   4   6  13 4141.66 469.813  39
  -4  -6 -14 28976.7 1708.33   6
   4   6  14 28044.0 1518.18  39
   4  -6  14 28286.7 1575.79  39
  -4  -6 -15 1322.24 309.537   6
   4   6  15 884.169 203.351  39
   4  -6  15 609.766 196.675  39
  -4  -6 -16 20830.3 1225.35   6
   4   6  16 19850.0 1108.54  39
   4  -6  16 20793.5 1184.35  39
  -4  -6 -17 1578.00 260.967   6
   4   6  17 1997.71 242.946  39
   4  -6  17 1695.93 256.117  39
  -4  -6 -18 21860.1 1097.10   6
   4   6  18 19516.3 1021.24  39
   4  -6  18 22683.4 1095.67  39
  -4  -7  20 7936.38 527.059  27
  -4  -7  19 192.880 122.323  27
  -4  -7  19 71.5578 97.2116  26
  -4  -7  18 9460.14 676.960  26
  -4  -7  17 147.051 140.058  35
  -4  -7  17 71.3371 145.268  26
  -4  -7  16 2743.18 378.670  28
  -4  -7  16 3171.97 421.194  35
  -4  -7  16 2990.88 402.634  26
  -4  -7  15 3304.16 434.336  28
  -4  -7  15 3337.10 456.952  35
  -4  -7  15 3823.07 467.268  26
  -4  -7  14 3503.36 467.142  28
  -4  -7  14 3847.89 479.475  26
  -4  -7  14 3726.04 491.270  35
  -4  -7  13 4558.80 539.828  26
  -4  -7  13 5065.38 549.026  28
  -4  -7  13 5126.15 569.659  25
  -4   7  13 4434.94 517.727  11
  -4  -7  13 4733.31 556.426  35
  -4   7  12 372.744 231.130  11
  -4  -7  12 449.959 253.374  10
  -4  -7  12 400.307 210.261  35
  -4  -7  12 280.218 178.187  25
  -4  -7  12 88.1792 174.136  28
   4   7 -12 271.255 174.947   5
  -4   7  11 2502.18 359.456  11
  -4  -7  11 2810.08 484.602  10
  -4  -7  11 2748.52 425.075  35
  -4  -7  11 2861.33 403.015  28
  -4  -7  11 2547.47 391.013  25
   4   7 -11 2827.90 434.749   5
  -4   7  10 2388.75 331.734  11
  -4  -7  10 2098.94 410.402  10
  -4  -7  10 2584.13 390.259  35
  -4   7  10 2630.61 365.803  24
  -4  -7  10 2441.74 371.084  25
  -4  -7  10 2191.48 345.191  28
   4   7 -10 1985.50 360.158   5
  -4  -7   9 51.4738 104.802  10
  -4   7   9 125.911 106.280  12
  -4  -7   9 218.069 140.386  35
  -4  -7   9-35.6231 108.793  25
  -4  -7   9 101.442 103.271  28
  -4   7   9 76.3287 102.794  24
   4   7  -9 40.6659 109.528   5
  -4   7   8 4923.52 437.553  12
  -4  -7   8 5004.31 531.294  10
  -4   7   8 4367.06 475.887  24
  -4  -7   8 4759.76 446.329  28
  -4  -7   8 5400.49 499.273  19
   4   7  -8 5235.10 502.209   5
  -4  -7   7 98.6306 100.417  19
  -4  -7   7 75.4556 85.9017  10
   4   7  -7 31.5794 106.630   5
  -4  -7   6 1886.84 273.830  19
   4   7  -6 1767.07 260.239   5
  -4  -7   6 1593.82 261.863  10
  -4  -7   5 13613.2 853.534  10
   4   7  -4 67957.5 2927.39   4
  -4   7   3 18299.7 981.322  30
  -4  -7   3 19170.6 989.538  14
   4  -7  -2 103858. 4279.98   1
  -4   7   2 98629.0 4219.80  30
  -4  -7   2 100680. 4222.93  14
   4  -7  -1 1037.23 177.479   1
  -4  -7   1 658.273 149.508  14
   4  -7   0 88657.6 3775.23   1
  -4  -7   0 88281.6 3765.51  14
   4  -7   1 1130.16 194.603   1
   4  -7   2 63472.7 2842.88   1
  -4  -7  -2 65658.8 3068.39  41
  -4  -7  -2 64411.2 2858.27  15
   4  -7   3 24291.2 1257.82   1
  -4  -7  -3 22669.6 1249.59  15
   4  -7   4 131638. 5335.65   1
  -4  -7  -4 119898. 5311.89  15
   4  -7   5 14457.4 917.672   1
  -4  -7  -5 12371.4 881.103  15
  -4  -7  -6 47014.2 2321.84  38
   4  -7   6 49976.3 2342.88   1
  -4  -7  -6 48533.7 2333.22   6
  -4  -7  -7 245.358 173.671  15
  -4  -7  -7 583.352 210.454   6
  -4   7  -7 549.953 164.782   3
   4  -7   7 425.101 192.885   1
  -4  -7  -7 256.578 145.144  38
  -4  -7  -8 44978.8 2338.42  38
  -4  -7  -8 50824.4 2526.22  13
  -4   7  -8 50243.7 2304.91   3
   4  -7   8 47287.9 2466.76   1
  -4  -7  -8 50039.4 2534.33   6
  -4  -7  -9 719.577 239.130  13
  -4  -7  -9 60.9444 124.296  15
  -4  -7  -9 251.076 212.016   6
   4  -7   9 236.707 208.775   1
  -4   7  -9 147.233 112.654   3
  -4  -7  -9 264.635 168.137  38
  -4  -7 -10 71760.2 3282.43  13
  -4  -7 -10 67209.5 3356.35   6
   4  -7  10 65596.7 3297.27   1
  -4   7 -10 68583.7 3034.02   3
  -4  -7 -10 66739.3 3089.01  38
  -4  -7 -11 6244.39 677.844  13
  -4   7 -11 5999.17 567.854   3
  -4  -7 -11 6120.23 740.420   6
  -4  -7 -11 6056.83 600.546  38
  -4   7 -12 32760.5 1732.22   3
  -4  -7 -12 35407.1 2046.42   6
   4   7  12 31724.0 1724.80  39
  -4  -7 -13 58.9571 224.557   6
   4   7  13 146.828 112.171  39
  -4  -7 -14 23990.7 1490.40   6
   4   7  14 23039.2 1296.21  39
  -4  -7 -15 2934.11 434.285   6
   4   7  15 3437.56 377.121  39
  -4  -7 -16 14980.1 932.868   6
   4   7  16 12672.5 791.022  39
  -4  -7 -17 358.698 140.627   6
   4   7  17 140.020 89.0849  39
  -4  -7 -18 7721.62 512.939   6
   4   8 -20 6231.71 447.831  40
  -4  -8  20 7328.08 463.100  27
  -4  -8  19 1571.90 238.951  27
  -4  -8  19 1270.01 197.302  26
  -4  -8  18 19603.7 1089.60  26
  -4  -8  17 2840.62 371.993  35
  -4  -8  17 2976.04 370.435  26
  -4  -8  16 45071.6 2241.61  28
  -4  -8  16 46466.8 2303.64  35
  -4  -8  16 48256.1 2313.57  26
  -4  -8  15 354.758 191.776  35
  -4  -8  15 481.386 204.383  26
  -4  -8  15 121.234 148.678  28
  -4  -8  14 45262.1 2279.82  28
  -4  -8  14 46531.5 2337.04  35
  -4  -8  14 42538.9 2283.77  26
  -4   8  13 1756.01 340.302  11
  -4  -8  13 1306.19 297.573  25
  -4  -8  13 1579.43 317.382  28
  -4  -8  13 1695.22 349.501  35
  -4   8  12 113264. 4842.60  11
  -4  -8  12 103447. 5168.40  10
   4   8 -12 112894. 5010.89   5
  -4  -8  12 105911. 4868.56  25
  -4  -8  12 104112. 4825.85  28
  -4  -8  12 118250. 4986.76  35
  -4   8  11 6626.79 614.768  11
  -4  -8  11 6034.71 741.196  10
   4   8 -11 7153.90 718.490   5
  -4  -8  11 6260.12 614.242  28
  -4  -8  11 6698.14 653.167  25
  -4  -8  11 6828.21 684.641  35
  -4   8  10 110519. 4690.02  11
  -4  -8  10 103234. 4951.91  10
   4   8 -10 108552. 4842.99   5
  -4   8  10 105116. 4724.66  24
  -4  -8  10 107153. 4709.03  28
  -4  -8  10 105183. 4733.01  25
  -4  -8  10 114642. 4876.09  35
  -4  -8   9 2083.70 385.211  10
  -4   8   9 2494.39 334.061  11
  -4   8   9 3077.31 360.479  12
   4   8  -9 2251.01 361.236   5
  -4  -8   9 2164.97 338.782  25
  -4   8   9 3109.26 400.310  24
  -4  -8   9 2466.65 344.592  28
  -4  -8   9 2391.00 378.160  35
  -4   8   8 72167.8 3424.13  24
  -4  -8   8 74911.8 3334.22  28
  -4  -8   8 74690.4 3503.27  10
  -4   8   8 74599.9 3304.64  12
   4   8  -8 78153.6 3444.44   5
  -4  -8   7 19628.0 1242.90  10
  -4   8   7 21610.3 1145.56  12
   4   8  -7 23393.2 1256.62   5
  -4   8   7 19906.1 1259.53  24
  -4  -8   7 21305.8 1230.22  19
   4   8  -6 27380.7 1406.59   5
  -4  -8   6 24689.2 1412.66  10
   4   8  -5 2535.19 290.538   4
   4   8  -5 2478.33 306.342   5
   4   8  -4 28998.4 1430.60   4
   4  -8  -3 5278.49 473.021   1
   4  -8  -2 4502.73 408.773   1
  -4  -8   2 3024.69 326.951  14
   4  -8  -1 2393.31 295.789   1
  -4  -8   1 2113.03 271.791  14
   4  -8   0 11446.1 751.415   1
  -4  -8   0 12449.6 768.754  14
  -4  -8  -1 199.156 112.172  14
   4  -8   1 56.4100 75.9889   1
  -4  -8  -1-49.2099 150.269  41
  -4  -8  -2 4588.86 437.687  15
   4  -8   2 5150.22 445.606   1
  -4  -8  -2 3790.47 509.259  41
  -4  -8  -3 7960.63 623.893  15
   4  -8   3 8124.90 617.695   1
  -4  -8  -4 1044.74 230.106  15
   4  -8   4 1183.27 246.635   1
  -4  -8  -5 282.134 148.680  15
   4  -8   5 198.100 140.510   1
  -4  -8  -5 412.177 162.509   6
  -4  -8  -6 501.721 192.267  15
   4  -8   6 890.854 244.808   1
  -4  -8  -6 260.832 147.874   6
  -4  -8  -6 538.765 189.285  38
  -4  -8  -7 206.072 149.022  15
  -4   8  -7 325.097 147.779   3
   4  -8   7 448.820 215.826   1
  -4  -8  -7 365.582 168.327  38
  -4  -8  -8 694.624 250.355  13
  -4  -8  -8 287.406 185.554  15
  -4   8  -8 336.488 152.882   3
   4  -8   8 222.303 179.441   1
  -4  -8  -8 462.579 220.658   6
  -4  -8  -8 417.452 189.372  38
  -4  -8  -9 1167.82 293.771  13
  -4  -8  -9 874.803 287.105  15
   4  -8   9 1101.87 307.730   1
  -4   8  -9 922.706 238.035   3
  -4  -8  -9 1023.57 327.904   6
  -4  -8  -9 1024.18 262.466  38
  -4  -8 -10 3624.35 515.558  13
  -4  -8 -10 2490.88 463.428  15
  -4  -8 -10 2696.21 495.066   6
   4  -8  10 2351.36 452.218   1
  -4   8 -10 3399.64 415.517   3
  -4  -8 -10 4144.56 492.884  38
  -4  -8 -11 268.844 247.592   6
  -4   8 -11 625.873 200.245   3
  -4  -8 -11 713.969 223.550  38
  -4   8 -12 13486.0 908.725   3
   4   8  12 12933.8 890.565  39
  -4  -8 -12 13590.5 1112.87   6
  -4  -8 -12 11918.1 900.430  38
   4   8  13 3166.35 394.563  39
  -4  -8 -13 3377.71 520.139   6
   4   8  14 26277.9 1371.55  39
  -4  -8 -14 24013.3 1515.22   6
   4   8  15 326.929 139.480  39
  -4  -8 -15 532.930 200.675   6
   4   8  16 10608.0 648.626  39
  -4  -8 -16 10755.5 743.121   6
   4  -8  16 9604.57 630.989  35
  -4  -8 -17 1090.18 201.472   6
  -4  -8 -18 13624.5 734.688   6
   4   9 -19 682.833 160.918  40
  -4  -9  19 741.994 156.053  27
  -4  -9  19 602.177 132.463  26
  -4  -9  18 8732.57 603.795  26
  -4  -9  17 351.076 159.984  35
  -4  -9  17 504.984 167.723  26
  -4  -9  16 4013.03 466.331  35
  -4  -9  16 4879.80 501.349  26
  -4  -9  15 1651.41 313.924  35
  -4  -9  15 1842.46 316.191  28
  -4  -9  15 1326.37 288.914  26
  -4  -9  14 2504.49 401.775  35
  -4  -9  14 2376.11 374.769  28
  -4  -9  14 2871.33 437.285  26
  -4   9  13 336.286 205.180  11
  -4  -9  13 98.8159 142.238  35
  -4  -9  13-44.8210 151.303  28
  -4  -9  13 48.3678 120.593  25
  -4   9  12 720.352 248.063  11
  -4  -9  12 96.7569 148.260  25
  -4  -9  12 403.866 194.180  28
  -4  -9  12 461.447 250.577  35
  -4   9  11 2367.41 370.443  11
  -4  -9  11 1964.02 411.283  10
   4   9 -11 1590.56 350.797   5
  -4  -9  11 1766.43 316.355  25
  -4  -9  11 2203.75 343.871  28
  -4   9  11 2049.97 344.083  24
  -4  -9  11 2182.75 389.293  35
  -4  -9  10 24993.9 1666.88  10
   4   9 -10 27338.5 1625.71   5
  -4  -9  10 26722.7 1491.92  28
  -4   9  10 25022.6 1500.43  24
  -4  -9  10 26634.7 1523.05  25
  -4  -9  10 27143.2 1607.31  35
  -4  -9   9 1000.47 274.862  10
  -4   9   9 1212.95 239.413  12
   4   9  -9 1344.94 308.470   5
  -4  -9   9 1182.28 238.942  28
  -4   9   9 969.983 249.714  24
  -4  -9   8 8839.21 794.728  10
  -4   9   8 10190.8 713.707  12
  -4   9   8 9263.92 780.843  24
   4   9  -8 11159.8 822.197   5
  -4   9   7 205.104 107.637  12
  -4  -9   7 86.5914 98.6588  10
  -4  -9   7 114.736 103.106  19
  -4   9   7 362.994 172.859  24
   4   9  -7 38.4280 103.598   5
  -4   9   6 3538.36 460.466  24
  -4   9   6 3573.84 363.149  12
   4   9  -6 3478.27 402.248   5
  -4   9   5 2686.21 403.798  24
   4   9  -5 3045.05 334.237   4
   4   9  -5 2946.71 354.319   5
   4   9  -4 66471.9 2820.41   4
   4  -9  -4 58438.6 2862.67   1
   4  -9  -3 3272.38 380.448   1
   4  -9  -2 61992.4 2798.42   1
  -4  -9   2 60022.1 2745.63  14
   4  -9  -1 1180.82 219.051   1
  -4  -9   1 895.031 188.885  14
   4  -9   0 10436.0 700.391   1
  -4  -9   0 8399.04 648.819  14
  -4  -9  -1 55.6807 160.645  41
   4  -9   1 380.777 144.827   1
  -4  -9  -1 419.565 147.291  14
  -4  -9  -2 70286.3 3264.37  41
   4  -9   2 63804.0 2912.62   1
  -4  -9  -2 61312.7 2915.31  14
   4  -9   3 765.677 193.184   1
  -4  -9  -3 806.662 199.817  15
   4  -9   4 51252.0 2494.29   1
  -4  -9  -4 47957.8 2561.72  38
  -4  -9  -4 57862.3 2516.61   6
  -4  -9  -4 51334.6 2522.32  15
   4  -9   5 15214.7 1051.79   1
  -4  -9  -5 16519.5 1126.91  38
  -4  -9  -5 17675.7 1081.52   6
  -4  -9  -5 15790.0 1080.48  15
   4  -9   6 105436. 4621.00   1
  -4  -9  -6 102768. 4609.41  38
  -4  -9  -6 113462. 4633.96   6
  -4   9  -7 4823.33 486.703   3
   4  -9   7 4670.52 558.769   1
  -4  -9  -7 3984.76 504.219  38
  -4  -9  -7 4577.40 556.289   6
  -4  -9  -7 3889.91 527.197  15
  -4   9  -8 35192.4 1768.40   3
   4  -9   8 34039.8 1948.50   1
  -4  -9  -8 29059.7 1886.19  15
  -4  -9  -8 32200.9 1829.51  38
  -4  -9  -8 32682.7 1935.09   6
  -4  -9  -9 1037.79 313.396  13
  -4  -9  -9 973.224 290.794  15
  -4  -9  -9 1027.40 329.372   6
   4  -9   9 1075.52 318.144   1
  -4   9  -9 1316.48 266.364   3
  -4  -9  -9 923.258 264.947  38
  -4  -9 -10 67017.3 3586.30   6
  -4   9 -10 77158.0 3370.88   3
  -4  -9 -10 71927.4 3426.37  38
  -4  -9 -11 2958.51 509.962   6
  -4   9 -11 3643.58 436.931   3
  -4  -9 -11 2542.97 398.830  38
  -4   9 -12 33386.7 1779.59   3
   4   9  12 33593.4 1768.39  39
  -4  -9 -12 38679.0 2095.88   6
  -4  -9 -12 33851.5 1830.32  38
   4   9  13 1333.86 248.528  39
  -4  -9 -13 1571.40 348.758   6
   4   9  14 42546.2 2011.49  39
  -4  -9 -14 41399.4 2184.16   6
  -4  -9 -15 336.111 152.691   6
   4  -9  15 386.480 136.990  35
  -4  -9 -16 6778.14 557.579   6
   4  -9  16 7893.67 517.826  35
  -4  -9 -17 470.395 128.202   6
   4  10 -19 1178.11 173.303  40
  -4 -10  19 1066.51 156.133  26
  -4 -10  19 1179.48 173.964  27
   4  10 -18 10082.8 680.556  40
  -4 -10  18 10651.8 652.691  26
  -4 -10  17 2211.69 292.916  26
  -4 -10  17 1663.82 256.887  35
  -4 -10  16 26310.9 1404.92  26
  -4 -10  16 24211.8 1372.35  35
  -4 -10  15 1066.58 257.841  26
  -4 -10  15 1232.64 272.112  35
  -4 -10  14 24545.7 1437.17  28
  -4 -10  14 25722.3 1495.36  25
  -4 -10  14 26827.7 1531.31  26
  -4 -10  14 24732.3 1477.58  35
  -4 -10  13 810.569 235.767  25
  -4 -10  13 1006.37 269.843  28
  -4 -10  13 1163.14 285.848  35
  -4 -10  12 17002.9 1169.33  25
  -4 -10  12 16982.3 1132.38  28
  -4 -10  12 17791.9 1208.68  35
  -4 -10  11 3418.23 454.726  28
  -4  10  11 4877.44 537.113  24
  -4 -10  11 3845.05 497.828  25
  -4 -10  11 3949.29 523.098  35
  -4 -10  10 96494.4 4311.44  28
  -4  10  10 100631. 4396.59  24
  -4 -10  10 98205.3 4359.13  25
   4  10 -10 98731.4 4501.95   5
  -4 -10  10 89104.0 4522.51  10
  -4  10   9 9112.70 786.258  24
  -4 -10   9 10881.8 773.371  28
   4  10  -9 8456.49 800.459   5
  -4 -10   9 8042.96 810.974  10
  -4  10   9 9642.79 737.607  12
  -4  10   8 54008.7 2599.90  24
   4  10  -8 51144.0 2559.32   5
  -4 -10   8 47721.8 2565.56  10
  -4  10   8 50559.0 2415.64  12
  -4  10   7 1442.84 308.599  24
   4  10  -7 1229.06 271.345   5
  -4  10   7 1495.35 254.543  12
  -4  10   6 47708.6 2510.15  24
   4  10  -6 49684.0 2318.68   4
   4  10  -6 48841.4 2383.30   5
  -4  10   6 48789.0 2280.21  12
  -4  10   5 1535.70 329.444  24
   4  10  -5 1298.40 238.632   4
   4  10  -5 2370.66 328.189   5
   4 -10  -5 1943.53 323.919   1
  -4  10   5 1434.20 233.227  12
   4 -10  -4 27764.2 1640.57   1
   4  10  -4 33559.7 1627.03   4
   4  10  -4 34684.4 1658.80   5
  -4  10   4 29933.2 1804.74  24
  -4  10   4 32169.8 1632.90  40
  -4  10   4 30332.8 1536.32  12
   4 -10  -3 24073.5 1348.66   1
  -4  10   3 22190.7 1470.94  24
  -4  10   3 22416.4 1210.68  12
  -4  10   3 25907.2 1321.98  40
  -4 -10   2 24734.3 1362.32  14
   4 -10  -2 25283.6 1401.80   1
  -4  10   2 25596.5 1359.23  40
  -4 -10   1 10870.4 760.210  14
   4 -10  -1 10350.5 757.542   1
  -4  10   1 10805.2 743.480  40
  -4 -10   0 3518.42 407.147  14
   4 -10   0 3856.08 417.046   1
  -4  10   0 4143.46 425.902   2
  -4  10   0 4347.40 429.945  40
  -4 -10  -1-36.2538 97.6192  14
   4 -10   1 177.680 135.321   1
  -4  10  -1-33.4150 102.022   2
  -4  10  -1 33.1272 106.615  40
  -4 -10  -1-62.4494 190.670  41
  -4 -10  -2 7538.25 653.791  14
  -4 -10  -2 8395.96 852.170  41
  -4  10  -2 8464.94 654.339  40
   4 -10   2 9145.05 686.896   1
  -4  10  -2 7888.88 638.074   2
  -4 -10  -3 2145.55 343.854  14
   4 -10   3 2530.04 365.649   1
  -4  10  -3 3441.25 399.790   2
  -4 -10  -3 2635.52 416.652  38
  -4  10  -3 3102.37 384.574  40
   4 -10   4 3318.61 427.720   1
  -4 -10  -4 3238.25 468.486  38
  -4  10  -4 3734.50 436.309  40
   4 -10   5 46.9742 135.262   1
  -4  10  -5 125.265 127.532  40
  -4 -10  -5 101.557 146.210  38
  -4 -10  -6 370.551 178.780  15
   4 -10   6-51.5431 174.082   1
  -4 -10  -6 374.576 190.701   6
  -4 -10  -6 204.295 164.480  38
  -4 -10  -7 1049.60 286.308  15
  -4  10  -7 914.249 234.471   3
   4 -10   7 674.320 257.648   1
  -4 -10  -7 793.924 254.568   6
  -4 -10  -7 614.062 240.679  38
  -4 -10  -8 442.798 225.766  15
  -4 -10  -8 1118.06 301.500   6
  -4  10  -8 1096.35 246.998   3
   4 -10   8 913.569 305.688   1
  -4 -10  -8 1224.39 300.326  38
  -4 -10  -9 1391.02 371.694   6
  -4  10  -9 2252.22 349.312   3
  -4 -10  -9 2104.75 375.380  38
  -4 -10 -10 8287.51 876.320   6
  -4  10 -10 10801.7 796.119   3
  -4 -10 -10 10141.3 836.772  38
  -4 -10 -11 2820.66 494.643   6
  -4  10 -11 3109.74 400.455   3
  -4 -10 -11 2721.49 404.980  38
  -4  10 -12 10247.1 771.374   3
   4  10  12 11466.2 778.797  39
  -4 -10 -12 11073.4 941.352   6
  -4 -10 -12 9390.53 773.903  38
  -4 -10 -13 1097.05 297.825   6
  -4 -10 -13 750.673 208.525  38
  -4 -10 -14 12085.7 885.501   6
  -4 -10 -15 1579.02 277.882   6
   4 -10  15 1787.96 249.819  35
  -4 -10 -16 5376.32 443.506   6
   4 -10  16 5250.02 398.258  35
  -4 -10 -17 991.817 157.160   6
   4  11 -18 4911.73 399.949  40
  -4 -11  18 4903.91 378.571  26
   4  11 -17 350.498 146.985  40
  -4 -11  17 734.147 172.059  26
  -4 -11  16 1290.31 242.439  35
   4  11 -16 1076.50 240.289  40
  -4 -11  16 1145.45 237.916  26
  -4 -11  15 919.798 228.554  26
  -4 -11  15 400.622 167.298  35
  -4 -11  14 397.921 211.589  26
  -4 -11  14 376.014 181.021  35
  -4 -11  13-46.2500 163.064  25
  -4 -11  13-84.0538 165.664  28
  -4 -11  13 46.5458 125.343  35
  -4  11  12 3933.17 484.349  24
  -4 -11  12 4045.52 486.345  28
  -4 -11  12 4576.61 532.398  25
  -4 -11  11 1013.56 247.681  28
  -4 -11  11 864.700 241.598  25
  -4  11  11 610.349 221.244  24
  -4  11  10 636.098 218.748  24
  -4 -11  10 877.267 271.296  25
  -4 -11  10 639.597 214.314  28
  -4 -11   9-40.4327 159.375  28
  -4  11   9 50.6275 145.739  24
  -4  11   9 39.9885 122.097  12
   4  11  -9 55.2362 137.703   5
  -4  11   8 3404.56 475.254  24
  -4  11   8 2889.92 382.619  12
   4  11  -8 3515.60 480.309   5
  -4  11   7 2821.60 454.752  24
  -4  11   7 3051.12 370.142  12
   4  11  -7 2413.78 390.159   5
  -4  11   6 7599.12 743.219  24
  -4  11   6 7105.74 572.535  12
   4  11  -6 6699.80 581.991   4
   4 -11  -6 5925.68 636.625   1
  -4  11   5 1980.86 388.450  24
  -4  11   5 1536.67 248.060  12
   4  11  -5 1169.22 237.789   4
   4 -11  -5 1515.52 311.719   1
  -4  11   4 37516.9 1836.98  12
   4  11  -4 37876.5 1912.63   4
   4 -11  -4 38042.0 2006.26   1
  -4  11   4 36728.7 2137.99  24
  -4  11   4 39601.7 1932.43  40
  -4  11   3 10960.4 732.102  12
   4  11  -3 12492.5 832.986   4
   4 -11  -3 11284.5 852.182   1
  -4  11   3 12497.7 833.783  40
  -4  11   3 10636.6 959.611  24
  -4  11   2 44339.1 2084.42  40
   4 -11  -2 39251.8 2093.71   1
  -4  11   1 7677.21 629.675  40
   4 -11  -1 8216.56 668.754   1
  -4 -11   1 7526.30 637.134  14
  -4  11   0 116660. 4743.33  40
   4 -11   0 107213. 4748.19   1
  -4  11   0 104986. 4705.51   2
  -4 -11   0 106647. 4738.75  14
  -4  11  -1 2248.93 328.361  40
  -4 -11  -1 2636.17 497.124  41
  -4  11  -1 2485.42 351.161   2
   4 -11   1 2092.50 340.640   1
  -4 -11  -1 2132.47 336.899  14
  -4  11  -2 69067.8 3218.36  40
  -4  11  -2 71883.5 3234.01   2
   4 -11   2 68141.5 3240.39   1
  -4 -11  -2 64136.3 3227.00  14
  -4 -11  -3 10596.1 1003.66  41
  -4 -11  -3 9139.12 841.752  38
  -4  11  -3 10030.5 767.579  40
  -4  11  -3 8426.86 721.342   2
   4 -11   3 9447.43 770.986   1
  -4 -11  -3 9315.51 773.797  14
  -4 -11  -4 109356. 5030.18  38
  -4  11  -4 117179. 4931.63  40
   4 -11   4 112170. 4949.73   1
  -4 -11  -4 106770. 4943.29  14
  -4 -11  -5 33531.8 1952.05  38
  -4  11  -5 34524.0 1883.97  40
   4 -11   5 35558.9 1948.76   1
  -4 -11  -6 55591.1 2860.74  38
  -4  11  -6 58891.5 2838.41  40
   4 -11   6 56709.3 2894.48   1
  -4 -11  -7 5375.90 614.516  38
  -4  11  -7 4781.61 525.915   3
   4 -11   7 6129.90 680.287   1
  -4 -11  -7 3956.49 584.838  15
  -4  11  -8 54914.8 2591.14   3
  -4 -11  -8 51433.5 2733.16   6
  -4 -11  -8 51237.5 2676.87  38
  -4  11  -9 5498.33 547.732   3
  -4 -11  -9 5114.66 590.586  38
  -4 -11  -9 4328.31 584.908   6
  -4  11 -10 18450.9 1111.69   3
  -4 -11 -10 16221.6 1129.50  38
  -4 -11 -10 14388.4 1189.09   6
  -4  11 -11 14735.4 970.201   3
  -4 -11 -11 14782.0 1019.53  38
  -4 -11 -11 13373.6 1080.56   6
  -4 -11 -12 21163.9 1389.05   6
  -4 -11 -12 19494.9 1249.10  38
  -4 -11 -13 710.005 222.761   6
  -4 -11 -13 634.970 184.985  38
  -4 -11 -14 12371.4 854.744   6
  -4 -11 -15 666.926 171.918   6
   4 -11  15 746.293 163.436  35
  -4 -11 -16 3094.57 301.347   6
   4 -11  16 3549.86 297.631  35
   4  12 -17 3430.33 339.331  40
  -4 -12  17 3517.71 324.875  26
   4  12 -16 6295.16 549.495  40
  -4 -12  16 7679.81 562.930  26
  -4 -12  15 482.901 158.599  35
   4  12 -15 540.540 197.648  40
  -4 -12  15 693.848 212.935  26
  -4 -12  14 18353.3 1137.35  35
  -4 -12  14 20309.9 1206.30  26
   4  12 -14 17664.4 1193.08  40
  -4 -12  13 1449.24 323.102  25
   4  12 -13 2095.65 373.917  40
  -4  12  12 12069.2 875.889  24
  -4 -12  12 10512.8 860.678  25
  -4 -12  12 11301.7 848.822  28
  -4  12  11 11391.6 902.381  24
  -4 -12  11 11834.6 885.677  28
  -4 -12  11 11690.1 910.254  25
  -4  12  10 40616.7 2195.72  24
  -4 -12  10 40315.1 2113.44  28
  -4 -12  10 42805.2 2188.93  25
  -4  12   9 5196.98 597.124  24
  -4 -12   9 4345.36 492.936  28
  -4  12   8 52215.4 2507.75  12
  -4  12   8 53672.7 2707.00  24
  -4 -12   8 50043.2 2499.16  28
  -4  12   7 945.957 224.781  12
   4 -12  -7 513.248 234.656   1
  -4  12   6 47394.9 2234.42  12
  -4  12   6 49372.2 2546.91  24
   4  12  -6 46691.4 2286.14   4
   4 -12  -6 40819.1 2377.74   1
  -4  12   5 973.143 217.283  12
   4  12  -5 1482.62 274.852   4
   4 -12  -5 599.616 213.076   1
  -4  12   5 1456.43 349.116  24
   4 -12  -5 869.093 213.161  38
   4  12  -4 64215.6 2973.47   4
   4 -12  -4 59535.5 3037.94   1
  -4  12   4 62595.0 3245.00  24
  -4  12   4 69916.2 3009.24  40
  -4  12   4 61381.7 2862.78  12
   4 -12  -3 1362.30 307.470   1
   4  12  -3 1335.32 270.172   4
  -4  12   3 1101.34 306.576  24
  -4  12   3 1204.23 226.966  12
  -4  12   3 1763.23 301.602  40
  -4  12   2 35661.8 1749.60  12
   4 -12  -2 34458.3 1888.62   1
  -4  12   2 36292.9 1855.34  40
  -4 -12   1 3784.02 456.838  14
   4 -12  -1 4204.10 499.041   1
  -4  12   1 4099.27 470.909   2
  -4  12   1 4510.89 470.697  40
  -4 -12   0 23708.5 1405.66  14
   4 -12   0 24561.2 1428.45   1
  -4  12   0 22887.7 1373.53   2
  -4  12   0 24855.9 1395.94  40
  -4 -12  -1 2072.72 346.100  14
  -4  12  -1 1722.19 306.236   2
   4 -12   1 1479.97 308.609   1
  -4  12  -1 2064.69 339.568  40
  -4 -12  -2 24958.5 1495.48  14
  -4  12  -2 24951.6 1456.38  40
  -4  12  -2 26017.8 1471.93   2
   4 -12   2 25374.2 1489.42   1
  -4 -12  -3 97.6735 140.823  14
   4 -12   3 382.044 217.513   1
  -4  12  -3 265.420 156.176  40
  -4 -12  -3 300.709 212.192  38
  -4 -12  -4 2287.78 395.856  14
   4 -12   4 3381.58 469.530   1
  -4  12  -4 2753.02 411.039  40
  -4 -12  -4 2573.57 441.988  38
  -4 -12  -5 4072.27 554.931  14
  -4 -12  -5 5198.67 615.572  38
  -4  12  -5 4582.02 542.907  40
   4 -12   5 4296.70 562.818   1
  -4 -12  -6 4749.80 581.217  38
  -4  12  -6 3856.68 515.367  40
  -4  12  -7 52.9547 132.028  40
  -4 -12  -7 54.3820 191.736  38
  -4 -12  -8 6360.85 673.978  38
  -4  12  -8 6256.27 674.625  40
  -4  12  -8 6936.11 626.318   3
  -4  12  -9 163.163 143.939   3
  -4 -12  -9 149.861 168.727  38
  -4  12 -10 8060.20 667.425   3
  -4 -12 -10 6966.35 674.129  38
  -4  12 -11 542.896 192.857   3
  -4 -12 -11 839.177 231.177  38
  -4 -12 -11 469.168 232.466   6
  -4  12 -12 16585.5 1007.32   3
  -4 -12 -12 16120.9 1108.48   6
  -4 -12 -12 17054.8 1051.95  38
  -4 -12 -13 720.584 217.250   6
  -4 -12 -13 906.439 208.722  38
  -4 -12 -14 6201.30 511.030   6
   4 -12  14 5616.21 451.221  35
  -4 -12 -15 1865.16 242.230   6
   4 -12  15 2387.44 248.185  35
  -4 -13  17 831.654 141.077  26
   4  13 -17 641.479 131.340  40
  -4 -13  16 539.920 146.419  26
   4  13 -16 399.905 125.892  40
  -4 -13  15 90.7294 115.223  26
   4  13 -15 96.2833 108.394  40
  -4 -13  14 36.8954 118.754  26
   4  13 -14-77.6228 124.919  40
  -4 -13  13-40.4632 142.663  25
  -4  13  12 4828.25 520.613  24
  -4 -13  12 4727.94 540.604  25
  -4 -13  11 1028.01 276.002  25
  -4 -13  11 801.314 226.466  28
  -4  13  11 1337.89 292.088  24
  -4  13  10 352.068 205.283  24
  -4 -13  10 517.118 214.477  25
  -4 -13  10 300.499 185.949  28
  -4 -13   9 1930.34 353.620  25
  -4 -13   9 2371.29 367.486  28
  -4  13   9 2107.67 397.687  24
  -4  13   8 461.197 204.018  24
  -4 -13   8 699.185 218.222  28
  -4  13   8 317.915 162.746  12
  -4  13   7 1100.91 307.284  24
  -4  13   7 905.320 223.764  12
  -4  13   6 2192.32 443.593  24
   4  13  -5 5999.08 598.706   4
   4 -13  -5 6564.25 693.156   1
   4 -13  -5 6782.36 583.401  38
  -4  13   5 6929.95 779.999  24
   4  13  -4 9858.03 772.441   4
   4 -13  -4 8775.69 807.495   1
  -4  13   4 9340.11 757.449  40
  -4  13   4 9869.58 956.321  24
   4  13  -3 2437.34 370.496   4
   4 -13  -3 2314.96 399.040   1
  -4  13   3 3769.42 441.409  40
  -4  13   3 3374.01 540.553  24
  -4  13   2 37868.9 1881.16  40
   4  13  -2 33583.9 1856.16   4
   4 -13  -2 33651.0 1898.87   1
  -4  13   1 6185.50 592.307  40
   4 -13  -1 6043.98 621.521   1
  -4  13   1 6960.50 641.733   2
  -4 -13   0 26413.6 1520.08  14
  -4  13   0 26453.7 1483.72  40
   4 -13   0 24206.0 1489.23   1
  -4  13   0 24414.1 1471.15   2
  -4 -13  -1 380.784 175.097  14
  -4  13  -1 347.908 182.905  40
  -4  13  -1 492.588 209.215   2
   4 -13   1 141.793 160.016   1
  -4 -13  -2 48238.0 2532.65  14
  -4  13  -2 50342.2 2517.52   2
   4 -13   2 49784.2 2542.28   1
  -4  13  -2 52223.9 2530.89  40
  -4 -13  -3 2245.43 405.120  14
   4 -13   3 1766.06 351.181   1
  -4  13  -3 2033.35 348.939  40
  -4 -13  -3 1931.36 426.571  38
  -4 -13  -4 55495.3 2930.08  38
  -4  13  -4 57344.0 2821.53  40
  -4  13  -5 4191.27 528.858  40
  -4 -13  -5 3842.66 544.104  38
  -4 -13  -6 32532.3 1922.06  38
  -4  13  -6 34102.7 1919.80  40
  -4  13  -7 1945.64 380.062  40
  -4 -13  -7 1788.99 369.017  38
  -4  13  -8 25341.7 1386.97   3
  -4 -13  -8 20765.3 1396.33  38
  -4  13  -8 21844.1 1426.05  40
  -4  13  -9 6016.43 553.709   3
  -4 -13  -9 4303.91 530.865  38
  -4  13  -9 4712.11 567.052  40
  -4 -13 -10 23106.1 1415.02  38
  -4  13 -10 25238.4 1381.39   3
  -4 -13 -11 2536.71 363.958  38
  -4  13 -11 2607.25 340.743   3
  -4 -13 -12 10606.0 764.788  38
  -4  13 -12 12371.9 770.530   3
   4 -13  13 1455.76 221.279  35
  -4 -13 -13 1335.68 218.425  38
   4 -13  14 4792.52 379.984  35
   4 -13  15 420.296 102.754  35
  -4 -14  16 9903.60 591.522  26
  -4 -14  15 2447.78 291.025  26
  -4 -14  14 19361.0 1115.71  26
  -4 -14  13 1757.49 304.353  25
  -4 -14  12 26942.4 1507.22  25
  -4  14  12 26131.0 1465.44  24
  -4 -14  11 2699.55 412.333  25
  -4  14  11 3377.52 436.522  24
  -4  14  10 14135.6 1030.38  24
  -4 -14  10 13719.3 957.274  28
  -4 -14  10 13304.8 985.554  25
  -4 -14   9 9958.38 781.318  28
  -4  14   9 9827.70 860.407  24
  -4 -14   9 10010.8 816.779  25
  -4  14   8 34666.6 1973.47  24
  -4 -14   8 32711.8 1785.35  28
  -4  14   7 1427.31 356.012  24
   4 -14  -6 33887.3 1865.36  38
  -4  14   6 41042.1 2227.82  24
   4 -14  -5 2587.32 375.955  38
  -4  14   5 3816.38 572.123  24
   4 -14  -4 52570.7 2621.32  38
  -4  14   4 63428.4 3111.82  24
  -4  14   3 33003.3 1799.32  40
  -4  14   3 34068.9 2085.43  24
  -4  14   2 1938.93 345.193  40
  -4  14   1 48.0104 129.315   2
  -4  14   1 131.189 154.203  40
  -4  14   0 42680.3 2269.30   2
  -4  14   0 45043.8 2260.33  40
  -4  14  -1 5147.34 583.091   2
  -4  14  -1 5791.00 603.825  40
  -4  14  -2 5020.02 571.027   2
  -4  14  -2 4702.27 547.539  40
  -4  14  -3 396.852 182.417  40
  -4 -14  -3 201.614 193.817  38
  -4  14  -4 206.263 157.593  40
  -4 -14  -4 126.288 213.251  38
  -4  14  -5-52.9633 142.629  40
  -4 -14  -5-59.4381 160.061  38
  -4  14  -6 53.9487 145.281  40
  -4 -14  -6 55.9186 139.417  38
  -4  14  -7 854.702 257.475  40
  -4 -14  -7 992.945 293.486  38
  -4  14  -8 2729.65 441.108  40
  -4 -14  -8 3196.97 455.705  38
  -4  14  -9 36.0031 121.533   3
  -4  14  -9-47.4621 160.210  40
  -4 -14  -9-88.1685 141.884  38
  -4 -14 -10 4861.34 513.882  38
  -4  14 -10 5332.77 493.559   3
  -4  14 -11 267.853 127.922  34
  -4 -14 -11 371.779 154.181  38
  -4  14 -11 201.873 121.461   3
  -4 -14 -12 7022.17 564.513  38
  -4  14 -12 7534.59 551.565   3
  -4 -14 -13 729.436 154.772  38
   4 -14  13 981.383 173.650  35
   4 -14  14 3730.81 304.231  35
  -4 -15  15 881.312 159.722  26
  -4 -15  14-51.3661 101.253  26
  -4 -15  13 180.462 110.574  25
  -4 -15  13 160.646 153.521  26
  -4 -15  12 178.926 131.638  25
  -4  15  12 327.722 163.658  24
  -4 -15  11 281.456 183.267  25
  -4  15  11 232.975 148.187  24
  -4 -15  10 642.720 223.624  25
  -4  15  10 579.527 218.879  24
  -4 -15   9 175.763 141.470  25
  -4 -15   9 79.6000 140.370  28
  -4  15   9 50.0386 168.947  24
  -4  15   8 5142.50 609.945  24
  -4 -15   8 5073.03 527.181  28
  -4  15   7 120.749 194.363  24
   4 -15  -6 4732.28 533.103  38
  -4  15   6 5785.68 684.573  24
   4 -15  -5 1950.69 339.572  38
  -4  15   5 2886.64 511.821  24
   4 -15  -4 7664.96 675.250  38
  -4  15   4 9985.51 952.023  24
  -4  15   3 392.651 172.597  40
   4 -15  -3 234.861 160.030  38
  -4  15   3 776.862 278.764  24
   4 -15  -2 21141.6 1287.33  38
  -4  15   2 23645.9 1373.36  40
  -4  15   1 7604.12 719.593   2
  -4  15   1 7080.22 665.717  40
  -4  15   0 19570.4 1286.28   2
  -4  15   0 18759.5 1226.97  40
  -4  15  -1 4538.68 549.395   2
  -4  15  -1 5193.50 563.444  40
  -4  15  -2 14894.2 1058.54  40
  -4  15  -2 13737.4 1052.63  34
  -4  15  -3 3567.53 489.779  40
  -4 -15  -3 4400.00 623.128  38
  -4 -15  -4 26175.7 1716.35  38
  -4  15  -4 27914.9 1646.74  40
  -4  15  -5 685.372 241.568  40
  -4 -15  -5 749.148 257.157  38
  -4 -15  -6 24880.8 1499.83  38
  -4  15  -6 21415.1 1429.01  40
  -4  15  -7 767.734 239.501  40
  -4 -15  -7 339.941 185.953  38
  -4 -15  -8 12506.7 922.126  38
  -4  15  -8 12107.9 936.812  40
  -4  15  -9 471.305 200.238  40
  -4 -15  -9 233.910 164.092  38
  -4  15 -10 17552.5 981.879   3
  -4  15 -10 14719.5 1004.82  40
  -4 -15 -10 17750.2 1039.80  38
  -4  15 -10 16820.9 1045.30  34
  -4  15 -11 1366.00 238.865  34
  -4 -15 -11 1160.63 218.247  38
  -4  15 -11 1570.41 225.604   3
  -4 -15 -12 9952.35 642.603  38
   4 -15  12 10546.5 618.679  35
  -4 -15 -13 209.201 85.2853  38
   4 -15  13 92.6182 75.5509  35
  -4 -16  14 15616.3 835.375  26
  -4 -16  13 1290.08 216.635  26
  -4 -16  12 7712.31 589.630  25
  -4  16  11 4964.96 478.027  24
  -4 -16  11 4874.11 481.963  25
  -4  16  10 21492.3 1258.19  24
  -4 -16  10 20247.8 1230.94  25
  -4  16   9 5923.83 596.878  24
  -4 -16   9 5542.31 558.893  25
  -4  16   8 10008.4 837.527  24
  -4 -16   8 9478.93 764.850  25
  -4 -16   8 8806.42 707.433  28
  -4  16   7 5152.07 598.866  24
  -4 -16   7 3425.02 429.621  28
   4 -16  -6 9996.88 788.054  38
  -4  16   6 10853.6 949.281  24
   4 -16  -5 6537.82 607.599  38
  -4  16   5 6038.90 723.809  24
   4 -16  -4 3473.35 438.254  38
  -4  16   4 4162.15 597.437  24
   4 -16  -3 3800.95 458.812  38
  -4  16   2 19247.0 1255.72   2
  -4  16   2 18805.6 1173.50  40
   4 -16  -2 15895.9 1098.44  38
  -4  16   1 3314.21 473.203   2
  -4  16   1 3366.71 442.446  40
   4 -16  -1 2315.88 381.683  38
  -4  16   0 565.980 223.796   2
   4 -16   0 754.273 231.238  38
  -4  16   0 772.311 241.755  40
  -4  16  -1 1538.58 316.871  40
  -4  16  -2 3354.09 452.699  40
  -4 -16  -3 130.135 175.462  38
  -4  16  -3 393.067 200.243  40
  -4  16  -4 217.465 156.796  34
  -4 -16  -4 472.542 225.138  38
  -4  16  -4 150.041 176.590  40
  -4  16  -5 54.1671 182.882  34
  -4 -16  -5 320.571 196.097  38
  -4  16  -5 100.396 161.606  40
  -4 -16  -6 48.1354 138.627  38
  -4  16  -6 52.0010 140.086  34
  -4  16  -6 294.044 172.829  40
  -4  16  -7 48.0631 146.767  34
  -4 -16  -7 258.258 157.965  38
  -4  16  -7-46.5908 125.478  40
  -4  16  -8 85.5993 144.479  34
  -4 -16  -8 37.9478 133.799  38
  -4  16  -8 42.3234 121.846  40
  -4 -16  -9 3611.97 404.813  38
  -4  16  -9 3414.05 413.328  34
  -4  16  -9 3498.24 418.910  40
  -4  16 -10 2567.19 322.114  34
  -4 -16 -10 2431.69 303.589  38
  -4  16 -10 2083.40 292.239  40
  -4  16 -11 211.281 117.215  34
  -4 -16 -11 133.301 87.7963  38
  -4 -16 -12 3255.21 283.672  38
  -4 -17  12-23.7910 96.8556  26
  -4 -17  11 547.189 156.075  25
  -4  17  11 397.768 136.137  24
  -4  17  10 1164.70 233.024  24
  -4 -17  10 1282.36 244.432  25
  -4  17   9 152.654 145.327  24
  -4 -17   9-70.5231 134.276  25
  -4  17   8 12279.1 906.272  24
  -4 -17   8 11739.1 838.909  25
   4 -17  -7 970.375 242.446  38
  -4  17   7 2071.41 375.605  24
   4 -17  -6 7312.76 638.923  38
  -4 -17   6 7017.14 602.541  28
  -4  17   6 8410.00 779.931  24
   4 -17  -5 319.093 172.762  38
  -4  17   5 406.909 237.033  24
   4 -17  -4 13232.0 951.929  38
  -4  17   4 15789.2 1171.50  24
   4 -17  -3 658.233 234.523  38
  -4  17   2 20763.7 1332.39   2
   4 -17  -2 19741.4 1236.18  38
  -4  17   1 2037.89 375.973   2
   4 -17  -1 2079.55 363.216  38
  -4  17   1 2285.08 359.644  40
   4 -17   0 24985.3 1459.15  38
  -4  17   0 24719.7 1451.12  40
   4 -17   1 3976.57 503.177  38
  -4  17  -1 5318.81 558.993  40
   4 -17   2 20883.6 1283.89  38
  -4  17  -2 20119.7 1283.78  40
  -4  17  -3 10299.2 835.771  34
   4 -17   3 10122.7 805.674  38
  -4  17  -3 8892.75 778.108  40
  -4  17  -4 12271.7 968.446  34
  -4 -17  -4 15326.8 1085.23  38
   4 -17   4 13242.7 943.546  38
  -4  17  -4 13525.6 981.826  40
  -4  17  -5 7622.24 716.317  34
  -4 -17  -5 7375.21 715.989  38
  -4  17  -5 9456.05 770.652  40
  -4  17  -6 17729.3 1158.52  34
  -4 -17  -6 17321.2 1113.54  38
  -4  17  -6 16869.2 1125.46  40
  -4  17  -7 3056.65 406.673  34
  -4 -17  -7 3359.40 400.895  38
  -4  17  -7 2564.15 376.062  40
  -4  17  -8 10997.1 782.710  34
  -4 -17  -8 11491.7 755.759  38
  -4  17  -8 9591.19 742.247  40
  -4 -17  -9 1406.12 230.312  38
  -4  17  -9 1948.35 272.914  40
  -4  17 -10 9083.79 599.291  34
  -4 -17 -10 8983.80 576.110  38
  -4  17 -10 8460.76 574.277  40
  -4 -18  11 1648.28 221.331  26
  -4  18  10 7272.60 530.507  24
  -4 -18  10 6984.51 519.731  25
  -4 -18   9 1138.40 215.894  25
  -4  18   9 1248.71 232.438  24
  -4  18   8 4124.88 457.871  24
  -4 -18   8 5173.09 479.508  25
   4 -18  -7 5202.18 494.727  38
  -4  18   7 6273.86 588.255  24
  -4 -18   7 5659.12 522.341  25
   4 -18  -6 8072.03 664.066  38
  -4  18   6 10713.9 824.134  24
   4 -18  -5 5009.03 510.239  38
  -4  18   5 6133.58 632.670  24
  -4 -18   5 4897.93 476.428  28
   4 -18  -4 5292.93 539.454  38
  -4  18   4 5998.53 639.192  24
   4 -18  -3 1789.61 328.731  38
   4 -18  -2 1023.83 253.236  38
   4 -18  -1 252.220 165.985  38
   4 -18   0 2703.48 395.428  38
  -4  18   0 2340.48 356.163  40
   4 -18   1 1821.53 333.045  38
  -4  18  -1 2063.81 338.036  40
   4 -18   2 4466.84 515.382  38
  -4  18  -2 3984.00 469.813  40
   4 -18   3-41.4439 163.365  38
  -4  18  -3-41.2726 132.839  40
   4 -18   4 154.314 171.153  38
  -4 -18  -4-44.1046 148.885  38
  -4  18  -4 80.7222 142.308  34
  -4  18  -4 81.6004 131.324  40
  -4  18  -5 158.077 133.430  34
  -4 -18  -5 193.157 152.303  38
  -4  18  -5-39.1742 126.114  40
  -4 -18  -6 100.174 107.475  38
  -4  18  -6-36.9103 92.0269  34
  -4  18  -6-72.9346 128.575  40
  -4  18  -7 32.7682 105.460  34
  -4 -18  -7 28.3758 125.880  38
  -4  18  -7-32.2745 108.940  40
  -4 -18  -8 70.7597 75.9791  38
  -4  18  -8 110.445 101.371  34
  -4  18  -8 80.4125 81.9026  40
  -4  18  -9 1833.34 234.162  34
  -4 -18  -9 1883.49 222.396  38
  -4  18  -9 1732.74 220.527  40
  -4  19   8 3903.69 381.057  24
  -4 -19   8 3026.42 322.447  25
   4 -19  -7 278.825 121.846  38
  -4  19   7 411.768 144.876  24
  -4 -19   7 455.198 147.451  25
   4 -19  -6 1622.13 260.218  38
  -4 -19   6 1938.44 275.395  25
  -4  19   6 2032.17 309.809  24
   4 -19  -5 2873.38 359.420  38
  -4  19   5 3004.85 394.975  24
   4 -19  -4 1171.02 247.098  38
   4 -19  -3 657.698 205.284  38
   4 -19  -2 15872.0 1033.13  38
   4 -19  -1 6887.71 627.520  38
   4  19   0 6641.36 559.445   2
   4 -19   0 8651.44 706.755  38
   4  19   1 1814.20 289.096   2
   4 -19   1 3448.60 431.393  38
   4  19   2 10304.4 730.566   2
  -4  19  -2 9045.79 719.651  40
   4 -19   3 5783.82 555.701  38
  -4  19  -3 5258.48 509.581  40
  -4  19  -4 13168.7 866.522  40
  -4 -19  -5 4205.23 411.033  38
  -4  19  -5 3088.84 364.541  34
  -4  19  -5 4028.91 411.876  40
  -4  19  -6 13250.8 834.120  34
  -4 -19  -6 15373.7 846.857  38
  -4  19  -6 13600.3 847.154  40
  -4  19  -7 4376.29 384.534  34
  -4 -19  -7 4547.40 374.151  38
  -4  19  -7 4763.35 398.050  40
   4 -20  -6 3524.85 328.404  38
   4 -20  -5 986.019 197.242  38
  -4 -20   5 797.587 168.895  25
   4 -20  -4 6707.87 535.585  38
   4 -20  -3 407.486 175.448  38
   4 -20  -2 1415.26 273.460  38
   4 -20  -1 283.781 157.751  38
   4 -20   0 4370.91 477.753  38
   4  20   1 859.315 175.469   2
   4 -20   1 757.210 213.205  38
   4  20   2 459.583 136.928   2
   4 -20   2 922.059 223.707  38
   4  20   3-74.9151 91.6796   2
   4  20   4 46.7555 82.4389   2
  -5   0  21 71.3512 87.3181  23
  -5   0  20 3183.93 347.788  27
  -5   0  19-67.7996 124.405  27
  -5   0  19 39.5585 133.537   8
  -5   0  18 398.760 199.527  27
  -5   0  18 478.562 234.186   8
  -5   0  17-44.5838 157.181  27
  -5   0  17 55.3296 178.070   8
  -5   0  16 287.248 201.086  27
  -5   0  16 122.418 264.440   8
  -5   0  15 129.164 163.962  26
  -5   0  15 49.5695 151.356  27
  -5   0  15-64.8497 264.004   8
  -5   0  14 3323.25 574.399  22
  -5   0  14 2958.45 452.249  27
  -5   0  14 2455.80 380.994  26
  -5   0  14 3965.21 571.447   8
  -5   0  14 3709.16 602.300  37
  -5   0  13-75.0597 132.314  22
  -5   0  13-76.4024 155.515  37
  -5   0  13 49.5395 112.739  27
  -5   0  13 79.7136 146.255  28
  -5   0  13 42.3513 149.311  26
  -5   0  13 63.8278 183.734   8
  -5   0  12 18656.1 1424.38  22
  -5   0  12 21967.5 1237.29  28
  -5   0  12 22052.1 1259.08  26
  -5   0  12 20164.5 1469.43  37
  -5   0  11-61.8903 109.102  22
  -5   0  11 39.2536 112.999  26
  -5   0  11 37.2721 113.803  28
  -5   0  11 62.8625 143.060  37
  -5   0  11 52.9767 120.564   8
  -5   0  10 63838.1 3039.70  37
  -5   0  10 67166.6 2837.13  20
  -5   0  10 54159.0 2930.85  22
  -5   0  10 54252.3 2860.59   8
  -5   0   9-45.4992 113.436  37
  -5   0   9 133.821 111.212  22
  -5   0   9-84.9750 105.929  19
  -5   0   8 11193.9 834.327  37
  -5   0   8 13056.7 897.192  19
  -5   0   8 12542.3 857.374  22
  -5   0   7 129.041 113.814  37
  -5   0   7 77.8825 97.1712  19
  -5   0   7 124.660 89.8122  22
  -5   0   6 252992. 10293.0  37
  -5   0   6 260519. 10431.5  19
  -5   0   6 251447. 10270.7  22
  -5   0   5 148.315 94.2188  37
  -5   0   5 94.2448 92.9592  22
  -5   0   5 70.6421 95.1947  19
  -5   0   4 77038.7 3242.06  30
  -5   0   4 74982.9 3226.05  31
  -5   0   4 74378.3 3265.93  37
  -5   0   4 79648.1 3416.06  19
  -5   0   3-31.2583 84.1680  19
  -5   0   3 56.4135 66.2957  31
  -5   0   3-18.7877 50.5892  30
  -5   0   2 97772.5 3964.79  18
  -5   0   2 98619.8 4118.95  19
  -5   0   2 92638.7 3962.17  30
  -5   0   2 94714.5 3971.01  31
  -5   0   1 72.0343 48.5723  18
  -5   0   1 53.3021 71.8171  19
  -5   0   1 87.3206 64.1457  30
  -5   0   0 38012.1 1700.54  13
  -5   0   0 36153.9 1680.22  18
  -5   0   0 36927.1 1667.30  30
  -5   0  -1 24.1242 60.1470  13
  -5   0  -2 190791. 7820.36  13
  -5   0  -3-33.0388 82.3632  13
  -5   0  -3 55.0122 79.1785  16
  -5   0  -4 426734. 17755.9  13
  -5   0  -4 458140. 17711.7  16
  -5   0  -5 119.433 128.458  13
  -5   0  -5 373.318 138.467  16
  -5   0  -6 45379.6 2346.12  13
  -5   0  -6 48898.0 2306.02  16
  -5   0  -7 115.309 103.549  16
  -5   0  -7 44.4114 119.631  13
   5   0   8 111174. 4877.09  39
  -5   0  -8 117618. 5092.69  13
  -5   0  -8 117522. 5019.97  16
   5   0   9-33.5251 102.371  39
  -5   0  -9 143.879 119.571  13
  -5   0  -9 128.092 122.917  16
   5   0  10 120379. 5078.01  39
  -5   0 -10 114909. 5219.40  13
   5   0  11-36.9436 118.906  39
   5   0  12 23978.2 1367.38  39
   5   0  13 190.192 134.310  39
   5   0  14 7853.76 655.036  39
   5   0  15 174.260 150.639  39
   5   0  16 8639.15 651.157  39
   5   0  17-27.0291 106.544  39
  -5   0 -18 1966.62 266.579   7
   5   0  18 1969.64 243.424  39
   5   0  19-30.8522 84.5536  39
  -5   1  21 23.5016 89.4985  23
  -5  -1  21 23.2207 85.2128  23
  -5  -1  20 23737.8 1249.57  27
  -5   1  19 134.506 123.622  27
  -5  -1  19 202.658 124.170  27
  -5   1  19 553.995 189.046   8
  -5  -1  19 77.4131 130.869   8
  -5   1  18 62509.7 3016.61  27
  -5  -1  18 65747.9 3034.81  27
  -5  -1  18 67026.4 3139.29   8
  -5   1  18 64592.7 3129.52   8
  -5   1  17 1121.94 269.717  27
  -5  -1  17 797.163 233.753  27
  -5  -1  17 1249.33 329.825   8
  -5   1  17 1612.28 369.165   8
  -5  -1  16 68282.1 3336.70  26
  -5   1  16 75076.7 3467.07  27
  -5  -1  16 71905.7 3440.81  27
  -5  -1  16 76431.4 3620.75   8
  -5   1  16 75237.1 3616.66   8
  -5   1  15 352.700 205.129  27
  -5  -1  15-49.2778 158.610  27
  -5  -1  15 127.784 137.103  26
  -5  -1  15-64.2489 216.880   8
  -5   1  15 194.906 219.309   8
  -5  -1  14 52687.0 3066.97  22
  -5   1  14 55267.9 3105.98  22
  -5  -1  14 61562.3 3203.93  37
  -5   1  14 61011.5 3194.71  37
  -5  -1  14 57082.8 2748.21  28
  -5   1  14 55068.9 2763.12  26
  -5  -1  14 58385.9 2775.28  26
  -5   1  14 59390.2 2881.99  27
  -5   1  14 59162.1 3038.90   8
  -5  -1  14 54942.7 2995.54   8
  -5  -1  13 7752.19 901.306  22
  -5   1  13 7686.43 888.491  22
  -5  -1  13 9903.90 1005.31  37
  -5   1  13 10079.6 997.138  37
  -5   1  13 11420.7 784.761  11
  -5  -1  13 10431.0 781.353  28
  -5   1  13 10111.9 795.690  26
  -5  -1  13 8601.14 742.370  26
  -5   1  13 11322.2 884.765  27
  -5   1  13 9143.18 902.833   8
  -5  -1  13 7938.89 851.142   8
  -5   1  12 86376.4 4620.54  22
  -5  -1  12 86488.3 4642.39  22
  -5  -1  12 95963.0 4730.03  37
  -5   1  12 92777.4 4690.36  37
  -5   1  12 107117. 4365.35  11
  -5  -1  12 106299. 4414.73  28
  -5   1  12 108499. 4458.17  26
  -5  -1  12 112572. 4461.58  26
  -5   1  12 113050. 4575.58  27
  -5  -1  12 86325.2 4534.42   8
  -5   1  12 83231.6 4505.23   8
  -5   1  11 917.326 268.649  22
  -5  -1  11 1188.09 322.018  22
  -5  -1  11 1591.62 364.128  37
  -5   1  11 1239.72 319.276  37
  -5  -1  11 1109.28 254.288  35
  -5   1  11 1450.66 266.690  11
  -5   1  11 1230.12 259.854  33
  -5   1  11 1149.41 265.175  27
  -5   1  11 1324.65 266.218  26
  -5  -1  11 1786.74 294.670  26
  -5   1  11 1780.21 291.682  28
  -5  -1  11 1284.28 256.889  28
  -5  -1  11 809.843 244.559   8
  -5   1  11 1318.80 312.349   8
  -5   1  10 84709.3 3417.29  20
  -5   1  10 65439.0 3470.96  22
  -5  -1  10 85216.4 3521.09  19
  -5  -1  10 68877.0 3512.82  22
  -5  -1  10 80390.2 3391.97  20
  -5  -1  10 78775.6 3378.20  28
  -5   1  10 68797.2 3390.68  27
  -5  -1  10 75981.5 3579.98  37
  -5   1  10 71645.2 3532.00  37
  -5  -1  10 68293.2 3436.75   8
  -5   1  10 66289.6 3408.28   8
  -5  -1   9 1563.09 302.023  37
  -5   1   9 1619.50 302.803  37
  -5  -1   9 1531.22 295.003  19
  -5   1   9 1370.11 287.331  22
  -5  -1   9 1708.23 316.124  22
  -5  -1   8 73165.9 3172.02  37
  -5   1   8 67246.4 3122.37  37
  -5   1   8 63347.1 3086.28  22
  -5  -1   8 67824.2 3110.61  22
  -5  -1   8 68202.1 3135.68  19
  -5   1   7 17534.5 1054.17  37
  -5  -1   7 18326.2 1073.09  37
  -5   1   7 20969.5 1207.77  19
  -5  -1   7 18674.7 1120.16  19
  -5  -1   7 17661.0 1048.84  22
  -5   1   7 16973.3 1037.69  22
  -5  -1   6 94306.8 4180.65  37
  -5   1   6 95240.6 4190.19  37
  -5   1   6 108988. 4404.80  19
  -5  -1   6 97127.9 4175.73  22
  -5   1   6 95791.5 4177.31  22
  -5  -1   6 103279. 4301.55  19
  -5   1   5 893.267 171.648  37
  -5  -1   5 911.319 175.887  37
  -5  -1   5 1081.33 220.339  19
  -5   1   5 1085.34 242.869  19
  -5   1   5 947.324 171.143  22
  -5  -1   4 128909. 5229.76  31
  -5   1   4 129056. 5249.74  30
  -5   1   4 130611. 5237.20  31
  -5  -1   4 123247. 5266.41  37
  -5   1   4 125348. 5268.88  37
  -5   1   4 125541. 5453.97  19
  -5  -1   4 128252. 5365.66  19
  -5  -1   3 7056.19 538.555  19
  -5   1   3 6465.44 569.149  19
  -5  -1   3 7362.57 473.095  31
  -5   1   3 6775.43 460.695  31
  -5  -1   3 6528.94 453.155  30
  -5   1   3 7036.67 472.108  30
  -5   1   2 106775. 4757.56  19
  -5  -1   2 113890. 4584.32  18
  -5   1   2 111565. 4576.47  18
  -5  -1   2 112945. 4695.73  19
  -5  -1   2 111360. 4596.67  31
  -5   1   2 113071. 4599.93  30
  -5   1   2 110092. 4591.34  31
  -5  -1   2 110470. 4573.49  30
  -5   1   1-16.0993 43.3605  13
  -5   1   1 53.8804 40.8833  18
  -5  -1   1 72.9765 70.0293  19
  -5  -1   1 72.4976 45.1928  18
  -5  -1   1 16.3930 50.0601  30
  -5   1   1 37.3009 53.6953  30
  -5  -1   0 10179.1 633.277  13
  -5   1   0 10822.3 634.994  13
  -5   1   0 11578.9 637.597  18
  -5  -1   0 10575.2 625.614  18
  -5  -1   0 10133.2 591.971  30
  -5  -1  -1 25.8307 69.5652  13
  -5   1  -1 47.1198 63.4519  13
  -5  -1  -2 765.665 182.037  13
  -5   1  -2 926.258 190.172  13
  -5   1  -3 13605.4 832.895  16
  -5  -1  -3 12552.4 853.511  13
  -5   1  -3 12505.7 838.277  13
  -5  -1  -3 12689.4 785.914  16
  -5  -1  -4 5739.36 505.818  16
  -5  -1  -4 6479.63 577.804  13
  -5   1  -4 5617.39 535.956  13
  -5   1  -4 6469.95 536.135  16
  -5  -1  -5 69.7230 94.1025  16
  -5  -1  -5 122.174 101.739  13
  -5   1  -5 241.022 129.451  13
  -5   1  -5 411.491 144.043  16
  -5  -1  -6 983.044 239.572  13
  -5   1  -6 1372.74 277.236  13
  -5   1  -6 1474.86 261.144  16
  -5  -1  -6 1399.91 265.947  16
  -5  -1  -7 400.042 163.175  13
  -5   1  -7-37.5077 93.6266  16
  -5  -1  -8 41133.0 2145.61  13
  -5   1  -8 41483.5 2155.52  13
  -5   1  -8 40249.0 2061.69  16
   5   1   9 172.037 126.280  39
  -5   1  -9-41.3279 111.307  16
  -5  -1  -9 332.790 145.172  13
  -5   1  -9 48.3142 139.096  13
   5   1  10 107081. 4606.00  39
   5  -1  10 105918. 4582.63  39
  -5  -1 -10 103623. 4745.83  13
  -5   1 -10 111111. 4783.18  13
  -5   1 -10 101328. 4666.89  16
   5   1  11 37.6313 162.560  39
   5  -1  11 255.276 138.955  39
  -5  -1 -11 350.960 176.827  13
  -5   1 -11 45.3813 138.643  16
   5   1  12 44020.4 2189.77  39
   5  -1  12 43925.6 2178.27  39
   5   1  13 304.976 150.834  39
   5  -1  13 379.533 177.491  39
   5   1  14 19015.5 1135.37  39
   5  -1  14 18163.1 1122.19  39
   5   1  15 933.762 218.060  39
   5  -1  15 1222.50 242.028  39
   5   1  16 31193.4 1599.77  39
   5  -1  16 31784.8 1618.16  39
   5   1  17 238.540 121.430  39
   5  -1  17 598.206 173.376  39
  -5  -1 -18 23132.6 1192.07   7
  -5   1 -18 23134.6 1197.02   7
   5   1  18 23036.6 1151.50  39
   5  -1  18 22333.0 1152.81  39
  -5  -2  21 383.161 114.741  27
  -5   2  21 647.006 144.440  23
  -5  -2  21 262.336 112.319  23
  -5  -2  20 3460.55 361.201  27
  -5  -2  19-66.8409 127.270  27
  -5   2  19 132.065 121.158  27
  -5   2  19 77.2264 147.044   8
  -5  -2  19 111.404 130.924   8
  -5   2  18 949.586 260.800  27
  -5  -2  18 1019.96 245.994  27
  -5   2  18 806.623 267.382   8
  -5  -2  18 1317.65 302.234   8
  -5  -2  17-43.8487 133.881  27
  -5  -2  17 38.6773 147.285  26
  -5   2  17-44.9210 129.311  27
  -5   2  17-55.2902 159.159   8
  -5  -2  17 53.0494 202.013   8
  -5  -2  16 12573.3 932.656  27
  -5  -2  16 10472.5 830.253  26
  -5   2  16 11168.9 909.519  27
  -5   2  16 11828.8 1015.91   8
  -5  -2  16 12513.7 1018.64   8
  -5   2  15 1286.93 311.278  27
  -5  -2  15 423.746 190.174  26
  -5  -2  15 1144.91 337.596   8
  -5   2  15 712.643 273.375   8
  -5  -2  14 5810.92 771.752  22
  -5   2  14 6279.31 799.814  22
  -5  -2  14 7762.90 887.594  37
  -5   2  14 7165.96 853.326  37
  -5  -2  14 7672.18 663.388  28
  -5  -2  14 7783.68 681.945  26
  -5   2  14 8432.06 758.456  27
  -5  -2  14 7190.29 796.311   8
  -5   2  14 7317.90 796.015   8
  -5   2  13 147.536 168.652  22
  -5  -2  13 300.503 202.934  22
  -5  -2  13 384.550 221.982  37
  -5   2  13 822.786 295.274  37
  -5  -2  13 339.574 178.742  35
  -5   2  13 736.143 223.643  11
  -5   2  13 776.231 253.096  27
  -5  -2  13 209.400 154.527  28
  -5  -2  13 666.703 216.842  26
  -5  -2  13 451.510 246.154   8
  -5   2  13 505.706 257.844   8
  -5  -2  12 5981.25 766.256  22
  -5   2  12 6051.23 760.748  22
  -5  -2  12 8419.80 892.889  37
  -5   2  12 8678.12 890.335  37
  -5  -2  12 8809.99 757.604  35
  -5   2  12 9008.94 689.190  11
  -5  -2  12 8918.37 715.424  28
  -5  -2  12 9064.39 721.489  26
  -5   2  12 8527.16 726.156  26
  -5   2  12 8201.50 759.308  27
  -5  -2  12 7822.28 807.557   8
  -5   2  12 7484.91 774.148   8
  -5  -2  11 916.888 248.921  19
  -5  -2  11 251.514 194.589  22
  -5   2  11 542.335 231.655  22
  -5  -2  11 900.126 279.426  37
  -5   2  11 1098.35 299.515  37
  -5  -2  11 1030.50 243.367  35
  -5   2  11 1040.00 228.695  11
  -5   2  11 955.894 232.830  33
  -5   2  11 656.956 205.091  27
  -5   2  11 870.404 233.216  26
  -5  -2  11 771.360 202.650  28
  -5  -2  11 1127.13 239.450  26
  -5  -2  11 870.135 267.331   8
  -5   2  11 884.223 244.650   8
  -5  -2  10 29991.6 1506.34  20
  -5   2  10 30554.3 1521.45  20
  -5  -2  10 28058.2 1558.45  19
  -5  -2  10 23265.4 1565.84  22
  -5   2  10 24614.7 1580.39  22
  -5  -2  10 28550.9 1675.28  37
  -5   2  10 26030.2 1602.61  37
  -5  -2  10 22400.2 1448.29  35
  -5   2  10 27994.8 1413.25  11
  -5   2  10 28564.4 1448.17  33
  -5   2  10 25115.6 1465.81  26
  -5  -2  10 30304.1 1524.90  26
  -5  -2  10 27606.8 1474.28  28
  -5  -2  10 28347.7 1498.95  25
  -5   2  10 23816.7 1485.41  27
  -5  -2  10 25736.9 1555.91   8
  -5   2  10 23712.2 1505.67   8
  -5   2   9 5869.26 582.138  37
  -5  -2   9 5232.10 559.650  37
  -5  -2   9 4591.07 514.285  22
  -5  -2   9 5925.63 553.155  19
  -5   2   9 4672.25 526.142  22
  -5  -2   9 4205.13 481.155  10
  -5  -2   8 33869.3 1768.64  37
  -5   2   8 32073.8 1735.05  37
  -5   2   8 33094.5 1742.17  22
  -5  -2   8 34854.2 1777.47  19
  -5  -2   8 33315.7 1748.83  22
  -5  -2   8 34069.0 1721.20  10
  -5   2   7 1996.87 289.600  37
  -5  -2   7 1491.89 257.770  37
   5   2  -7 2003.30 241.437   5
  -5  -2   7 2122.35 271.010  10
  -5  -2   7 1288.11 248.846  19
  -5   2   7 1928.76 276.774  22
  -5  -2   6 261379. 10612.5  10
  -5   2   6 260801. 10647.3  22
  -5  -2   6 277636. 10747.7  19
  -5  -2   6 263453. 10649.2  22
  -5   2   6 260440. 10667.9  37
  -5  -2   6 263546. 10666.7  37
  -5   2   5 8094.30 544.814  30
  -5  -2   5 7750.01 515.843  10
  -5  -2   5 7504.27 539.634  37
  -5   2   5 7043.41 532.207  37
  -5  -2   5 7246.12 572.922  19
  -5  -2   4 226123. 9253.77  31
  -5   2   4 230715. 9284.84  30
  -5   2   4 230412. 9263.36  31
  -5   2   4 245832. 9566.72  19
  -5  -2   4 228561. 9368.64  19
  -5  -2   3 8939.92 553.901  31
  -5   2   3 9290.24 571.210  30
  -5   2   3 8051.08 539.184  31
  -5   2   3 9498.47 714.242  19
  -5  -2   3 8995.24 613.671  19
  -5  -2   2 242604. 9792.81  31
  -5   2   2 254659. 9820.08  30
  -5   2   2 243141. 9787.83  31
  -5  -2   2 247834. 9770.13  30
  -5   2   2 233129. 9966.14  19
  -5  -2   2 247089. 9780.39  18
  -5   2   2 242297. 9771.74  18
  -5  -2   2 242977. 9871.96  19
  -5   2   1 7854.34 510.662  30
  -5  -2   1 7166.63 520.517  19
  -5  -2   1 7453.03 486.872  18
  -5   2   1 7856.79 491.967  18
  -5   2   0 100162. 4065.84  18
  -5  -2   0 94171.4 4095.93  19
  -5  -2   0 101156. 4072.96  18
  -5  -2   0 95142.0 4116.23  13
  -5   2   0 97384.2 4075.31  13
  -5  -2  -1 11477.0 753.352  13
  -5   2  -1 11783.3 714.600  13
  -5  -2  -2 321170. 13707.2  13
  -5   2  -2 359076. 13680.4  13
  -5   2  -3 2078.78 287.851  16
  -5  -2  -3 2271.39 329.826  13
  -5   2  -3 2044.46 295.870  13
  -5  -2  -4 280746. 11751.6  13
  -5   2  -4 265547. 11679.0  13
  -5  -2  -5 1268.74 271.593  13
  -5   2  -5 610.393 184.665  13
  -5   2  -5 1526.31 257.535  16
  -5  -2  -6 132513. 5655.39  13
  -5   2  -6 123051. 5610.63  13
  -5   2  -6 133502. 5549.82  16
  -5  -2  -7 229.626 132.297  13
  -5   2  -7 138.399 105.109  13
  -5   2  -7 75.1687 93.8332  16
  -5  -2  -8 106535. 4587.20  13
  -5   2  -8 101374. 4566.96  13
  -5   2  -8 103718. 4467.01  16
  -5  -2  -8 95270.1 4400.25  38
  -5  -2  -9 48.4528 110.287  13
  -5   2  -9 49.2878 100.348  13
  -5   2  -9 81.9367 110.336  16
   5   2  10 84839.7 3808.69  39
  -5  -2 -10 86010.0 3963.40  13
  -5   2 -10 85990.6 3966.49  13
  -5   2 -10 84716.0 3870.26  16
   5   2  11 1927.91 325.195  39
   5  -2  11 2696.88 360.275  39
  -5   2 -11 1990.59 347.984  16
   5   2  12 26292.7 1469.62  39
   5  -2  12 25972.4 1452.14  39
   5   2  13 1960.50 317.640  39
   5  -2  13 1510.81 292.810  39
   5   2  14 11934.5 829.125  39
   5  -2  14 10913.0 803.318  39
   5   2  15 1500.13 267.994  39
   5  -2  15 1404.33 261.352  39
   5   2  16 4224.07 415.319  39
   5  -2  16 3515.80 402.254  39
   5   2  17 1050.49 200.247  39
   5  -2  17 840.615 190.723  39
  -5  -2 -18 69.4808 81.8733   7
  -5   2 -18 193.637 113.046   7
   5   2  18 243.631 105.530  39
   5  -2  18 171.106 99.9320  39
  -5  -3  21-19.6737 80.1293  23
  -5   3  21-140.894 106.471  23
  -5  -3  21-18.4317 65.0300  27
  -5  -3  20 17060.4 961.669  27
  -5  -3  19 163.544 137.258  27
  -5   3  19-73.1749 134.262   8
  -5  -3  19-34.9140 117.856   8
  -5  -3  18 39391.1 2085.40  26
  -5  -3  18 47836.6 2206.42  27
  -5   3  18 44375.2 2181.73  27
  -5   3  18 45949.2 2266.82   8
  -5  -3  18 41593.7 2205.93   8
  -5   3  17-44.8799 137.028  27
  -5  -3  17 43.5130 140.041  27
  -5  -3  17 38.3703 117.153  26
  -5  -3  17 101.713 179.296   8
  -5   3  17-53.4824 153.954   8
  -5  -3  16 28120.0 1630.72  26
  -5   3  16 30844.4 1750.70  27
  -5  -3  16 30540.1 1821.71   8
  -5   3  16 33296.3 1894.08   8
  -5   3  15 105.089 160.441  27
  -5  -3  15 170.259 156.204  26
  -5  -3  15 85.1841 122.622  28
  -5   3  15-63.3443 170.577   8
  -5  -3  15 62.1635 167.398   8
  -5  -3  14 70669.0 3607.11  37
  -5   3  14 66838.5 3551.95  37
  -5  -3  14 64138.6 3239.21  35
  -5   3  14 74894.5 3214.10  11
  -5  -3  14 65424.1 3185.61  28
  -5  -3  14 67146.0 3191.99  26
  -5   3  14 71143.3 3352.10  27
  -5   3  14 66708.4 3435.27   8
  -5  -3  14 66957.8 3438.80   8
  -5   3  13 4928.52 667.482  22
  -5  -3  13 4105.72 633.575  22
  -5   3  13 4622.49 666.822  37
  -5  -3  13 5697.78 600.994  35
  -5  -3  13 3225.59 580.927  37
  -5   3  13 4420.14 494.939  11
  -5  -3  13 5440.65 553.395  28
  -5  -3  13 4821.03 522.329  26
  -5   3  13 6160.65 639.941  27
  -5  -3  13 3608.21 561.977   8
  -5   3  13 3906.42 581.944   8
  -5  -3  12 76824.8 4215.60  22
  -5   3  12 74361.3 4157.34  22
  -5  -3  12 93368.9 4381.44  37
  -5   3  12 91528.3 4310.06  37
  -5  -3  12 97221.8 4131.70  35
  -5  -3  12 91982.6 4318.14  10
  -5   3  12 90157.6 3942.53  11
  -5  -3  12 96919.3 4034.95  28
  -5  -3  12 99262.6 4047.48  26
  -5   3  12 99929.8 4188.62  27
  -5  -3  12 76686.3 4114.70   8
  -5   3  12 72835.3 4051.98   8
  -5   3  11 59.2648 120.646  22
  -5  -3  11-91.7927 168.427  19
  -5  -3  11-62.8424 156.673  22
  -5  -3  11 129.290 131.597  37
  -5   3  11 59.9652 136.477  37
  -5  -3  11 46.8614 116.838  35
  -5   3  11 33.9961 103.814  11
  -5  -3  11 183.054 186.309  10
  -5   3  11 37.6446 121.169  33
  -5   3  11 48.6328 121.253  27
  -5  -3  11 80.9881 123.651  25
  -5  -3  11 79.3671 106.872  28
  -5  -3  11 119.244 127.937  26
  -5  -3  11 218.766 176.027   8
  -5   3  11 51.4041 128.161   8
  -5   3  10 135069. 5441.90  20
  -5  -3  10 128743. 5496.48  19
  -5   3  10 104974. 5465.97  22
  -5  -3  10 137154. 5433.50  20
  -5  -3  10 124632. 5600.25  22
  -5  -3  10 135964. 5685.37  37
  -5   3  10 123445. 5578.01  37
  -5  -3  10 116265. 5433.34  35
  -5   3  10 130999. 5322.09  11
  -5  -3  10 137609. 5651.95  10
  -5   3  10 141080. 5400.30  33
  -5  -3  10 135266. 5454.46  26
  -5  -3  10 130148. 5420.78  25
  -5  -3  10 124734. 5392.24  28
  -5   3  10 107999. 5412.49  27
  -5  -3  10 126348. 5529.22   8
  -5   3  10 106120. 5404.75   8
  -5  -3   9 279.449 142.394  37
  -5   3   9 44.1343 90.1376  37
  -5  -3   9 223.251 136.526  22
  -5   3   9 431.939 170.416  22
  -5  -3   9 201.933 159.362  19
   5   3  -9 341.952 130.655   5
  -5  -3   9 131.166 99.7734  10
  -5  -3   8 37660.3 1956.54  37
  -5   3   8 36619.1 1926.56  37
  -5  -3   8 39253.9 1953.32  22
  -5  -3   8 39376.8 1959.68  19
  -5   3   8 35317.1 1904.15  22
   5   3  -8 42067.4 1863.87   5
  -5  -3   8 37806.6 1930.41  10
  -5  -3   7 3645.69 406.085  37
  -5   3   7 4610.79 445.112  37
  -5  -3   7 4802.83 467.368  19
  -5   3   7 4421.98 429.996  22
  -5  -3   7 4845.51 444.921  22
   5   3  -7 5241.38 417.515   5
  -5  -3   7 4344.58 427.168  10
  -5  -3   6 107840. 4675.50  10
  -5   3   6 112964. 4697.17  22
  -5  -3   6 117005. 4772.38  19
  -5  -3   6 108780. 4677.99  22
  -5  -3   6 110561. 4701.23  37
  -5   3   6 111441. 4707.90  37
  -5   3   5 3330.81 326.201  30
  -5  -3   5 3023.68 314.801  10
  -5  -3   5 3904.75 380.389  19
  -5  -3   5 4164.58 367.482  37
  -5   3   5 3218.50 333.426  37
  -5  -3   4 39479.5 1894.80  19
  -5  -3   4 39548.4 1812.46  31
  -5   3   4 40470.9 1841.44  30
  -5   3   4 40136.8 1817.53  31
  -5  -3   3 18425.2 1018.27  19
  -5   3   3 18613.4 977.212  30
  -5  -3   3 18879.6 956.601  31
  -5   3   3 18203.4 949.725  31
  -5  -3   2 6237.45 426.454  18
  -5  -3   2 5376.00 453.405  19
  -5   3   2 6249.42 424.822  18
   5  -3  -2 7025.74 439.569   1
  -5   3   2 5628.66 418.212  31
  -5  -3   2 6909.12 451.569  31
  -5   3   2 5998.25 450.539  30
  -5  -3   1 57663.2 2486.76  18
  -5   3   1 58008.4 2485.72  18
   5  -3  -1 59240.0 2486.93   1
  -5   3   1 54992.7 2481.28  31
  -5  -3   1 58599.8 2501.54  31
  -5   3   0 525.652 119.410  18
   5  -3   0 986.201 154.151   1
   5  -3   1 86519.4 3534.61   1
  -5  -3  -1 75939.9 3661.79  13
  -5   3  -1 87907.8 3611.78  13
   5  -3   2 30957.5 1423.34   1
  -5  -3  -2 28218.8 1564.55  13
  -5   3  -2 28544.0 1486.09  13
   5  -3   3 5274.39 439.351   1
  -5  -3  -3 6632.58 582.816  13
  -5   3  -3 5569.91 503.612  13
   5  -3   4 22625.0 1229.96   1
  -5  -3  -4 24653.5 1389.47  13
  -5   3  -4 22164.0 1313.57  13
   5  -3   5 678.125 174.035   1
  -5  -3  -5 748.837 216.202  13
  -5   3  -5 416.505 160.233  13
   5  -3   6 8482.70 706.700   1
  -5  -3  -6 9630.38 793.613  13
  -5   3  -6 10030.8 732.894  16
  -5   3  -6 8834.05 756.828  13
   5  -3   7 180.850 146.056   1
  -5  -3  -7 523.274 194.066  13
  -5   3  -7 333.727 153.954  13
  -5   3  -7 345.769 141.541  16
  -5   3  -8 18771.2 1144.51  16
  -5  -3  -8 18877.1 1224.57  13
  -5   3  -8 18373.2 1212.17  13
  -5  -3  -8 15008.5 1155.69   6
   5  -3   8 18479.2 1221.80   1
  -5  -3  -8 17498.6 1103.53  38
  -5  -3  -9 1174.41 316.466   6
  -5  -3  -9 1259.47 290.622  13
  -5   3  -9 2030.55 354.611  13
  -5   3  -9 1257.29 268.515  16
  -5  -3  -9 1471.52 286.674  38
  -5  -3 -10 31143.4 1991.09   6
  -5  -3 -10 38609.9 2009.93  13
  -5   3 -10 38548.4 2018.80  13
  -5   3 -10 35284.1 1889.78  16
  -5  -3 -10 33962.1 1826.43  38
   5   3  11 17873.8 1102.64  39
  -5  -3 -11 15679.3 1221.89   6
  -5  -3 -11 17751.7 1200.62  13
  -5   3 -11 16304.0 1121.15  16
  -5  -3 -12 22853.4 1518.69   6
   5   3  12 23625.6 1366.43  39
   5  -3  12 24036.5 1359.31  39
   5   3  13 1772.64 311.629  39
   5  -3  13 1793.22 303.770  39
   5   3  14 16753.4 1043.05  39
   5  -3  14 16425.3 1048.30  39
   5   3  15 399.874 173.852  39
   5  -3  15 526.188 182.920  39
   5   3  16 36561.4 1779.33  39
   5  -3  16 35996.1 1797.86  39
  -5  -3 -17 697.770 177.023   7
  -5   3 -17 674.911 178.570   7
   5   3  17 732.489 166.922  39
   5  -3  17 608.904 159.299  39
  -5   3 -18 29266.4 1443.07   7
  -5  -3 -18 29805.3 1433.13   7
   5   3  18 30247.9 1416.36  39
   5  -3  18 30674.3 1434.15  39
  -5  -4  21 17.2962 58.3859  27
  -5  -4  20 3423.07 342.342  27
  -5  -4  19 252.650 144.076  27
  -5  -4  18 726.317 218.712   8
  -5   4  18 637.027 208.760   8
  -5  -4  18 678.520 218.430  27
  -5  -4  18 534.857 191.038  26
  -5  -4  17 241.470 178.533   8
  -5   4  17 810.879 258.800   8
  -5  -4  17 947.719 235.676  26
  -5  -4  17 515.263 215.178  27
  -5   4  16 4576.63 593.290   8
  -5  -4  16 4310.54 560.740   8
  -5  -4  16 3807.47 462.674  26
  -5   4  16 4279.85 541.620  27
  -5  -4  15-48.3641 120.580  35
  -5   4  15 53.5381 180.722  27
  -5  -4  15 128.737 144.858  26
  -5  -4  15 43.1816 145.766  28
  -5  -4  15 60.4935 162.897   8
  -5   4  15 61.1910 139.264   8
  -5  -4  14 305.736 187.199  35
  -5   4  14 164.206 177.483  11
  -5   4  14 110.889 187.365  27
  -5  -4  14 267.148 181.480  28
  -5  -4  14 391.609 171.746  26
  -5  -4  14 127.345 171.685   8
  -5   4  14 250.254 201.553   8
  -5  -4  13 4254.82 537.964  35
  -5   4  13 4027.23 474.863  11
  -5  -4  13 3682.20 605.405  10
  -5  -4  13 4041.53 485.445  28
  -5  -4  13 4193.66 490.133  26
  -5   4  13 5169.38 608.021  27
  -5   4  13 4413.96 584.445   8
  -5  -4  13 4432.99 606.543   8
  -5  -4  12 11128.6 1067.86  22
  -5  -4  12 13694.2 1031.05  35
  -5   4  12 12598.6 909.767  11
  -5  -4  12 14404.8 1192.12  10
  -5  -4  12 15851.6 1021.43  28
  -5  -4  12 15948.7 1021.10  26
  -5   4  12 14939.1 1082.84  27
  -5  -4  12 11470.6 1028.34   8
  -5  -4  11-61.8833 125.961  22
  -5   4  11 57.8173 144.134  22
  -5  -4  11-129.046 160.851  37
  -5   4  11 58.7817 133.770  37
  -5  -4  11 48.7763 131.338  35
  -5   4  11 34.6926 132.110  11
  -5  -4  11 254.453 183.116  10
  -5   4  11 38.8270 142.475  33
  -5   4  11-50.4088 125.665  27
  -5  -4  11 83.5690 120.280  25
  -5  -4  11 41.2229 118.663  26
  -5  -4  11-40.7428 124.396  28
   5   4 -11 44.0607 118.641   5
  -5  -4  10 7180.57 717.557  22
  -5   4  10 7823.42 723.077  22
  -5  -4  10 7850.27 694.121  19
  -5  -4  10 8132.78 777.018  37
  -5   4  10 7891.04 735.967  37
  -5  -4  10 5803.08 630.283  35
  -5   4  10 8234.57 616.314  11
  -5  -4  10 7649.31 752.980  10
  -5   4  10 8425.40 648.200  33
  -5  -4  10 8326.21 683.884  25
  -5  -4  10 8944.83 704.292  26
  -5  -4  10 7832.62 655.497  28
  -5   4  10 7060.89 679.201  27
   5   4 -10 8995.06 690.843   5
  -5  -4   9 308.889 143.664  22
  -5   4   9 424.298 157.200  22
  -5  -4   9 603.114 188.773  19
  -5  -4   9 555.743 206.591  10
  -5  -4   9 601.578 195.389  37
  -5   4   9 697.474 199.589  37
  -5   4   9 649.835 190.659  27
  -5  -4   9 813.342 199.315  28
   5   4  -9 629.521 173.304   5
  -5   4   8 34786.6 1846.52  37
  -5  -4   8 36247.3 1878.69  37
  -5  -4   8 34015.2 1829.55  22
  -5  -4   8 36825.4 1864.61  19
  -5   4   8 34705.1 1834.12  22
   5   4  -8 41525.8 1823.44   5
  -5  -4   8 36561.4 1885.48  10
  -5  -4   7 11052.3 754.927  37
  -5   4   7 10026.2 725.518  37
  -5   4   7 10978.8 738.340  22
  -5  -4   7 11329.3 773.695  19
  -5  -4   7 9790.23 706.523  22
   5   4  -7 12120.0 722.806   5
  -5  -4   7 10184.7 734.929  10
  -5  -4   6 193208. 8119.76  10
  -5  -4   6 212918. 8202.36  19
  -5  -4   6 192987. 8108.91  37
  -5   4   6 198596. 8124.02  37
  -5   4   5 18351.9 942.170  30
  -5  -4   5 15654.7 919.995  10
  -5  -4   5 16853.2 979.184  19
  -5  -4   5 15651.8 908.151  37
  -5   4   5 15663.6 914.853  37
  -5  -4   4 279042. 11210.6  19
  -5   4   4 276817. 11140.9  30
  -5  -4   3 53.0666 76.4347  19
  -5   4   3 45.1755 79.6877  30
  -5  -4   3 97.6071 74.3956  31
  -5   4   3 96.5984 68.1753  31
  -5  -4   2 280220. 11044.7  18
  -5   4   2 272666. 11034.7  18
   5  -4  -2 277824. 11075.0   1
  -5  -4   2 276887. 11065.9  31
  -5   4   2 273336. 11055.8  31
  -5   4   2 283534. 11114.8  30
  -5  -4   1 30193.7 1357.89  18
  -5   4   1 27879.1 1335.41  18
   5  -4  -1 27778.3 1357.99   1
  -5  -4   1 29243.0 1362.45  31
  -5   4   1 27855.4 1346.40  31
  -5  -4   0 258622. 10244.1  18
  -5   4   0 247381. 10225.5  18
   5  -4   0 263137. 10261.3   1
  -5  -4  -1 74.0304 113.076  13
  -5  -4  -1 141.642 77.1440  18
  -5   4  -1 99.6377 67.3681  18
   5  -4   1 64.2296 69.0060   1
   5  -4   2 223328. 9001.63   1
  -5  -4  -2 222451. 9226.60  13
   5  -4   3 42490.1 2035.67   1
  -5  -4  -3 47802.2 2276.54  13
  -5   4  -3 45585.6 2158.08  13
  -5  -4  -3 42516.3 2020.59  15
   5  -4   4 183446. 7657.56   1
  -5  -4  -4 194059. 7873.83  13
  -5   4  -4 183055. 7772.20  13
   5  -4   5 2112.49 323.189   1
  -5  -4  -5 3234.06 430.948  13
  -5   4  -5 2239.69 357.738  13
   5  -4   6 39289.7 1998.87   1
  -5  -4  -6 39957.1 2085.60  13
  -5   4  -6 36417.6 2025.55  13
  -5  -4  -7-49.3798 112.375  13
  -5   4  -7 148.871 123.708  13
  -5   4  -7 119.174 114.351  16
  -5  -4  -7-46.3757 115.611   6
  -5   4  -7 106.134 95.2616   3
   5  -4   7-47.1363 143.916   1
  -5  -4  -7 78.5699 97.9348  38
  -5   4  -8 63325.7 3017.36  16
  -5  -4  -8 66946.6 3150.98  13
  -5   4  -8 69532.0 3176.10  13
  -5  -4  -8 59893.8 3115.08   6
  -5   4  -8 62757.5 2947.95   3
   5  -4   8 62686.9 3136.10   1
  -5  -4  -8 64315.8 3002.31  38
  -5  -4  -9 157.238 130.689  13
  -5   4  -9 52.7121 141.963  13
  -5   4  -9 43.3952 108.216  16
  -5  -4  -9-59.1293 190.318   6
   5  -4   9 58.0909 177.384   1
  -5  -4  -9 161.940 136.682  38
  -5  -4 -10 57297.4 3039.89   6
  -5  -4 -10 59739.6 2960.77  13
  -5   4 -10 61174.2 2885.33  16
  -5  -4 -10 57833.1 2804.65  38
  -5  -4 -11 15804.3 1111.90  13
  -5   4 -11 14908.3 1038.32  16
   5   4  11 13333.1 950.842  39
  -5  -4 -11 14022.6 1144.20   6
  -5  -4 -11 13902.2 968.830  38
  -5  -4 -12 21898.6 1498.21   6
   5   4  12 22974.0 1331.25  39
  -5  -4 -13 55.2941 168.883   6
   5   4  13 153.275 135.168  39
  -5  -4 -14 2970.74 460.157   6
   5   4  14 2746.65 381.695  39
   5  -4  14 3898.79 435.769  39
  -5  -4 -15 3371.99 436.816   6
   5   4  15 3995.74 411.987  39
   5  -4  15 3304.36 391.465  39
   5   4  16 3906.88 400.180  39
   5  -4  16 4517.89 435.814  39
  -5   4 -17 169.130 118.465   7
   5   4  17 137.431 107.025  39
   5  -4  17 203.861 119.026  39
  -5   4 -18 337.776 114.809   7
   5   4  18 281.910 105.018  39
   5  -4  18 173.004 92.2829  39
  -5  -5  20 14213.7 816.652  27
  -5  -5  19 1863.30 283.035  27
  -5  -5  18 23729.8 1305.49  26
  -5  -5  18 24016.1 1352.69  27
  -5  -5  17 408.022 177.778  26
  -5  -5  16 52233.2 2544.32  28
  -5  -5  16 52923.7 2562.17  26
  -5  -5  15 5468.32 576.102  28
  -5  -5  15 5603.11 576.052  26
  -5   5  15 6220.95 657.266  27
  -5  -5  15 5142.54 582.759  35
  -5  -5  14 12262.0 918.089  28
  -5  -5  14 11521.0 889.440  26
  -5   5  14 12548.8 1007.55  27
  -5  -5  14 12046.7 959.666  35
  -5   5  14 12441.0 894.885  11
  -5  -5  13 18962.2 1249.75  28
  -5   5  13 19857.9 1367.90  27
  -5  -5  13 20293.0 1272.27  26
  -5  -5  13 20240.1 1338.61  35
  -5   5  13 20267.4 1236.75  11
  -5  -5  13 21011.4 1551.57  10
  -5  -5  12 89013.1 3972.82  35
  -5   5  12 82665.4 3767.20  11
  -5  -5  12 78741.5 4118.21  10
  -5  -5  12 88027.6 3864.94  26
[truncated: 384,729 more chars]
