# Supplementary material for: Crystal structure and void analysis of tris­(2-amino-1-methyl­benzimidazolium) hexa­kis­(nitrato-κ2 O,O′)lanthanate(III)
Source: Acta Crystallogr E Crystallogr Commun. 2022 May 20;78(Pt 6):647–51. doi: 10.1107/S2056989022005163 (PMC9431802; doi:10.1107/S2056989022005163)
Supplement: Supplementary file 2 [file e-78-00647-Isup2.hkl]

data_I                                                                          
_shelx_title ' exp_287_shahlo_la(no3)3+lk+mab_a.res in P2(1)/c'                 
_shelx_refln_list_code          4                                               
_shelx_F_calc_maximum      386.94                                               
_exptl_crystal_F_000      1920.00                                               
_reflns_d_resolution_high  0.8133                                               
                                                                                
loop_                                                                           
 _space_group_symop_operation_xyz                                               
 'x, y, z'                                                                      
 '-x, y+1/2, -z+1/2'                                                            
 '-x, -y, -z'                                                                   
 'x, -y-1/2, z-1/2'                                                             
                                                                                
_cell_length_a    11.7875                                                       
_cell_length_b    17.5954                                                       
_cell_length_c    17.7934                                                       
_cell_angle_alpha  90.000                                                       
_cell_angle_beta   99.493                                                       
_cell_angle_gamma  90.000                                                       
                                                                                
_shelx_F_squared_multiplier     1.000                                           
                                                                                
loop_                                                                           
 _refln_index_h                                                                 
 _refln_index_k                                                                 
 _refln_index_l                                                                 
 _refln_F_squared_calc                                                          
 _refln_F_squared_meas                                                          
 _refln_F_squared_sigma                                                         
 _refln_observed_status                                                         
   1   0   0       9003.48       8892.66       249.86 o                         
   2   0   0      56392.77      56217.28      1110.69 o                         
   3   0   0      44170.20      42200.61       833.65 o                         
   4   0   0        282.49        320.82        61.50 o                         
   5   0   0       4988.38       4720.43       123.80 o                         
   6   0   0        658.49        875.00        52.09 o                         
   7   0   0      13908.14      14059.97       599.39 o                         
   8   0   0        405.79        436.61        29.08 o                         
   9   0   0       4112.86       3906.90       123.67 o                         
  10   0   0       2493.59       2695.16       162.12 o                         
  11   0   0        829.50        776.38        76.61 o                         
  12   0   0       4020.43       4246.60       227.08 o                         
  13   0   0         84.20        103.68        27.82 o                         
  14   0   0       1221.15       1107.88        77.68 o                         
   1   1   0      59603.12      61415.96      1869.75 o                         
   2   1   0       8353.85       7993.66       170.73 o                         
   3   1   0       9053.58       8254.56       171.36 o                         
   4   1   0      26899.21      24991.02       500.89 o                         
   5   1   0       1126.63       1349.72        35.31 o                         
   6   1   0      16499.58      16859.66       348.80 o                         
   7   1   0         99.44        131.64        14.42 o                         
   8   1   0      12336.06      12558.78       206.56 o                         
   9   1   0       7944.08       7652.93       137.46 o                         
  10   1   0       1220.41       1299.94        88.16 o                         
  11   1   0       6385.97       6613.15       186.51 o                         
  12   1   0         60.10         69.91        18.47 o                         
  13   1   0       2704.05       2731.58       111.15 o                         
  14   1   0       1042.97       1084.06        54.21 o                         
   0   2   0     105472.14     115372.39      3189.08 o                         
   1   2   0       8123.83       7594.47       195.29 o                         
   2   2   0      32692.93      31684.43       700.44 o                         
   3   2   0       4831.69       4398.52        93.35 o                         
   4   2   0       2309.13       2294.10        56.05 o                         
   5   2   0      13743.67      12639.54       236.35 o                         
   6   2   0        172.23        200.79        16.23 o                         
   7   2   0       2434.39       1998.95        69.59 o                         
   8   2   0       1926.50       1906.05        40.33 o                         
   9   2   0       7138.03       6836.85       124.99 o                         
  10   2   0       4033.68       4021.87       125.41 o                         
  11   2   0       1811.17       1856.97        73.38 o                         
  12   2   0       3489.39       3639.84       115.69 o                         
  13   2   0        159.93        185.43        23.71 o                         
  14   2   0       1840.33       1821.96       127.31 o                         
   1   3   0      38739.45      40446.66       673.73 o                         
   2   3   0      34735.47      33964.59       954.33 o                         
   3   3   0      24523.70      24633.12       693.43 o                         
   4   3   0      36948.10      38669.08       750.21 o                         
   5   3   0         80.20         97.20        29.08 o                         
   6   3   0      20898.05      21424.84       620.81 o                         
   7   3   0        534.54        459.28        21.79 o                         
   8   3   0      11721.92      11755.19       163.00 o                         
   9   3   0      11183.38      10762.91       172.43 o                         
  10   3   0       1431.36       1521.76        63.50 o                         
  11   3   0       3901.82       3955.96       127.99 o                         
  12   3   0        319.25        323.20        27.04 o                         
  13   3   0       2913.41       3040.05        96.32 o                         
  14   3   0        679.17        608.80        44.80 o                         
   0   4   0      45356.22      48134.27      1338.25 o                         
   1   4   0      28868.38      28848.58       557.05 o                         
   2   4   0     149726.14     153154.41      2432.50 o                         
   3   4   0      14181.32      13295.42       269.07 o                         
   4   4   0      20821.81      21099.63       424.13 o                         
   5   4   0      32049.17      34084.68       785.79 o                         
   6   4   0         33.36         31.31        10.38 o                         
   7   4   0       5762.16       5230.26       113.49 o                         
   8   4   0       7105.65       6950.96       124.10 o                         
   9   4   0       3122.50       3122.00        79.91 o                         
  10   4   0       4051.52       4127.52       110.73 o                         
  11   4   0         15.64         43.84        15.11 o                         
  12   4   0       1602.80       1757.80        82.32 o                         
  13   4   0        121.61        139.96        16.18 o                         
   1   5   0      45852.87      49890.75       798.75 o                         
   2   5   0       6352.75       6377.96       201.98 o                         
   3   5   0       7212.03       7134.96       179.40 o                         
   4   5   0      17247.00      18153.15       522.94 o                         
   5   5   0       2486.42       2400.11       127.78 o                         
   6   5   0      10197.82       9810.64       427.82 o                         
   7   5   0       5519.20       5447.42       117.93 o                         
   8   5   0       8320.98       8353.05       223.87 o                         
   9   5   0       9294.37       9330.21       297.98 o                         
  10   5   0        621.49        624.05        47.55 o                         
  11   5   0       7089.27       7425.76       289.22 o                         
  12   5   0        279.62        393.98        62.59 o                         
  13   5   0       2821.51       3258.33       174.95 o                         
   0   6   0      54336.94      57405.07      1525.55 o                         
   1   6   0        571.49        505.24        16.52 o                         
   2   6   0        788.17        770.97        41.51 o                         
   3   6   0       9587.32       9132.94       291.58 o                         
   4   6   0      16929.27      17409.27       716.14 o                         
   5   6   0       1096.12       1063.81        74.02 o                         
   6   6   0          3.74          7.64         9.53 o                         
   7   6   0      11969.08      11668.90       228.81 o                         
   8   6   0       6072.86       5908.37       147.33 o                         
   9   6   0       3791.06       3652.17       102.53 o                         
  10   6   0      10098.45      10516.02       339.88 o                         
  11   6   0         20.89         48.50        16.51 o                         
  12   6   0       2862.45       2905.88       122.17 o                         
  13   6   0        218.63        272.21        58.82 o                         
   1   7   0      22942.21      23078.33       415.06 o                         
   2   7   0       5435.36       5327.37       167.25 o                         
   3   7   0       7801.94       8568.35       216.89 o                         
   4   7   0      11155.41      11365.72       342.51 o                         
   5   7   0        561.54        592.22        58.81 o                         
   6   7   0      13877.20      14449.94       353.63 o                         
   7   7   0       2123.04       2022.91        57.23 o                         
   8   7   0       8494.90       8387.46       217.05 o                         
   9   7   0      10725.95      10755.78       280.98 o                         
  10   7   0        223.71        218.56        28.49 o                         
  11   7   0       7226.62       7105.25       242.09 o                         
  12   7   0        232.13        198.93        25.60 o                         
  13   7   0       1325.54       1485.69       106.16 o                         
   0   8   0      30134.71      29135.04       674.12 o                         
   1   8   0       2090.72       2399.79        55.04 o                         
   2   8   0      17250.14      17161.88       419.06 o                         
   3   8   0       3668.99       3541.05       126.98 o                         
   4   8   0       1481.04       1513.33        68.01 o                         
   5   8   0       7139.54       6692.58       219.93 o                         
   6   8   0        540.21        558.91        28.50 o                         
   7   8   0       5960.29       5883.79       130.67 o                         
   8   8   0       2031.86       2073.95        61.60 o                         
   9   8   0       1083.18       1130.77        64.57 o                         
  10   8   0       6154.48       6427.98       223.77 o                         
  11   8   0         26.10         29.82        14.35 o                         
  12   8   0       2558.15       2673.34       144.97 o                         
  13   8   0        264.41        315.76        67.16 o                         
   1   9   0       3809.24       3780.47        91.84 o                         
   2   9   0        222.09        260.49        23.06 o                         
   3   9   0       3624.93       3816.25       121.47 o                         
   4   9   0       1232.82       1195.45       128.84 o                         
   5   9   0        188.08        187.47        19.25 o                         
   6   9   0      21163.01      20930.26       439.88 o                         
   7   9   0        554.66        579.71        28.34 o                         
   8   9   0       7952.28       7855.97       190.12 o                         
   9   9   0       6167.32       6078.66       173.74 o                         
  10   9   0         54.30         53.72        15.30 o                         
  11   9   0       3738.72       3921.58       204.07 o                         
  12   9   0        242.38        275.83        22.95 o                         
   0  10   0      15890.19      17081.35       503.16 o                         
   1  10   0      11303.50      11776.96       229.06 o                         
   2  10   0      24826.57      26056.37       647.72 o                         
   3  10   0        603.45        569.66        34.28 o                         
   4  10   0        601.50        502.77        26.52 o                         
   5  10   0      11330.73      11269.84       251.25 o                         
   6  10   0        212.19        181.25        17.28 o                         
   7  10   0       6821.15       6661.10       146.96 o                         
   8  10   0       1280.73       1325.90        71.90 o                         
   9  10   0       1796.10       1745.68        86.19 o                         
  10  10   0       2528.70       2356.99       102.47 o                         
  11  10   0        222.14        238.79        38.69 o                         
  12  10   0       2182.75       2150.61       115.72 o                         
   1  11   0       8294.01       8542.34       312.49 o                         
   2  11   0       1980.02       1897.23        85.47 o                         
   3  11   0       7253.61       7484.00       175.64 o                         
   4  11   0      14372.24      14019.30       304.28 o                         
   5  11   0        555.22        547.39        30.88 o                         
   6  11   0       7197.11       6741.79       193.82 o                         
   7  11   0       1739.81       1647.56        68.53 o                         
   8  11   0       3690.74       3760.22       122.64 o                         
   9  11   0       2251.99       2363.17        91.90 o                         
  10  11   0        129.60        106.76        18.91 o                         
  11  11   0       1444.15       1419.67        98.75 o                         
  12  11   0         47.02         71.53        22.33 o                         
   0  12   0       9659.25       8630.05       408.02 o                         
   1  12   0       1103.58       1160.20        41.11 o                         
   2  12   0       4666.86       4236.22       130.56 o                         
   3  12   0       4576.13       4303.35       114.07 o                         
   4  12   0       3236.74       3044.53        88.78 o                         
   5  12   0       3322.46       3257.25        85.71 o                         
   6  12   0        569.67        586.08        58.59 o                         
   7  12   0       4582.29       4709.39       264.91 o                         
   8  12   0        339.21        365.01        29.82 o                         
   9  12   0       2163.21       2314.12        82.22 o                         
  10  12   0       1525.89       1686.73        79.07 o                         
  11  12   0         40.04         46.18        11.20 o                         
   1  13   0       5160.95       5045.28       181.32 o                         
   2  13   0       2667.97       2538.29       114.64 o                         
   3  13   0       2952.63       2911.07        86.86 o                         
   4  13   0       3300.89       3220.43        94.50 o                         
   5  13   0         15.93          9.03        10.86 o                         
   6  13   0       2160.19       2275.94       109.25 o                         
   7  13   0         40.18         96.88        31.72 o                         
   8  13   0       6429.88       6116.11       297.42 o                         
   9  13   0       2243.16       2245.21       106.65 o                         
  10  13   0        289.41        270.05        27.14 o                         
  11  13   0       1994.42       2042.98        83.96 o                         
   0  14   0      10095.83      10691.65       627.24 o                         
   1  14   0       1146.35       1038.34        37.48 o                         
   2  14   0       6303.30       5877.47       172.45 o                         
   3  14   0       4865.69       4810.61       182.99 o                         
   4  14   0       5511.37       5579.25       203.54 o                         
   5  14   0       2352.32       2389.13       156.09 o                         
   6  14   0          2.56          5.79        10.06 o                         
   7  14   0       2116.73       2164.41       163.10 o                         
   8  14   0        862.54        758.89        69.44 o                         
   9  14   0       1293.64       1340.47        94.15 o                         
  10  14   0       1700.80       1694.33       103.92 o                         
   1  15   0       6179.14       6635.66       248.87 o                         
   2  15   0       3393.71       3297.99       109.25 o                         
   3  15   0        937.92        884.23        59.10 o                         
   4  15   0       2352.78       2425.50       112.42 o                         
   5  15   0        479.24        417.62        58.61 o                         
   6  15   0       2221.85       2333.22       113.74 o                         
   7  15   0         25.54         30.12        13.80 o                         
   8  15   0       1349.96       1316.30        93.27 o                         
   9  15   0       1480.20       1399.94        93.54 o                         
  10  15   0        256.23        270.39        32.59 o                         
   0  16   0       4201.33       4393.08       362.09 o                         
   1  16   0        547.29        559.91        40.02 o                         
   2  16   0       2346.97       2315.49        86.93 o                         
   3  16   0        656.59        611.34        39.74 o                         
   4  16   0        105.58         88.18        16.91 o                         
   5  16   0       3116.65       3103.12       184.93 o                         
   6  16   0        294.19        278.32        40.69 o                         
   7  16   0       2293.32       2339.87       137.41 o                         
   8  16   0        150.06        166.21        44.72 o                         
   9  16   0        882.23        863.01        46.66 o                         
   1  17   0       2168.58       2312.52        99.10 o                         
   2  17   0        348.47        367.53        30.61 o                         
   3  17   0        804.45        860.88        47.86 o                         
   4  17   0       3056.76       3149.96       130.41 o                         
   5  17   0        447.16        422.41        38.96 o                         
   6  17   0       2640.37       2780.38       159.80 o                         
   7  17   0        143.57        170.74        21.09 o                         
   8  17   0        629.68        582.80        36.59 o                         
   0  18   0       3305.90       3849.55       464.90 o                         
   1  18   0         84.61         62.66        23.30 o                         
   2  18   0       1275.53       1277.99        50.67 o                         
   3  18   0       1448.23       1556.47        58.43 o                         
   4  18   0        304.90        317.86        33.43 o                         
   5  18   0       2310.73       2480.06       150.71 o                         
   6  18   0         24.09         12.69        16.69 o                         
   7  18   0       1115.45        995.52        74.46 o                         
   1  19   0       1407.19       1639.59        85.82 o                         
   2  19   0        547.66        634.61        35.41 o                         
   3  19   0        313.32        391.37        56.87 o                         
   4  19   0        829.42        953.86       127.06 o                         
   5  19   0         21.69         22.62        19.55 o                         
   6  19   0       1344.89       1696.89       107.80 o                         
   0  20   0       1226.23       1215.69        90.97 o                         
   1  20   0         21.05         30.59        11.33 o                         
   2  20   0        404.92        537.35        75.89 o                         
   3  20   0        733.02        944.74        78.21 o                         
   4  20   0        411.65        552.34        60.37 o                         
   5  20   0        831.77       1020.77        78.34 o                         
   1  21   0        831.43        970.93        72.28 o                         
   2  21   0        435.96        462.14        51.91 o                         
   3  21   0        476.25        586.42        58.62 o                         
 -14   1   1         12.16          2.98         8.30 o                         
 -13   1   1          2.75          3.82        13.33 o                         
 -12   1   1        227.81        169.34        25.48 o                         
 -11   1   1         48.92         49.95        13.57 o                         
 -10   1   1        490.37        512.98        25.29 o                         
  -9   1   1        711.88        752.49        27.04 o                         
  -8   1   1        518.35        522.31        17.98 o                         
  -7   1   1        659.95        741.39        28.14 o                         
  -6   1   1       3507.81       3890.77        84.04 o                         
  -5   1   1          2.92          4.76         2.49 o                         
  -4   1   1       3336.00       3274.52        53.44 o                         
  -3   1   1      10567.29      10343.21       140.71 o                         
  -2   1   1        496.66        431.47         8.79 o                         
  -1   1   1       2136.22       2460.04        26.94 o                         
   0   1   1         28.26         31.32         2.49 o                         
   1   1   1      15107.35      13854.03       224.45 o                         
   2   1   1       7879.24       7330.64       133.70 o                         
   3   1   1       2566.82       2541.37        59.64 o                         
   4   1   1        120.97        120.23         8.79 o                         
   5   1   1         10.34          4.67         5.92 o                         
   6   1   1       1512.48       1616.91        50.14 o                         
   7   1   1         37.31         55.09        10.32 o                         
   8   1   1        579.16        577.74        30.26 o                         
   9   1   1        157.31        145.20        12.35 o                         
  10   1   1         31.77         28.91        13.14 o                         
  11   1   1          3.65         19.40        10.31 o                         
  12   1   1         96.20         95.33        30.70 o                         
  13   1   1          2.21         -4.45        12.61 o                         
  14   1   1          0.29         -1.92         7.28 o                         
 -14   2   1         20.36         13.05         9.73 o                         
 -13   2   1         32.95         19.32        12.09 o                         
 -12   2   1        204.16        190.15        21.00 o                         
 -11   2   1        864.32        895.21        57.28 o                         
 -10   2   1         66.96         69.78        10.49 o                         
  -9   2   1         11.93         10.37         5.16 o                         
  -8   2   1        719.49        724.95        20.55 o                         
  -7   2   1       2443.57       2792.67        68.51 o                         
  -6   2   1       1079.10       1189.12        34.96 o                         
  -5   2   1       1090.38        961.57        31.76 o                         
  -4   2   1       4711.17       4635.56        83.70 o                         
  -3   2   1       3896.75       4078.14        78.45 o                         
  -2   2   1       8662.87       8691.07       121.40 o                         
  -1   2   1         81.35         65.45         2.00 o                         
   0   2   1        438.01        478.62        12.12 o                         
   1   2   1       1382.67       1315.69        32.68 o                         
   2   2   1       3325.96       3105.27        99.21 o                         
   3   2   1        797.88        780.05        33.41 o                         
   4   2   1      11786.20      11645.53       362.11 o                         
   5   2   1       1377.54       1473.54        65.63 o                         
   6   2   1        208.98        224.77        17.68 o                         
   7   2   1        921.85        868.52        61.07 o                         
   8   2   1        205.84        217.89        14.46 o                         
   9   2   1          0.54          0.88         5.51 o                         
  10   2   1        125.76        124.40        17.64 o                         
  11   2   1        771.45        813.84        44.92 o                         
  12   2   1         37.79         45.92        13.24 o                         
  13   2   1         18.55         15.10        11.84 o                         
  14   2   1         10.21         13.61         8.21 o                         
 -14   3   1          0.84          1.75         8.13 o                         
 -13   3   1         76.81         79.70        13.74 o                         
 -12   3   1        234.36        257.82        21.62 o                         
 -11   3   1          4.66          4.08         8.30 o                         
 -10   3   1         33.47         30.09        10.48 o                         
  -9   3   1       1677.43       1676.43        43.77 o                         
  -8   3   1       1215.46       1359.18        30.19 o                         
  -7   3   1         81.20         94.17         9.75 o                         
  -6   3   1        259.91        251.59        13.03 o                         
  -5   3   1       6719.17       7376.44       142.19 o                         
  -4   3   1       3360.38       3113.00        83.01 o                         
  -3   3   1       8727.29       9210.06       265.55 o                         
  -2   3   1        201.66        173.17         5.05 o                         
  -1   3   1       1577.53       1778.15        23.59 o                         
   0   3   1       2643.62       2399.22        61.90 o                         
   1   3   1       6580.74       6203.68       120.36 o                         
   2   3   1       1098.82       1183.02        35.66 o                         
   3   3   1        880.94        830.04        25.52 o                         
   4   3   1        651.99        640.63        23.76 o                         
   5   3   1      10690.89      10786.92       441.93 o                         
   6   3   1        179.67        209.13        17.56 o                         
   7   3   1        200.21        209.50        23.13 o                         
   8   3   1        261.62        254.83        12.93 o                         
   9   3   1        118.69        121.21        11.75 o                         
  10   3   1        293.95        300.21        26.37 o                         
  11   3   1        101.64        100.10        24.60 o                         
  12   3   1        156.66        147.88        25.17 o                         
  13   3   1         28.15         19.66         8.31 o                         
 -14   4   1          4.06          2.83        11.15 o                         
 -13   4   1          7.22          5.61         7.10 o                         
 -12   4   1         43.42         26.53        10.11 o                         
 -11   4   1        146.54        164.71        18.14 o                         
 -10   4   1        142.71        183.94        20.88 o                         
  -9   4   1        303.79        305.57        18.19 o                         
  -8   4   1        501.38        498.92        19.13 o                         
  -7   4   1         81.45         81.26         8.87 o                         
  -6   4   1         18.16         18.12         4.14 o                         
  -5   4   1       3535.85       3635.02        76.80 o                         
  -4   4   1       8104.15       8090.58       138.48 o                         
  -3   4   1       3773.97       3881.96        69.22 o                         
  -2   4   1      28267.05      30656.18       400.83 o                         
  -1   4   1       4711.33       4576.36        73.77 o                         
   0   4   1      13411.16      13249.13       302.40 o                         
   1   4   1       7499.27       7264.56       160.88 o                         
   2   4   1      15325.30      15662.69       355.87 o                         
   3   4   1        419.04        353.09        21.32 o                         
   4   4   1       1596.67       1619.06        62.35 o                         
   5   4   1         10.31         12.10         4.86 o                         
   6   4   1       1187.05       1059.16        52.26 o                         
   7   4   1        414.68        402.37        26.21 o                         
   8   4   1         34.51         35.29         6.38 o                         
   9   4   1        711.29        727.21        36.85 o                         
  10   4   1          5.47          8.40         9.13 o                         
  11   4   1        441.26        473.97        33.20 o                         
  12   4   1          8.05          4.69         9.20 o                         
  13   4   1         53.26         71.52        15.63 o                         
 -13   5   1         19.98          9.51        11.56 o                         
 -12   5   1        101.99        109.21        22.31 o                         
 -11   5   1        102.51         81.93        17.15 o                         
 -10   5   1        195.78        171.94        20.65 o                         
  -9   5   1        501.95        577.57        31.70 o                         
  -8   5   1       1176.30       1232.40        46.13 o                         
  -7   5   1        309.40        324.42        18.33 o                         
  -6   5   1         17.40         19.56         7.69 o                         
  -5   5   1        236.38        290.04        32.69 o                         
  -4   5   1      15116.79      16243.28       469.50 o                         
  -3   5   1         34.77         70.45         8.57 o                         
  -2   5   1       6543.82       6537.79       139.83 o                         
  -1   5   1     133170.86     140973.53      2249.64 o                         
   0   5   1       9633.82      10068.50       197.80 o                         
   1   5   1       4924.96       4983.07       115.33 o                         
   2   5   1       2902.81       3021.43        84.78 o                         
   3   5   1       3876.89       3957.88       107.57 o                         
   4   5   1        521.42        557.36        31.64 o                         
   5   5   1         55.30         93.33        15.73 o                         
   6   5   1        168.31        123.77        24.77 o                         
   7   5   1       1574.99       1497.63        52.26 o                         
   8   5   1        270.12        262.95        20.73 o                         
   9   5   1        134.11        130.42        18.48 o                         
  10   5   1         11.04         23.56        22.44 o                         
  11   5   1         47.83         45.18        23.77 o                         
  12   5   1          2.41          5.06        17.08 o                         
  13   5   1         10.07         31.46        17.49 o                         
 -13   6   1        126.60        141.28        21.48 o                         
 -12   6   1        121.45        140.70        19.03 o                         
 -11   6   1         12.89          8.39        12.43 o                         
 -10   6   1         96.66        104.53        17.08 o                         
  -9   6   1       1485.01       1539.40        56.28 o                         
  -8   6   1        255.73        242.50        19.48 o                         
  -7   6   1         14.77         22.52         7.76 o                         
  -6   6   1        613.28        701.66        43.53 o                         
  -5   6   1        111.47        185.86        27.72 o                         
  -4   6   1       2725.13       2799.08        99.88 o                         
  -3   6   1        973.32       1059.75        40.08 o                         
  -2   6   1       2492.81       2704.27        66.26 o                         
  -1   6   1       5852.08       6017.38       128.71 o                         
   0   6   1        446.35        477.34        14.64 o                         
   1   6   1        208.02        229.09        14.66 o                         
   2   6   1        279.58        284.11        26.49 o                         
   3   6   1       2043.32       2069.87        82.08 o                         
   4   6   1       2483.16       2336.31        87.79 o                         
   5   6   1       4675.29       5202.28       173.94 o                         
   6   6   1        362.21        293.82        39.46 o                         
   7   6   1        605.59        647.41        31.30 o                         
   8   6   1        443.75        433.78        24.37 o                         
   9   6   1        898.41        981.49        58.83 o                         
  10   6   1        308.36        306.31        34.16 o                         
  11   6   1         24.83         21.30        13.87 o                         
  12   6   1         23.16         14.04        13.20 o                         
  13   6   1          6.64          3.71        11.34 o                         
 -13   7   1         61.04        111.39        41.22 o                         
 -12   7   1          3.01          1.71         8.42 o                         
 -11   7   1         91.18        104.84        35.67 o                         
 -10   7   1        182.75        202.78        22.20 o                         
  -9   7   1        203.54        159.94        20.94 o                         
  -8   7   1         13.31         10.31         8.09 o                         
  -7   7   1        120.61         96.31        10.07 o                         
  -6   7   1         64.11         90.50        15.85 o                         
  -5   7   1        576.49        573.87        52.87 o                         
  -4   7   1         88.24        108.41        23.93 o                         
  -3   7   1        150.51        164.57        14.91 o                         
  -2   7   1        612.57        718.24        24.53 o                         
  -1   7   1       5850.85       5877.52       128.20 o                         
   0   7   1        854.55        986.28        27.19 o                         
   1   7   1      10574.40      11381.92       285.47 o                         
   2   7   1        186.75        151.25        13.92 o                         
   3   7   1        269.72        262.26        21.83 o                         
   4   7   1        137.48        142.75        24.58 o                         
   5   7   1       2727.29       2838.50       154.41 o                         
   6   7   1        438.88        498.05        26.56 o                         
   7   7   1        315.45        307.88        21.30 o                         
   8   7   1       1327.63       1404.01        48.11 o                         
   9   7   1         84.15         85.71        15.97 o                         
  10   7   1        254.27        219.23        41.59 o                         
  11   7   1        149.94        171.87        26.17 o                         
  12   7   1         76.71         94.10        15.19 o                         
  13   7   1        126.63        169.67        28.20 o                         
 -13   8   1         51.18         72.41        14.95 o                         
 -12   8   1         95.75         91.48        15.58 o                         
 -11   8   1          0.85         -3.40        12.28 o                         
 -10   8   1         83.76         73.51        15.52 o                         
  -9   8   1         48.99         54.61        13.02 o                         
  -8   8   1       1001.16        945.11        41.16 o                         
  -7   8   1         50.30         48.45        10.31 o                         
  -6   8   1        492.37        567.79        29.64 o                         
  -5   8   1        854.16        753.90        45.15 o                         
  -4   8   1        268.25        284.26        25.28 o                         
  -3   8   1        720.40        710.33        34.69 o                         
  -2   8   1       2315.98       2071.48        51.65 o                         
  -1   8   1        935.05        989.93        27.39 o                         
   0   8   1       5589.73       5929.62       117.40 o                         
   1   8   1        539.72        529.72        21.78 o                         
   2   8   1       3211.15       3074.14        83.04 o                         
   3   8   1         23.93         39.65         9.71 o                         
   4   8   1          8.72          9.63         7.98 o                         
   5   8   1       1338.97       1318.59       130.98 o                         
   6   8   1       1801.80       1975.04        62.66 o                         
   7   8   1         30.04         47.43        13.05 o                         
   8   8   1       1068.29       1096.40        42.00 o                         
   9   8   1         15.04         16.01         9.66 o                         
  10   8   1        452.15        403.11        38.15 o                         
  11   8   1         13.59          9.86        10.28 o                         
  12   8   1         28.65         42.22        11.35 o                         
  13   8   1         25.53         26.68        12.48 o                         
 -13   9   1        136.98        172.58        47.11 o                         
 -12   9   1         26.90         18.87         9.56 o                         
 -11   9   1        165.54        123.73        20.50 o                         
 -10   9   1         17.57         16.84         9.47 o                         
  -9   9   1         82.77         89.10        13.70 o                         
  -8   9   1         17.40         22.23         9.89 o                         
  -7   9   1        613.78        585.51        28.21 o                         
  -6   9   1       2398.45       2407.22        73.16 o                         
  -5   9   1         12.55         21.58        10.62 o                         
  -4   9   1        128.11        130.92        18.07 o                         
  -3   9   1      13906.44      14460.55       356.09 o                         
  -2   9   1        327.57        306.07        19.06 o                         
  -1   9   1       8227.92       8162.23       147.55 o                         
   0   9   1        212.50        192.79        15.70 o                         
   1   9   1       2013.15       2127.45        67.55 o                         
   2   9   1       1074.72       1126.75        49.47 o                         
   3   9   1        620.18        833.20        41.21 o                         
   4   9   1         52.65         36.93        13.46 o                         
   5   9   1          9.76         11.54         7.65 o                         
   6   9   1        841.20        803.45        36.74 o                         
   7   9   1       1229.99       1244.05        44.88 o                         
   8   9   1        462.73        438.87        33.31 o                         
   9   9   1        165.67        171.62        20.43 o                         
  10   9   1         21.97         18.29        12.79 o                         
  11   9   1         24.48         25.04        12.65 o                         
  12   9   1         33.14         38.33         9.44 o                         
 -12  10   1        289.99        321.86        29.83 o                         
 -11  10   1         11.62          0.13         9.06 o                         
 -10  10   1        461.42        464.10        32.14 o                         
  -9  10   1         10.90         18.51         9.13 o                         
  -8  10   1        325.08        319.38        28.15 o                         
  -7  10   1        351.82        303.36        22.90 o                         
  -6  10   1        114.50         84.01        14.66 o                         
  -5  10   1         61.36         95.87        12.69 o                         
  -4  10   1       1195.07       1351.04        55.03 o                         
  -3  10   1       4598.20       4960.67       207.80 o                         
  -2  10   1       1892.83       1923.01        70.09 o                         
  -1  10   1       2019.99       2121.52        56.09 o                         
   0  10   1         57.28         75.73        11.55 o                         
   1  10   1         19.49         19.31         5.91 o                         
   2  10   1       4147.41       4320.51       125.60 o                         
   3  10   1        212.22        234.35        30.92 o                         
   4  10   1         13.34          1.79         6.56 o                         
   5  10   1       1289.35       1271.25        56.05 o                         
   6  10   1        888.13        905.64        48.47 o                         
   7  10   1         54.92         56.09        10.50 o                         
   8  10   1        729.89        734.11        44.08 o                         
   9  10   1        625.20        610.29        46.44 o                         
  10  10   1        363.39        353.68        91.86 o                         
  11  10   1        106.75        102.60        17.96 o                         
  12  10   1        254.64        242.92        24.70 o                         
 -12  11   1         25.92         50.31        20.56 o                         
 -11  11   1         86.94         88.01        23.22 o                         
 -10  11   1        224.15        188.74        20.11 o                         
  -9  11   1       1411.53       1319.23        58.40 o                         
  -8  11   1         21.28         41.85        11.24 o                         
  -7  11   1        404.01        374.30        29.30 o                         
  -6  11   1        499.55        508.16        35.39 o                         
  -5  11   1        622.94        562.18        30.76 o                         
  -4  11   1        899.04        986.59        47.05 o                         
  -3  11   1         51.96         53.89         9.62 o                         
  -2  11   1        505.25        490.59        32.09 o                         
  -1  11   1       1013.53       1033.91        62.46 o                         
   0  11   1         83.76         52.12        10.44 o                         
   1  11   1        388.03        411.32        24.98 o                         
   2  11   1         44.55         45.20         8.06 o                         
   3  11   1        807.88        819.49        47.91 o                         
   4  11   1        296.55        289.66        20.27 o                         
   5  11   1         90.73         85.85        12.96 o                         
   6  11   1        132.30        137.55        25.82 o                         
   7  11   1       1065.42       1072.45        67.96 o                         
   8  11   1        546.63        569.33        39.27 o                         
   9  11   1        361.27        383.42        51.59 o                         
  10  11   1        124.01        130.70        20.55 o                         
  11  11   1        160.36        139.64        29.40 o                         
  12  11   1         83.36         99.21        21.98 o                         
 -11  12   1          0.88         -6.78         9.48 o                         
 -10  12   1        387.48        401.54        34.52 o                         
  -9  12   1        809.24        783.10        53.05 o                         
  -8  12   1         42.80         41.18        12.62 o                         
  -7  12   1        749.37        693.71        50.67 o                         
  -6  12   1         20.18          1.39        12.91 o                         
  -5  12   1        111.76        100.21        16.57 o                         
  -4  12   1        562.00        525.62        29.93 o                         
  -3  12   1       1675.38       1566.12        55.02 o                         
  -2  12   1        218.10        280.29        91.10 o                         
  -1  12   1       1001.67       1066.67        78.52 o                         
   0  12   1        288.78        271.52        18.28 o                         
   1  12   1        341.45        321.66        22.76 o                         
   2  12   1         56.72         66.09        10.94 o                         
   3  12   1       1357.19       1219.14        47.57 o                         
   4  12   1        211.67        232.96        20.44 o                         
   5  12   1        533.34        582.79        33.91 o                         
   6  12   1        611.34        600.65        50.69 o                         
   7  12   1        380.69        357.85        38.44 o                         
   8  12   1        761.57        770.82        92.44 o                         
   9  12   1          7.37         -3.82        10.92 o                         
  10  12   1        630.29        675.49        45.18 o                         
  11  12   1         12.75         10.57         8.39 o                         
 -11  13   1        237.42        254.87        27.87 o                         
 -10  13   1         56.64         45.66        19.96 o                         
  -9  13   1        489.68        444.74        37.01 o                         
  -8  13   1        572.95        624.22        44.12 o                         
  -7  13   1         11.32         15.91        13.19 o                         
  -6  13   1       1163.44       1084.97        63.54 o                         
  -5  13   1       1932.42       1934.43        96.47 o                         
  -4  13   1        843.46        809.34        45.07 o                         
  -3  13   1       1329.55       1287.99        65.34 o                         
  -2  13   1        961.05        930.49        48.20 o                         
  -1  13   1        132.55        130.60        15.05 o                         
   0  13   1         35.23         45.29         9.81 o                         
   1  13   1        100.45        121.68        12.64 o                         
   2  13   1        888.38       1016.76        41.47 o                         
   3  13   1         17.47         15.47         8.47 o                         
   4  13   1         39.38         41.61        11.32 o                         
   5  13   1        106.32        113.34        22.84 o                         
   6  13   1         78.87         89.77        21.53 o                         
   7  13   1         10.14         14.89        23.96 o                         
   8  13   1        974.42        850.46        59.10 o                         
   9  13   1        131.56        119.12        20.33 o                         
  10  13   1          2.74          2.44         9.60 o                         
  11  13   1        209.60        202.34        27.11 o                         
 -10  14   1        206.57        203.80        31.07 o                         
  -9  14   1        226.49        263.50        38.52 o                         
  -8  14   1        112.66        102.21        28.16 o                         
  -7  14   1        153.83        151.17        23.00 o                         
  -6  14   1         12.09         -0.80        10.83 o                         
  -5  14   1         50.81         57.30        14.97 o                         
  -4  14   1         13.09         10.85        12.51 o                         
  -3  14   1        696.11        572.65        37.31 o                         
  -2  14   1         55.56         69.92        11.51 o                         
  -1  14   1        725.90        650.36        50.25 o                         
   0  14   1        261.18        277.74        30.22 o                         
   1  14   1        209.68        210.58        18.73 o                         
   2  14   1         47.15         53.45        13.20 o                         
   3  14   1        426.60        388.72        28.93 o                         
   4  14   1        718.56        692.22        53.01 o                         
   5  14   1        742.02        809.99        72.11 o                         
   6  14   1        262.15        253.20        45.45 o                         
   7  14   1       1277.68       1301.24       137.04 o                         
   8  14   1        156.18        167.17        33.48 o                         
   9  14   1         20.64         28.37        17.53 o                         
  10  14   1        586.39        488.92        45.15 o                         
 -10  15   1         39.46         38.32        15.37 o                         
  -9  15   1        123.67        134.42        26.92 o                         
  -8  15   1        126.74        156.39        29.35 o                         
  -7  15   1        193.24        180.66        33.99 o                         
  -6  15   1         48.20         35.99        17.19 o                         
  -5  15   1        433.48        432.93        56.81 o                         
  -4  15   1        954.04        926.83        61.78 o                         
  -3  15   1       4408.47       4218.77       131.78 o                         
  -2  15   1       1644.78       1554.56        65.49 o                         
  -1  15   1        371.34        419.40        32.74 o                         
   0  15   1         13.20         25.26        11.15 o                         
   1  15   1        680.89        683.45        50.24 o                         
   2  15   1        211.73        220.29        21.84 o                         
   3  15   1        362.82        397.97        39.12 o                         
   4  15   1        583.13        616.67        49.71 o                         
   5  15   1        153.90        136.40        24.57 o                         
   6  15   1        381.75        369.02        44.03 o                         
   7  15   1         10.90         18.28        12.86 o                         
   8  15   1        106.03         86.81        24.04 o                         
   9  15   1        369.62        353.56        42.75 o                         
  10  15   1          1.89         -2.74         9.66 o                         
  -9  16   1        163.77        183.85        29.08 o                         
  -8  16   1         10.84         -2.06        10.20 o                         
  -7  16   1        379.97        360.22        31.35 o                         
  -6  16   1          7.18         -6.58        10.47 o                         
  -5  16   1        833.41        752.20        53.00 o                         
  -4  16   1        376.50        379.24        40.60 o                         
  -3  16   1         36.00         35.81        13.03 o                         
  -2  16   1        683.45        726.85        42.99 o                         
  -1  16   1        109.38         83.10        15.73 o                         
   0  16   1        747.45        852.59        49.44 o                         
   1  16   1         54.80         57.00        12.67 o                         
   2  16   1       1384.19       1475.90        58.37 o                         
   3  16   1        291.87        307.92        28.22 o                         
   4  16   1        173.75        194.34        40.02 o                         
   5  16   1       1079.75       1159.54        99.17 o                         
   6  16   1        543.76        569.83        36.40 o                         
   7  16   1        101.79         85.28        18.01 o                         
   8  16   1        442.85        415.71        45.16 o                         
   9  16   1          6.71          1.22         8.12 o                         
  -8  17   1        136.28        103.97        15.91 o                         
  -7  17   1          2.63         11.06        10.09 o                         
  -6  17   1        187.32        171.88        33.63 o                         
  -5  17   1         43.90         69.10        26.72 o                         
  -4  17   1        247.11        270.69        26.70 o                         
  -3  17   1        404.03        425.99        33.40 o                         
  -2  17   1         58.00         38.25        10.71 o                         
  -1  17   1        813.99        829.42        51.05 o                         
   0  17   1          6.70         13.92        10.70 o                         
   1  17   1        837.51       1012.13        58.19 o                         
   2  17   1         24.94         36.22        12.25 o                         
   3  17   1        242.35        221.58        24.88 o                         
   4  17   1        517.38        590.71        84.80 o                         
   5  17   1        126.02        126.81        23.03 o                         
   6  17   1        127.96        128.26        32.01 o                         
   7  17   1          6.43         11.17         9.90 o                         
   8  17   1        203.42        202.88        21.45 o                         
  -7  18   1        194.96        178.45        30.04 o                         
  -6  18   1        141.85        119.93        28.31 o                         
  -5  18   1         33.04         47.70        23.36 o                         
  -4  18   1         30.90         31.85        20.96 o                         
  -3  18   1         18.22         20.42        10.08 o                         
  -2  18   1        148.35        152.91        17.96 o                         
  -1  18   1        137.59        155.53        20.89 o                         
   0  18   1        976.01       1052.77        53.89 o                         
   1  18   1         24.91         27.33        11.66 o                         
   2  18   1        240.27        304.98        24.57 o                         
   3  18   1        349.13        437.59        40.14 o                         
   4  18   1        217.23        246.12        29.97 o                         
   5  18   1        978.68       1178.07        93.54 o                         
   6  18   1          2.22         12.84        17.96 o                         
   7  18   1        442.09        436.78        47.28 o                         
  -6  19   1        430.19        464.78        48.98 o                         
  -5  19   1        112.68        101.29        27.18 o                         
  -4  19   1        815.95        870.78        79.33 o                         
  -3  19   1         60.09         47.41        15.30 o                         
  -2  19   1        243.28        271.56        25.11 o                         
  -1  19   1        758.61        863.55        51.46 o                         
   0  19   1         49.70         51.98        16.36 o                         
   1  19   1        605.38        751.27        50.65 o                         
   2  19   1        264.93        285.69        21.86 o                         
   3  19   1        153.39        188.01        22.69 o                         
   4  19   1        272.46        324.28       103.24 o                         
   5  19   1          4.71         -4.53        15.97 o                         
   6  19   1        210.45        242.43        35.96 o                         
  -5  20   1        229.04        279.33        38.42 o                         
  -4  20   1         26.06         35.84        19.92 o                         
  -3  20   1         71.68         77.72        22.77 o                         
  -2  20   1         49.82         77.38        14.03 o                         
  -1  20   1         59.99         95.95        15.31 o                         
   0  20   1        612.53        721.78        46.17 o                         
   1  20   1        345.31        371.43        40.00 o                         
   2  20   1        306.76        381.11        57.03 o                         
   3  20   1        304.13        382.25        71.44 o                         
   4  20   1        109.86        103.72        17.11 o                         
   5  20   1        142.44        183.71        31.97 o                         
  -3  21   1        383.20        379.63        46.20 o                         
  -2  21   1         41.96         52.52        13.13 o                         
  -1  21   1        258.89        311.64        37.77 o                         
   0  21   1         26.50         25.74        15.46 o                         
   1  21   1        126.77        138.27        19.44 o                         
   2  21   1         52.40         61.69        13.14 o                         
 -14   0   2       2267.43       2368.62       133.23 o                         
 -13   0   2       1358.65       1383.70        98.63 o                         
 -12   0   2       5790.55       6084.31       299.37 o                         
 -11   0   2        725.76        819.66        60.47 o                         
 -10   0   2      16337.10      17847.45       542.01 o                         
  -9   0   2       8262.73       8344.70       195.86 o                         
  -8   0   2       3566.43       3932.26        92.01 o                         
  -7   0   2      11292.23      10897.52       273.36 o                         
  -6   0   2        131.72        171.75        14.78 o                         
  -5   0   2      13315.00      12414.27       258.95 o                         
  -4   0   2        489.28        518.95        19.38 o                         
  -3   0   2        568.06        667.51        15.00 o                         
  -2   0   2       1133.32       1245.10        29.40 o                         
  -1   0   2       4897.46       4425.54        89.86 o                         
   0   0   2      12133.62      10829.95       304.79 o                         
   1   0   2      16025.06      14326.54       408.29 o                         
   2   0   2       1301.64       1362.17        50.64 o                         
   3   0   2       5341.17       4738.47       121.97 o                         
   4   0   2       5625.76       5668.66       182.11 o                         
   5   0   2      26837.93      25194.45      1032.70 o                         
   6   0   2       4377.38       4510.39       228.75 o                         
   7   0   2       7459.93       6947.28       233.05 o                         
   8   0   2      13761.25      13369.64       336.38 o                         
   9   0   2        227.45        198.73        22.43 o                         
  10   0   2      12529.15      12103.14       545.15 o                         
  11   0   2        321.37        250.23        44.99 o                         
  12   0   2       4380.34       4313.33       232.32 o                         
  13   0   2       1104.14       1136.96        88.09 o                         
 -14   1   2       1503.80       1707.80        74.38 o                         
 -13   1   2       4588.53       5027.13       176.92 o                         
 -12   1   2         32.29         49.88        15.74 o                         
 -11   1   2       6442.83       6547.73       187.92 o                         
 -10   1   2       1540.22       1492.46        45.99 o                         
  -9   1   2       5975.16       5938.57       104.49 o                         
  -8   1   2       9947.66      10055.00       141.68 o                         
  -7   1   2         93.43        131.11        11.09 o                         
  -6   1   2       6549.49       6066.07       104.43 o                         
  -5   1   2      13935.13      14419.12       211.57 o                         
  -4   1   2      28424.21      27955.14       395.43 o                         
  -3   1   2       1852.86       1852.47        23.46 o                         
  -2   1   2       2113.16       2116.33        40.48 o                         
  -1   1   2     112170.45     121642.55      2107.76 o                         
   0   1   2        401.94        384.78         9.63 o                         
   1   1   2      89443.84      86188.49      2452.71 o                         
   2   1   2       1140.95       1250.18        30.20 o                         
   3   1   2        348.86        343.72        20.71 o                         
   4   1   2      35258.06      33493.90       599.98 o                         
   5   1   2         87.65        107.37        16.61 o                         
   6   1   2      17653.81      17478.38       523.38 o                         
   7   1   2       4573.51       4290.51       111.55 o                         
   8   1   2       7975.06       8014.22       184.88 o                         
   9   1   2      10858.96      10687.36       185.07 o                         
  10   1   2        526.68        527.45        39.30 o                         
  11   1   2       2280.42       2312.41        86.41 o                         
  12   1   2         90.88         89.63        19.63 o                         
  13   1   2       2038.28       2063.88        90.83 o                         
 -14   2   2       1565.25       1671.76        72.58 o                         
 -13   2   2       1523.44       1604.72        76.37 o                         
 -12   2   2       4820.80       4992.15       149.10 o                         
 -11   2   2        424.09        404.26        27.11 o                         
 -10   2   2      10441.93      11092.88       206.31 o                         
  -9   2   2       6131.27       6284.25       125.19 o                         
  -8   2   2       1652.71       1642.12        36.22 o                         
  -7   2   2      16184.09      16690.06       313.78 o                         
  -6   2   2         58.72         78.41         7.45 o                         
  -5   2   2      33994.88      32710.60       464.67 o                         
  -4   2   2       8216.72       7857.32       117.98 o                         
  -3   2   2       6237.69       6466.29        85.90 o                         
  -2   2   2      51593.67      56842.49       703.64 o                         
  -1   2   2        636.20        547.94        20.16 o                         
   0   2   2      45166.42      41691.42       818.91 o                         
   1   2   2      12195.40      10869.12       243.24 o                         
   2   2   2       7169.20       6621.82       139.52 o                         
   3   2   2        908.37        957.98        50.79 o                         
   4   2   2       5926.76       5836.77       165.84 o                         
   5   2   2      48694.95      46516.93      2583.80 o                         
   6   2   2       1101.28        981.26       121.35 o                         
   7   2   2      15692.94      16207.82       399.08 o                         
   8   2   2       7520.53       7297.05       154.47 o                         
   9   2   2       1867.35       1758.62        47.29 o                         
  10   2   2       5475.05       5411.78       160.29 o                         
  11   2   2        562.93        580.92        46.01 o                         
  12   2   2       3473.91       3542.70       115.16 o                         
  13   2   2        847.72        909.69        53.19 o                         
 -14   3   2        861.00        890.54        47.27 o                         
 -13   3   2       4954.14       5395.98       155.74 o                         
 -12   3   2        159.82        129.19        16.60 o                         
 -11   3   2       3497.24       3679.16       103.82 o                         
 -10   3   2       4641.86       4937.50       128.40 o                         
  -9   3   2       5213.94       4927.89        88.62 o                         
  -8   3   2       3505.24       3096.23        56.50 o                         
  -7   3   2        682.40        870.60        30.96 o                         
  -6   3   2      16600.87      16996.87       288.58 o                         
  -5   3   2        832.14        790.32        23.55 o                         
  -4   3   2      37904.84      38966.77       690.16 o                         
  -3   3   2      54069.66      56801.51       743.24 o                         
  -2   3   2       4126.48       3970.94        50.86 o                         
  -1   3   2       8595.29       8489.23       171.73 o                         
   0   3   2        679.19        675.13        22.38 o                         
   1   3   2       4354.66       3601.19        97.91 o                         
   2   3   2       4882.43       4458.46        97.85 o                         
   3   3   2      30708.33      30654.11       707.27 o                         
   4   3   2      49621.45      50086.27      1154.81 o                         
   5   3   2       3580.45       3731.82       109.13 o                         
   6   3   2      12498.32      11787.00       615.99 o                         
   7   3   2       5745.99       6142.84       215.11 o                         
   8   3   2       8180.74       7879.18       156.92 o                         
   9   3   2       5074.59       4961.82       116.01 o                         
  10   3   2        415.91        421.61        32.12 o                         
  11   3   2       2190.45       2259.95        85.19 o                         
  12   3   2        290.61        251.90        23.68 o                         
  13   3   2       2274.30       2234.03        96.05 o                         
 -14   4   2       1735.54       1938.87       109.45 o                         
 -13   4   2        177.43        175.51        16.70 o                         
 -12   4   2       4439.42       4823.57       144.01 o                         
 -11   4   2         47.38         38.29        11.41 o                         
 -10   4   2       4184.18       4361.50       102.60 o                         
  -9   4   2       6900.03       6895.78       134.76 o                         
  -8   4   2       4496.33       4558.82        94.21 o                         
  -7   4   2      14085.03      14347.99       309.00 o                         
  -6   4   2       3434.73       3658.30        74.57 o                         
  -5   4   2      36706.71      37133.16       604.58 o                         
  -4   4   2      36510.89      36556.97       591.82 o                         
  -3   4   2       6761.65       7015.15       120.08 o                         
  -2   4   2      17468.27      15748.73       200.02 o                         
  -1   4   2       2888.68       2800.19        43.67 o                         
   0   4   2       3022.36       3181.58        69.63 o                         
   1   4   2       9140.58       8536.22       187.20 o                         
   2   4   2       1162.19        988.38        40.46 o                         
   3   4   2       6288.19       5784.86       127.96 o                         
   4   4   2       9256.71       8874.80       266.77 o                         
   5   4   2      29377.79      29434.97       850.85 o                         
   6   4   2        237.72        208.34        23.72 o                         
   7   4   2      12827.46      12869.07       250.59 o                         
   8   4   2       9427.20       9003.10       210.21 o                         
   9   4   2       2338.39       2192.03        63.70 o                         
  10   4   2       6266.54       6042.60       193.03 o                         
  11   4   2         79.28         70.40        13.86 o                         
  12   4   2       3368.79       3443.64       110.42 o                         
  13   4   2       1219.16       1249.11       119.88 o                         
 -14   5   2        370.38        519.43        46.00 o                         
 -13   5   2       2688.42       3444.78       404.96 o                         
 -12   5   2          0.74          8.54        15.00 o                         
 -11   5   2       5144.47       5301.99       160.22 o                         
 -10   5   2       2286.94       2455.30        88.37 o                         
  -9   5   2        635.45        584.66        31.25 o                         
  -8   5   2       8581.00       8510.50       194.92 o                         
  -7   5   2         40.43         65.43         8.68 o                         
  -6   5   2       8580.73       8503.32       272.38 o                         
  -5   5   2      12009.21      12338.06       368.47 o                         
  -4   5   2      28033.65      28335.46       655.99 o                         
  -3   5   2      66614.30      69824.44      2005.37 o                         
  -2   5   2      18955.25      19701.22       355.92 o                         
  -1   5   2     100257.53     106921.36      1588.71 o                         
   0   5   2       2373.53       2515.47        51.85 o                         
   1   5   2      36593.87      36307.35       799.13 o                         
   2   5   2      19705.83      18648.23       745.32 o                         
   3   5   2       2448.38       2263.77        59.31 o                         
   4   5   2      18646.88      18449.45       534.13 o                         
   5   5   2        345.04        344.22        23.60 o                         
   6   5   2      13085.60      13367.45       573.74 o                         
   7   5   2       1658.65       1682.99        56.30 o                         
   8   5   2      11027.54      11137.43       285.37 o                         
   9   5   2       2720.99       2901.99       103.10 o                         
  10   5   2       1008.58        984.90        63.42 o                         
  11   5   2       2596.90       2698.11       168.35 o                         
  12   5   2         32.06         35.49        20.03 o                         
  13   5   2       2519.78       2753.73       151.78 o                         
 -13   6   2         23.03         39.35        13.47 o                         
 -12   6   2       3123.38       3334.94       134.26 o                         
 -11   6   2         86.27         91.17        17.06 o                         
 -10   6   2       7579.67       7547.43       208.34 o                         
  -9   6   2       2159.49       2321.03        73.25 o                         
  -8   6   2       2040.48       2058.07        65.03 o                         
  -7   6   2       7620.07       7487.42       156.55 o                         
  -6   6   2         24.92         33.84        10.60 o                         
  -5   6   2      21464.36      22831.01       661.07 o                         
  -4   6   2      31812.28      32058.97       741.74 o                         
  -3   6   2      17660.01      18195.64       522.01 o                         
  -2   6   2      51048.96      51258.85      1014.52 o                         
  -1   6   2       5542.90       5845.69        95.64 o                         
   0   6   2      14598.44      13864.76       290.34 o                         
   1   6   2      12938.87      12451.42       295.09 o                         
   2   6   2       6699.85       5918.81       151.41 o                         
   3   6   2      11901.75      10783.92       368.56 o                         
   4   6   2       9649.62       9624.22       316.03 o                         
   5   6   2       8784.29       9023.04       370.32 o                         
   6   6   2        664.82        596.36        59.35 o                         
   7   6   2      13036.26      12842.59       281.69 o                         
   8   6   2       2453.80       2461.01        72.99 o                         
   9   6   2       3890.34       3902.78       154.00 o                         
  10   6   2       7104.26       6935.52       242.48 o                         
  11   6   2        165.03        168.56        41.04 o                         
  12   6   2       3566.64       3507.53       193.46 o                         
  13   6   2        722.85        690.51        59.38 o                         
 -13   7   2       2276.32       2913.31       233.38 o                         
 -12   7   2        649.00        658.61        39.17 o                         
 -11   7   2       4662.83       4730.85       334.49 o                         
 -10   7   2       2698.65       2633.49        92.59 o                         
  -9   7   2       1093.08       1067.95        50.87 o                         
  -8   7   2       6363.11       6128.18       149.53 o                         
  -7   7   2         16.55         29.40         9.18 o                         
  -6   7   2       3884.09       3569.22       133.06 o                         
  -5   7   2       2525.52       2306.87        92.26 o                         
  -4   7   2      13494.47      13030.99       315.65 o                         
  -3   7   2      13573.64      14357.30       346.29 o                         
  -2   7   2      13981.48      13729.60       331.27 o                         
  -1   7   2      50456.40      50457.48       757.60 o                         
   0   7   2        179.42        136.69        11.28 o                         
   1   7   2      20910.16      19668.89       459.48 o                         
   2   7   2      11823.48      11003.20       271.02 o                         
   3   7   2       2039.04       2064.96       101.01 o                         
   4   7   2       8531.21       8245.79       215.47 o                         
   5   7   2        202.31        194.12        22.36 o                         
   6   7   2       9909.36       9890.15       269.62 o                         
   7   7   2       1496.33       1575.83        55.31 o                         
   8   7   2       3450.22       3534.90        98.96 o                         
   9   7   2       6103.63       6118.85       217.86 o                         
  10   7   2        197.89        219.18        40.52 o                         
  11   7   2       4234.35       4168.34       402.68 o                         
  12   7   2        391.14        417.72        40.45 o                         
  13   7   2       1502.19       1634.12        99.03 o                         
 -13   8   2        103.00        116.02        20.25 o                         
 -12   8   2       2913.01       3337.34       328.83 o                         
 -11   8   2        333.85        409.71        36.52 o                         
 -10   8   2       5402.56       5634.62       163.56 o                         
  -9   8   2       4734.67       4634.86       119.87 o                         
  -8   8   2        432.04        437.45        26.63 o                         
  -7   8   2       8285.00       8194.70       254.81 o                         
  -6   8   2        622.51        601.96        40.61 o                         
  -5   8   2       5795.38       5753.73       193.12 o                         
  -4   8   2        535.05        473.39        93.40 o                         
  -3   8   2       7786.70       7925.40       176.62 o                         
  -2   8   2      31574.88      30166.24       705.43 o                         
  -1   8   2       1426.05       1473.20        82.55 o                         
   0   8   2      43347.02      43416.21       997.94 o                         
   1   8   2       8468.54       8934.05       220.30 o                         
   2   8   2       3206.33       2859.33        86.32 o                         
   3   8   2       4832.72       4185.82       149.67 o                         
   4   8   2        614.19        585.68        41.84 o                         
   5   8   2      12710.44      12155.92       532.30 o                         
   6   8   2        203.87        237.38        19.14 o                         
   7   8   2       7131.82       7173.89       174.69 o                         
   8   8   2       2507.67       2573.21       120.92 o                         
   9   8   2       1338.25       1091.53        66.15 o                         
  10   8   2       5878.17       5733.68       245.83 o                         
  11   8   2         15.85         22.87        11.70 o                         
  12   8   2       3058.65       3097.50       180.53 o                         
 -13   9   2       2001.96       2373.30       130.43 o                         
 -12   9   2        223.21        252.49        28.29 o                         
 -11   9   2       1351.39       1478.60        74.10 o                         
 -10   9   2       2364.29       2436.24        86.84 o                         
  -9   9   2       1649.13       1554.84        55.18 o                         
  -8   9   2       2851.68       2741.60        95.91 o                         
  -7   9   2        973.38        912.34        45.63 o                         
  -6   9   2      12187.19      11303.84       370.40 o                         
  -5   9   2        434.15        506.63        44.89 o                         
  -4   9   2       8088.86       7789.88       250.26 o                         
  -3   9   2      32318.03      33946.27       795.36 o                         
  -2   9   2      16809.61      17133.86       357.14 o                         
  -1   9   2      41819.85      42026.49       979.54 o                         
   0   9   2        811.42        762.97        33.93 o                         
   1   9   2      10025.78       9903.80       213.12 o                         
   2   9   2       5704.21       5947.11       138.66 o                         
   3   9   2       7120.83       9105.51      1464.53 o                         
   4   9   2       8315.18       8296.17       305.07 o                         
   5   9   2         26.21         23.39         9.15 o                         
   6   9   2      14316.16      14165.09       361.86 o                         
   7   9   2       1352.43       1390.75        58.89 o                         
   8   9   2       1920.20       2069.51        82.48 o                         
   9   9   2       3558.76       3436.81       139.50 o                         
  10   9   2         78.07         80.71        19.49 o                         
  11   9   2       2375.00       2287.18       100.23 o                         
  12   9   2         32.13         63.08        11.63 o                         
 -12  10   2       3294.62       3505.54       158.96 o                         
 -11  10   2        412.48        478.81        37.46 o                         
 -10  10   2       1075.44       1140.75        52.42 o                         
  -9  10   2       2538.81       2523.05        88.89 o                         
  -8  10   2        834.37        881.28        44.96 o                         
  -7  10   2       4320.63       4187.23       125.51 o                         
  -6  10   2        230.72        237.94        22.65 o                         
  -5  10   2      11804.48      12018.30       306.00 o                         
  -4  10   2       3437.00       3197.91       100.64 o                         
  -3  10   2       1414.38       1460.86        58.97 o                         
  -2  10   2        731.74        750.68        53.53 o                         
  -1  10   2         11.62         15.22         6.82 o                         
   0  10   2      18708.89      18715.92       434.61 o                         
   1  10   2       5777.16       5493.79       149.51 o                         
   2  10   2       7247.08       7202.48       195.68 o                         
   3  10   2       8883.89       8553.98       284.36 o                         
   4  10   2       1138.51       1048.77        38.79 o                         
   5  10   2      14947.72      14122.41       438.58 o                         
   6  10   2       1508.56       1410.98        64.31 o                         
   7  10   2       4504.77       4393.45       157.00 o                         
   8  10   2       4412.79       4642.02       208.07 o                         
   9  10   2        430.61        397.60        54.69 o                         
  10  10   2       1254.81       1221.65        98.05 o                         
  11  10   2         69.15         86.68        16.80 o                         
  12  10   2       2214.75       2423.19       333.78 o                         
 -12  11   2         22.72         12.61        14.83 o                         
 -11  11   2       1650.51       1701.07       110.81 o                         
 -10  11   2       1140.82       1164.22        61.94 o                         
  -9  11   2        135.31        144.76        18.71 o                         
  -8  11   2       8544.65       8364.72       224.69 o                         
  -7  11   2         34.73         19.16         9.88 o                         
  -6  11   2       5386.51       5084.02       289.74 o                         
  -5  11   2        695.15        690.86        49.46 o                         
  -4  11   2       5628.21       5336.62       323.50 o                         
  -3  11   2       3276.68       3202.50       104.69 o                         
  -2  11   2       4741.32       4552.52       165.82 o                         
  -1  11   2      11537.37      11477.20       292.91 o                         
   0  11   2         26.35         43.51         9.35 o                         
   1  11   2       4740.00       4586.38       132.04 o                         
   2  11   2       1680.57       1590.95        44.03 o                         
   3  11   2       5418.69       5373.22       121.87 o                         
   4  11   2       8796.46       8734.23       206.17 o                         
   5  11   2        422.47        392.26        30.76 o                         
   6  11   2       7722.53       7705.19       260.49 o                         
   7  11   2       4004.78       3929.12       161.17 o                         
   8  11   2       2068.47       1907.12        99.43 o                         
   9  11   2       2040.87       2048.11       137.70 o                         
  10  11   2         47.41         54.79        15.73 o                         
  11  11   2       1602.74       1493.14       101.90 o                         
 -12  12   2       1889.54       2143.21       122.41 o                         
 -11  12   2        107.02        139.34        20.32 o                         
 -10  12   2       1588.79       1574.86        61.42 o                         
  -9  12   2       2167.77       2326.69        98.33 o                         
  -8  12   2        236.58        228.99        22.66 o                         
  -7  12   2       3747.66       3590.01       114.87 o                         
  -6  12   2        526.72        553.84        36.02 o                         
  -5  12   2       6246.09       6114.13       180.88 o                         
  -4  12   2       4814.72       4510.06       134.08 o                         
  -3  12   2       2833.49       2748.69        72.96 o                         
  -2  12   2       5445.63       5420.39       157.28 o                         
  -1  12   2        208.67        216.00        18.37 o                         
   0  12   2       5136.16       4928.21       101.76 o                         
   1  12   2       1038.27        986.07        32.61 o                         
   2  12   2       6062.01       5720.69       128.51 o                         
   3  12   2       7650.41       7469.46       193.66 o                         
   4  12   2       3501.72       3212.74        93.72 o                         
   5  12   2       7100.56       7301.84       359.25 o                         
   6  12   2       2150.48       2176.26       159.93 o                         
   7  12   2       3108.09       2985.43       132.97 o                         
   8  12   2       2489.84       2496.55       228.36 o                         
   9  12   2        698.80        756.89        73.49 o                         
  10  12   2       1339.24       1291.75        66.49 o                         
  11  12   2         12.92         29.42        15.47 o                         
 -11  13   2       1579.21       1667.20        72.96 o                         
 -10  13   2        393.96        342.72        30.41 o                         
  -9  13   2        414.96        413.40        28.91 o                         
  -8  13   2       4438.80       4354.56       159.82 o                         
  -7  13   2        127.69        139.99        22.07 o                         
  -6  13   2       2226.21       2145.12        98.20 o                         
  -5  13   2       1061.24       1035.51        44.31 o                         
  -4  13   2       4704.83       4462.94       172.96 o                         
  -3  13   2       6278.96       6304.82       154.77 o                         
  -2  13   2       1842.53       1919.55        75.34 o                         
  -1  13   2       5346.15       4970.71       142.87 o                         
   0  13   2         89.37         86.71        11.37 o                         
   1  13   2       6148.57       5941.17       133.43 o                         
   2  13   2       3614.91       3679.59       104.74 o                         
   3  13   2       5492.92       5685.95       188.43 o                         
   4  13   2       6668.88       6387.82       161.05 o                         
   5  13   2        407.13        324.79        37.71 o                         
   6  13   2       1783.12       1788.95        97.13 o                         
   7  13   2        973.59       1059.83       105.60 o                         
   8  13   2       1124.87       1179.53        71.42 o                         
   9  13   2       2096.41       2146.04       122.65 o                         
  10  13   2         85.21         84.67        15.64 o                         
  11  13   2       1337.44       1215.06        79.68 o                         
 -10  14   2       2153.04       2182.80       125.25 o                         
  -9  14   2        908.20       1010.64        72.20 o                         
  -8  14   2        437.38        441.67        51.38 o                         
  -7  14   2       2031.65       1928.26       125.17 o                         
  -6  14   2         67.01         54.94        19.88 o                         
  -5  14   2       2474.39       2584.52       110.32 o                         
  -4  14   2        181.43        244.91        43.60 o                         
  -3  14   2        125.39        109.35        17.05 o                         
  -2  14   2       3070.25       2975.01        99.66 o                         
  -1  14   2         69.67         80.03        15.59 o                         
   0  14   2       5403.49       5021.72       150.88 o                         
   1  14   2       2557.30       2462.90        70.31 o                         
   2  14   2       3422.49       3393.91       123.08 o                         
   3  14   2       2920.89       3177.18       205.10 o                         
   4  14   2        608.17        614.13        49.94 o                         
   5  14   2       2923.19       3404.99       146.60 o                         
   6  14   2        128.92        172.82        45.11 o                         
   7  14   2       3393.87       3742.58       227.54 o                         
   8  14   2       1825.57       1892.39       135.68 o                         
   9  14   2        374.46        332.29        42.94 o                         
  10  14   2       2030.80       1902.17        78.52 o                         
 -10  15   2        702.66        659.89        54.39 o                         
  -9  15   2        996.99       1020.31        75.78 o                         
  -8  15   2       1332.40       1206.22        87.64 o                         
  -7  15   2        163.81        166.07        32.41 o                         
  -6  15   2       2618.69       2563.34       150.32 o                         
  -5  15   2         88.13         97.88        30.12 o                         
  -4  15   2       3091.61       2836.73       158.69 o                         
  -3  15   2       2852.51       2725.84        96.04 o                         
  -2  15   2       2164.56       2070.38        83.83 o                         
  -1  15   2       4324.03       4330.45       234.82 o                         
   0  15   2        308.92        304.03        34.08 o                         
   1  15   2       3397.48       3370.69        98.03 o                         
   2  15   2       1058.80       1159.48        67.35 o                         
   3  15   2       1437.84       1499.42        99.24 o                         
   4  15   2       1894.08       1814.38        94.47 o                         
   5  15   2          2.30         12.48        13.20 o                         
   6  15   2       2844.01       2812.69       127.01 o                         
   7  15   2        526.50        560.10        44.71 o                         
   8  15   2        710.50        682.43        63.09 o                         
   9  15   2       1919.87       1977.13       116.83 o                         
  -9  16   2        629.47        681.82        56.73 o                         
  -8  16   2       1074.79        936.47       193.66 o                         
  -7  16   2        840.62        811.46        48.55 o                         
  -6  16   2        136.76        118.92        19.82 o                         
  -5  16   2       3473.73       3168.21       179.40 o                         
  -4  16   2       2260.70       2274.26       125.20 o                         
  -3  16   2        462.51        487.32        52.77 o                         
  -2  16   2       2397.26       2423.50        76.42 o                         
  -1  16   2         18.94         26.32        12.16 o                         
   0  16   2       3537.28       3570.47       154.60 o                         
   1  16   2       1098.49       1071.45        47.65 o                         
   2  16   2       1320.79       1382.89        81.14 o                         
   3  16   2       2359.89       2420.21       113.90 o                         
   4  16   2        496.81        423.82        57.20 o                         
   5  16   2       3645.97       3571.67       147.76 o                         
   6  16   2         12.89         33.94        11.58 o                         
   7  16   2       1035.47       1109.41        62.51 o                         
   8  16   2        998.83        978.66        73.87 o                         
   9  16   2        248.08        221.12        20.90 o                         
  -8  17   2       1223.06       1144.25        45.53 o                         
  -7  17   2          5.18          5.43         8.65 o                         
  -6  17   2       1612.25       1502.40       102.87 o                         
  -5  17   2        148.99        159.35        34.26 o                         
  -4  17   2       2367.64       2561.62       114.77 o                         
  -3  17   2        987.34        992.85        43.39 o                         
  -2  17   2        282.49        299.85        23.33 o                         
  -1  17   2       3469.62       3581.50       118.62 o                         
   0  17   2        358.98        347.21        30.51 o                         
   1  17   2       1166.69       1198.39        58.62 o                         
   2  17   2        284.46        341.04        28.23 o                         
   3  17   2        323.39        344.29        30.26 o                         
   4  17   2       2384.89       2597.39       114.97 o                         
   5  17   2        212.06        231.93        30.33 o                         
   6  17   2       2256.71       2211.38       111.53 o                         
   7  17   2        275.88        270.10        41.86 o                         
   8  17   2        433.32        431.19        30.22 o                         
  -7  18   2        843.26        745.20        60.85 o                         
  -6  18   2          2.57         -3.99        14.06 o                         
  -5  18   2        701.14        719.51        68.45 o                         
  -4  18   2        137.98        129.32        31.99 o                         
  -3  18   2        892.67        953.83        48.91 o                         
  -2  18   2       1211.81       1199.31        50.33 o                         
  -1  18   2         73.75         80.42        16.17 o                         
   0  18   2       1897.27       1964.10        85.26 o                         
   1  18   2        167.32        199.93        20.07 o                         
   2  18   2        616.59        699.03        37.70 o                         
   3  18   2       1285.47       1476.23       141.82 o                         
   4  18   2        443.47        532.83        43.87 o                         
   5  18   2       3013.55       3344.81       132.24 o                         
   6  18   2         30.81         29.57        18.27 o                         
   7  18   2        963.87        980.43        72.80 o                         
  -6  19   2       1697.59       1850.90       111.37 o                         
  -5  19   2       1059.87       1213.26        90.01 o                         
  -4  19   2       1971.58       2009.78       130.82 o                         
  -3  19   2        807.43        932.66        77.25 o                         
  -2  19   2        126.56        150.62        19.59 o                         
  -1  19   2        972.50       1110.86        46.82 o                         
   0  19   2         13.16          5.42        10.39 o                         
   1  19   2       1315.00       1538.24        65.60 o                         
   2  19   2        394.65        458.82        29.01 o                         
   3  19   2        284.26        326.67        30.96 o                         
   4  19   2       1130.09       1227.73        79.60 o                         
   5  19   2         43.27         36.64        12.46 o                         
   6  19   2        841.78       1068.52        78.80 o                         
  -5  20   2        396.24        464.87        87.87 o                         
  -4  20   2        160.94        178.77        34.54 o                         
  -3  20   2         84.13         96.48        28.45 o                         
  -2  20   2       1544.26       1721.12        65.73 o                         
  -1  20   2         14.95         21.38         8.35 o                         
   0  20   2       1286.95       1454.65        58.17 o                         
   1  20   2        320.18        345.46        37.16 o                         
   2  20   2        779.88        833.15        69.82 o                         
   3  20   2        804.69        885.32        52.92 o                         
   4  20   2         67.62         83.11        29.21 o                         
  -3  21   2        433.75        516.97        53.30 o                         
  -2  21   2        123.40        165.68        31.84 o                         
  -1  21   2        823.60        997.20        55.37 o                         
   0  21   2         35.99         20.24         9.12 o                         
   1  21   2        660.89        778.50        46.47 o                         
   2  21   2        260.00        285.87        25.76 o                         
 -14   1   3         41.68         53.83        13.17 o                         
 -13   1   3         75.02         87.50        15.06 o                         
 -12   1   3        136.86        130.71        20.54 o                         
 -11   1   3        234.72        288.96        20.86 o                         
 -10   1   3        104.49         85.74        10.66 o                         
  -9   1   3        261.28        251.42        13.50 o                         
  -8   1   3        107.99        117.52         8.42 o                         
  -7   1   3       1108.16       1288.50        44.25 o                         
  -6   1   3       5945.87       6729.18       126.15 o                         
  -5   1   3        726.57        871.70        25.25 o                         
  -4   1   3        355.35        378.07        11.02 o                         
  -3   1   3        466.89        530.49        11.04 o                         
  -2   1   3        487.77        487.94        15.25 o                         
  -1   1   3         28.92         30.97         2.14 o                         
   0   1   3       2733.57       2482.98        44.05 o                         
   1   1   3      26137.26      24652.70       503.53 o                         
   2   1   3       6994.93       6367.87       123.20 o                         
   3   1   3       8875.32       8715.28       166.74 o                         
   4   1   3       5630.37       5499.01       127.62 o                         
   5   1   3       1673.74       1627.68        52.33 o                         
   6   1   3        330.26        333.55        32.77 o                         
   7   1   3       1308.98       1300.31        49.32 o                         
   8   1   3        236.25        235.41        18.29 o                         
   9   1   3        582.27        573.51        34.32 o                         
  10   1   3         93.15         94.62        15.83 o                         
  11   1   3        138.12        128.85        18.71 o                         
  12   1   3         72.17         74.19        37.45 o                         
  13   1   3          5.21        -10.87        10.87 o                         
 -14   2   3          5.75         14.20        11.60 o                         
 -13   2   3          0.49          7.92        10.06 o                         
 -12   2   3        146.95        166.30        16.94 o                         
 -11   2   3        250.82        263.21        22.01 o                         
 -10   2   3        965.36        951.72        32.93 o                         
  -9   2   3        456.48        488.70        19.96 o                         
  -8   2   3        798.00        718.56        21.96 o                         
  -7   2   3        269.36        229.98        19.26 o                         
  -6   2   3        705.91        775.64        28.64 o                         
  -5   2   3       1005.18       1128.10        33.36 o                         
  -4   2   3        202.01        186.63         8.09 o                         
  -3   2   3       9640.93       9559.25       125.50 o                         
  -2   2   3        287.81        318.75        15.76 o                         
  -1   2   3          9.65         17.80         2.63 o                         
   0   2   3         33.76         47.02         3.63 o                         
   1   2   3       5099.39       4592.28        99.55 o                         
   2   2   3       7630.03       6841.93       155.69 o                         
   3   2   3       1060.85       1202.87        43.21 o                         
   4   2   3          8.09         24.99        23.47 o                         
   5   2   3        315.69        268.52        22.10 o                         
   6   2   3       5241.14       5725.77       230.15 o                         
   7   2   3         10.08         11.91         7.73 o                         
   8   2   3         67.10         55.94         9.67 o                         
   9   2   3       1201.20       1077.28        35.29 o                         
  10   2   3         81.84         75.86        15.07 o                         
  11   2   3        740.35        756.46        44.61 o                         
  12   2   3          2.44         -5.21         9.80 o                         
  13   2   3         18.03         18.28        10.32 o                         
 -14   3   3        150.76        176.28        17.92 o                         
 -13   3   3         35.04         51.03         9.99 o                         
 -12   3   3        206.74        263.81        22.03 o                         
 -11   3   3        116.29        129.69        15.77 o                         
 -10   3   3        417.84        432.29        27.19 o                         
  -9   3   3       3510.19       3566.83        66.04 o                         
  -8   3   3        122.24        132.47         8.66 o                         
  -7   3   3       1079.14       1100.34        41.88 o                         
  -6   3   3          4.95         11.34         5.45 o                         
  -5   3   3       2274.02       2349.83        61.77 o                         
  -4   3   3       1281.29       1300.84        30.40 o                         
  -3   3   3         64.12         73.47         4.52 o                         
  -2   3   3       5156.54       5215.48       120.63 o                         
  -1   3   3         19.53         35.89         8.21 o                         
   0   3   3       1599.23       1443.07        32.09 o                         
   1   3   3      14073.29      12525.55       227.46 o                         
   2   3   3       7337.73       6687.26       201.72 o                         
   3   3   3       6438.54       6802.31       209.71 o                         
   4   3   3       3170.99       3452.13       101.16 o                         
   5   3   3        716.14        727.48        45.96 o                         
   6   3   3        332.81        380.10        35.70 o                         
   7   3   3        910.63        941.70        40.92 o                         
   8   3   3        379.48        385.43        25.52 o                         
   9   3   3       1113.31       1160.14        43.54 o                         
  10   3   3        275.93        234.06        24.38 o                         
  11   3   3          5.91         14.10        10.48 o                         
  12   3   3          1.62          4.69         9.46 o                         
  13   3   3         26.38         23.82         8.20 o                         
 -14   4   3         44.42         65.69        14.45 o                         
 -13   4   3        248.97        291.08        21.12 o                         
 -12   4   3         95.60        126.43        14.80 o                         
 -11   4   3         39.12         42.23         9.32 o                         
 -10   4   3         84.82         90.43        11.75 o                         
  -9   4   3        116.46        124.12        11.06 o                         
  -8   4   3        194.06        179.39        11.57 o                         
  -7   4   3        670.27        772.42        43.06 o                         
  -6   4   3        786.63        806.84        31.91 o                         
  -5   4   3          7.69          9.38         4.69 o                         
  -4   4   3         51.84         63.33         9.47 o                         
  -3   4   3       7036.33       6882.91       102.59 o                         
  -2   4   3      10872.60      10953.98       168.52 o                         
  -1   4   3      15318.31      14859.03       244.29 o                         
   0   4   3        312.87        329.36        11.95 o                         
   1   4   3        776.03        735.82        22.94 o                         
   2   4   3       1584.17       1798.16        55.15 o                         
   3   4   3       1959.68       2160.27        65.92 o                         
   4   4   3       1096.24        976.38        48.80 o                         
   5   4   3       5339.63       5664.97       154.02 o                         
   6   4   3        291.65        297.34        48.99 o                         
   7   4   3        304.03        294.58        24.00 o                         
   8   4   3        776.43        844.98        39.25 o                         
   9   4   3         32.16         28.98        11.08 o                         
  10   4   3         28.93         24.27        10.48 o                         
  11   4   3        312.21        264.14        25.66 o                         
  12   4   3        143.60        137.99        19.67 o                         
  13   4   3        223.33        187.79        27.88 o                         
 -14   5   3        163.64        162.24        19.89 o                         
 -13   5   3         11.99          9.41        11.00 o                         
 -12   5   3        267.50        336.59        37.36 o                         
 -11   5   3        572.20        613.54        39.10 o                         
 -10   5   3        270.73        307.84        26.04 o                         
  -9   5   3        612.97        638.10        32.94 o                         
  -8   5   3        962.47       1013.16        36.62 o                         
  -7   5   3       1910.89       1967.19        50.32 o                         
  -6   5   3       1644.28       1916.57        84.65 o                         
  -5   5   3        576.66        599.76        40.09 o                         
  -4   5   3       2673.96       2695.04        93.09 o                         
  -3   5   3       3864.55       4029.95        91.12 o                         
  -2   5   3       2734.63       2477.57        60.21 o                         
  -1   5   3      45240.14      47393.73       761.99 o                         
   0   5   3       1003.31       1105.58        28.43 o                         
   1   5   3         38.12         66.16         6.61 o                         
   2   5   3        954.45        949.18        31.35 o                         
   3   5   3        353.73        432.34        21.88 o                         
   4   5   3       7746.38       7905.88       245.71 o                         
   5   5   3       1127.03       1212.21        50.72 o                         
   6   5   3        877.21       1005.08        75.84 o                         
   7   5   3        304.75        267.47        28.09 o                         
   8   5   3        324.11        348.82        49.14 o                         
   9   5   3       2399.17       2347.98       109.06 o                         
  10   5   3         84.93         98.27        21.41 o                         
  11   5   3         10.48         29.42        21.62 o                         
  12   5   3        220.73        229.46        39.03 o                         
  13   5   3          5.16         27.77        13.73 o                         
 -13   6   3        107.55        136.30        21.50 o                         
 -12   6   3        109.10        121.94        21.43 o                         
 -11   6   3        268.37        292.51        27.49 o                         
 -10   6   3        964.02        961.61        48.93 o                         
  -9   6   3          9.72         12.54         8.40 o                         
  -8   6   3         18.46         14.43         7.62 o                         
  -7   6   3        208.20        249.09        19.14 o                         
  -6   6   3       2508.92       2526.00        83.54 o                         
  -5   6   3       2462.98       2632.41        99.63 o                         
  -4   6   3         54.18         63.58        11.39 o                         
  -3   6   3        314.66        385.18        20.80 o                         
  -2   6   3       2766.97       2549.59        74.75 o                         
  -1   6   3          0.92          9.94         4.47 o                         
   0   6   3       1484.23       1605.66        45.89 o                         
   1   6   3        515.94        511.51        20.30 o                         
   2   6   3       1099.88       1182.49        38.49 o                         
   3   6   3        251.44        267.05        16.51 o                         
   4   6   3       3453.92       3523.31       125.16 o                         
   5   6   3         56.40         42.03        11.69 o                         
   6   6   3         42.14         45.42         8.46 o                         
   7   6   3        956.61        988.14        44.31 o                         
   8   6   3         13.55         32.04        11.41 o                         
   9   6   3        231.90        224.36        30.12 o                         
  10   6   3         12.32         15.75        12.74 o                         
  11   6   3        602.56        623.07        91.86 o                         
  12   6   3          5.19         23.68        18.06 o                         
  13   6   3          2.88          3.19        10.75 o                         
 -13   7   3        116.57        139.73        20.85 o                         
 -12   7   3        475.96        491.63        42.10 o                         
 -11   7   3        466.49        525.80        36.87 o                         
 -10   7   3       1474.93       1406.83        61.10 o                         
  -9   7   3        136.12        153.70        19.34 o                         
  -8   7   3       2245.70       2326.85        59.40 o                         
  -7   7   3        154.99        156.32        15.24 o                         
  -6   7   3         26.44         23.94         8.37 o                         
  -5   7   3        180.77        169.89        19.95 o                         
  -4   7   3       2338.42       2375.31        88.31 o                         
  -3   7   3        230.24        229.52        24.34 o                         
  -2   7   3         14.67         12.09         6.07 o                         
  -1   7   3         69.10         72.37         7.20 o                         
   0   7   3        293.52        309.77        20.07 o                         
   1   7   3        508.55        476.24        23.23 o                         
   2   7   3        481.34        503.18        28.59 o                         
   3   7   3        768.96        805.79        44.27 o                         
   4   7   3       3023.55       2981.23       112.45 o                         
   5   7   3        411.23        337.58        30.44 o                         
   6   7   3        715.33        778.21        35.99 o                         
   7   7   3        132.53        141.70        15.83 o                         
   8   7   3        155.42        115.42        17.85 o                         
   9   7   3        179.33        177.14        26.97 o                         
  10   7   3          6.54          1.14        12.27 o                         
  11   7   3         47.23         27.07        14.32 o                         
  12   7   3         49.52         48.11        19.49 o                         
  13   7   3         52.18         58.60        15.98 o                         
 -13   8   3         31.28         46.06        12.84 o                         
 -12   8   3        285.81        276.69        29.66 o                         
 -11   8   3         37.86         37.56        10.58 o                         
 -10   8   3         11.61         35.54        13.55 o                         
  -9   8   3         11.86          4.09         9.23 o                         
  -8   8   3        824.03        804.44        30.79 o                         
  -7   8   3        260.67        225.01        17.36 o                         
  -6   8   3         74.72         67.01         9.78 o                         
  -5   8   3       2744.19       2601.77       103.12 o                         
  -4   8   3        595.94        667.17        59.79 o                         
  -3   8   3         25.64         27.46        12.47 o                         
  -2   8   3        159.73        193.93        20.56 o                         
  -1   8   3         13.40         28.08         6.44 o                         
   0   8   3       2255.17       2096.44        68.40 o                         
   1   8   3       1412.73       1469.34        61.51 o                         
   2   8   3       2791.49       2637.36        81.17 o                         
   3   8   3        173.88        233.47        24.33 o                         
   4   8   3       1109.39       1017.46        55.52 o                         
   5   8   3         85.68         74.42        12.53 o                         
   6   8   3         17.84         18.36        10.54 o                         
   7   8   3       3146.82       3314.70       108.37 o                         
   8   8   3        111.24        106.40        18.17 o                         
   9   8   3        152.58        162.88        26.13 o                         
  10   8   3        619.14        556.30        46.03 o                         
  11   8   3        213.26        218.30        54.42 o                         
  12   8   3          8.41          7.93         8.67 o                         
 -13   9   3        307.31        338.13        28.14 o                         
 -12   9   3         24.43         15.73        11.22 o                         
 -11   9   3        242.96        254.95        20.78 o                         
 -10   9   3        142.31        164.35        20.04 o                         
  -9   9   3         67.86         82.35        12.69 o                         
  -8   9   3        325.09        343.22        22.37 o                         
  -7   9   3         15.27         11.76         6.32 o                         
  -6   9   3        423.87        527.75        38.60 o                         
  -5   9   3       1050.96       1036.37       120.85 o                         
  -4   9   3        414.12        413.49        48.07 o                         
  -3   9   3        574.46        765.18        45.14 o                         
  -2   9   3       1071.20       1085.71        45.15 o                         
  -1   9   3        579.29        608.90        31.69 o                         
   0   9   3        269.95        237.44        16.98 o                         
   1   9   3        899.40        894.95        38.11 o                         
   2   9   3         22.64         42.02        10.43 o                         
   3   9   3        145.71        119.51        16.56 o                         
   4   9   3        105.61         99.28        17.54 o                         
   5   9   3         41.15         26.27        12.42 o                         
   6   9   3        939.87        945.80        51.13 o                         
   7   9   3       1173.81       1263.17        54.31 o                         
   8   9   3          9.98          7.12        12.39 o                         
   9   9   3       1082.93       1005.65        63.99 o                         
  10   9   3        118.61        132.24        23.55 o                         
  11   9   3        113.17        105.82        19.36 o                         
  12   9   3         29.10         15.08        13.08 o                         
 -12  10   3        115.62        112.62        18.77 o                         
 -11  10   3         26.30         24.21        10.02 o                         
 -10  10   3         39.47         40.16         9.97 o                         
  -9  10   3         25.57         46.29        12.33 o                         
  -8  10   3        196.09        197.68        21.31 o                         
  -7  10   3        926.74        858.25        35.52 o                         
  -6  10   3         91.58         85.38        14.12 o                         
  -5  10   3       2976.63       3156.30       125.92 o                         
  -4  10   3       2870.92       3010.21        98.32 o                         
  -3  10   3       2717.64       2738.33        88.36 o                         
  -2  10   3      13742.49      13575.60       291.69 o                         
  -1  10   3       1870.35       1790.08        65.34 o                         
   0  10   3       1601.20       1778.92        56.05 o                         
   1  10   3        676.86        602.15        32.31 o                         
   2  10   3         20.47         31.72         7.31 o                         
   3  10   3        241.06        223.16        23.61 o                         
   4  10   3        366.05        354.65        25.77 o                         
   5  10   3        587.89        558.65        44.34 o                         
   6  10   3        141.72        132.08        19.91 o                         
   7  10   3        172.51        167.57        27.79 o                         
   8  10   3        104.12        112.88        24.50 o                         
   9  10   3        213.83        216.66        43.70 o                         
  10  10   3         20.72         16.50        16.80 o                         
  11  10   3         30.91         45.52        18.62 o                         
  12  10   3         75.25         51.51        16.18 o                         
 -12  11   3         18.49         12.14        14.27 o                         
 -11  11   3         58.40         75.41        24.71 o                         
 -10  11   3         54.69         61.53        12.55 o                         
  -9  11   3         17.15         25.99        10.52 o                         
  -8  11   3       1387.67       1351.96        58.65 o                         
  -7  11   3         80.16         63.67        22.34 o                         
  -6  11   3       2257.13       2163.36       104.26 o                         
  -5  11   3         54.59         33.58         8.85 o                         
  -4  11   3       1472.63       1472.30        47.39 o                         
  -3  11   3       3646.73       3706.26       113.22 o                         
  -2  11   3        341.08        309.06        25.50 o                         
  -1  11   3       1562.28       1476.20        59.63 o                         
   0  11   3       1293.97       1327.16        54.05 o                         
   1  11   3        125.15        121.63        11.41 o                         
   2  11   3         33.58         54.55         9.27 o                         
   3  11   3        431.46        448.23        24.27 o                         
   4  11   3       1150.40       1193.97        41.30 o                         
   5  11   3        576.30        535.92        33.53 o                         
   6  11   3        654.37        647.18        37.63 o                         
   7  11   3         14.81         10.32        14.41 o                         
   8  11   3        545.36        417.81        43.21 o                         
   9  11   3        303.49        308.16        47.99 o                         
  10  11   3        109.51         91.10        17.37 o                         
  11  11   3        386.12        387.10        46.41 o                         
 -12  12   3         54.23         64.60        16.63 o                         
 -11  12   3          3.26         -1.19        13.53 o                         
 -10  12   3         17.60         17.34        11.88 o                         
  -9  12   3         18.03         21.73         9.71 o                         
  -8  12   3        157.43        128.90        22.26 o                         
  -7  12   3        915.02        895.13        76.51 o                         
  -6  12   3        701.08        670.17        63.62 o                         
  -5  12   3        267.97        260.65        20.68 o                         
  -4  12   3        151.13        172.83        15.63 o                         
  -3  12   3       2178.90       1981.58        74.11 o                         
  -2  12   3       1028.59        931.24        34.98 o                         
  -1  12   3       1702.72       1829.97        68.94 o                         
   0  12   3       2515.87       2518.69        65.71 o                         
   1  12   3       3528.81       3508.41        78.75 o                         
   2  12   3         41.53         47.77         8.78 o                         
   3  12   3        973.89       1003.97        42.92 o                         
   4  12   3         15.50         30.81        10.88 o                         
   5  12   3        461.33        452.12        31.72 o                         
   6  12   3        121.72        138.27        41.74 o                         
   7  12   3        183.46        226.27        56.82 o                         
   8  12   3         18.40         28.95        32.63 o                         
   9  12   3        724.35        681.18        70.15 o                         
  10  12   3         65.43         70.00        15.59 o                         
  11  12   3         73.90         34.77        15.48 o                         
 -11  13   3         78.97        101.40        15.83 o                         
 -10  13   3         72.15         95.68        17.74 o                         
  -9  13   3        245.36        231.60        35.86 o                         
  -8  13   3        346.86        336.29        95.12 o                         
  -7  13   3         62.41         54.97        15.83 o                         
  -6  13   3        576.78        543.77        57.66 o                         
  -5  13   3        109.59        125.69        37.74 o                         
  -4  13   3        393.32        377.54        43.60 o                         
  -3  13   3       1165.58       1216.58        65.52 o                         
  -2  13   3        666.07        650.02        32.78 o                         
  -1  13   3        969.70        932.58        46.72 o                         
   0  13   3        198.36        227.49        16.87 o                         
   1  13   3         81.84         88.51        11.18 o                         
   2  13   3       2424.27       2336.95       111.60 o                         
   3  13   3         35.33         56.06        11.88 o                         
   4  13   3        235.69        252.26        23.91 o                         
   5  13   3         43.42         54.46        30.09 o                         
   6  13   3        215.21        268.18        53.98 o                         
   7  13   3         72.18        112.29        38.54 o                         
   8  13   3       1504.87       1526.61       109.15 o                         
   9  13   3        261.70        248.35        43.57 o                         
  10  13   3         11.55          8.88         8.97 o                         
 -10  14   3        137.62        144.33        27.00 o                         
  -9  14   3        131.75        109.30        18.19 o                         
  -8  14   3        118.08         86.66        17.13 o                         
  -7  14   3         92.55         90.30        18.84 o                         
  -6  14   3        363.94        343.58        46.68 o                         
  -5  14   3       1972.83       2067.16        94.34 o                         
  -4  14   3       4205.25       4246.95       172.88 o                         
  -3  14   3       2768.13       2569.81       115.12 o                         
  -2  14   3       2815.83       2716.31        82.82 o                         
  -1  14   3        296.15        311.24        25.80 o                         
   0  14   3        599.94        554.79        27.99 o                         
   1  14   3       1483.86       1480.12        71.33 o                         
   2  14   3        191.02        228.58        28.41 o                         
   3  14   3        704.15        758.81        46.97 o                         
   4  14   3         33.03         38.16        16.78 o                         
   5  14   3         84.02        136.94        26.72 o                         
   6  14   3         11.94         10.97        13.49 o                         
   7  14   3        815.72        847.53        91.44 o                         
   8  14   3         27.94         -6.51        18.76 o                         
   9  14   3         37.41         38.34        17.35 o                         
  10  14   3         48.21         60.99        30.34 o                         
 -10  15   3         24.21          2.96        15.37 o                         
  -9  15   3         97.70         94.87        16.17 o                         
  -8  15   3        470.34        511.14        52.91 o                         
  -7  15   3        358.81        229.69        51.91 o                         
  -6  15   3        221.31        247.91        27.87 o                         
  -5  15   3        325.41        296.62        43.87 o                         
  -4  15   3         55.87         52.76        16.88 o                         
  -3  15   3         35.46         39.76        11.81 o                         
  -2  15   3        169.30        170.39        17.54 o                         
  -1  15   3       1027.25       1129.42        65.32 o                         
   0  15   3         72.77         77.94        15.52 o                         
   1  15   3        795.35        741.27        46.22 o                         
   2  15   3        456.48        481.94        36.34 o                         
   3  15   3        662.76        682.48        44.90 o                         
   4  15   3        443.56        496.24        52.59 o                         
   5  15   3        398.79        390.58        42.06 o                         
   6  15   3        665.84        653.15        84.92 o                         
   7  15   3        201.84        190.34        32.56 o                         
   8  15   3        565.89        564.75        56.55 o                         
   9  15   3        265.04        329.80        39.24 o                         
  -9  16   3         84.20         80.74        20.48 o                         
  -8  16   3         34.17         32.64        11.47 o                         
  -7  16   3         34.20         36.86        12.71 o                         
  -6  16   3        106.58         94.24        18.88 o                         
  -5  16   3        258.69        283.43        43.76 o                         
  -4  16   3        535.02        480.30        57.98 o                         
  -3  16   3        175.73        181.87        20.05 o                         
  -2  16   3       1023.91       1038.06        44.35 o                         
  -1  16   3        115.20        129.43        28.88 o                         
   0  16   3        328.34        268.62        60.09 o                         
   1  16   3         72.02         86.72        17.18 o                         
   2  16   3        198.18        212.80        21.65 o                         
   3  16   3        130.07        113.20        23.12 o                         
   4  16   3         24.43         31.94        16.67 o                         
   5  16   3        856.27        937.56        64.37 o                         
   6  16   3        303.71        338.34        28.39 o                         
   7  16   3        330.10        357.43        33.75 o                         
   8  16   3        149.12        123.10        24.33 o                         
   9  16   3          2.98          0.00         6.72 o                         
  -8  17   3        400.55        403.72        30.73 o                         
  -7  17   3         50.82         40.42        14.13 o                         
  -6  17   3        173.72        149.70        28.98 o                         
  -5  17   3          8.81         -4.72        15.94 o                         
  -4  17   3         57.34         83.13        29.62 o                         
  -3  17   3        484.53        472.16        36.69 o                         
  -2  17   3          6.93         -0.12        10.95 o                         
  -1  17   3        285.52        279.34        27.31 o                         
   0  17   3         13.85         11.96        13.79 o                         
   1  17   3        430.30        451.79        34.68 o                         
   2  17   3         58.28         65.02        18.44 o                         
   3  17   3        371.52        370.33        42.54 o                         
   4  17   3       1196.18       1236.77        58.81 o                         
   5  17   3        404.78        347.49        36.25 o                         
   6  17   3        253.23        269.82        35.13 o                         
   7  17   3        234.84        241.52        24.04 o                         
   8  17   3         88.83         79.32        13.09 o                         
  -7  18   3        550.67        517.14        57.95 o                         
  -6  18   3        252.06        216.82        34.36 o                         
  -5  18   3        565.50        564.97        60.17 o                         
  -4  18   3        194.96        226.06        41.52 o                         
  -3  18   3         88.24        128.84        19.78 o                         
  -2  18   3         89.64        111.26        15.87 o                         
  -1  18   3        193.71        209.19        22.95 o                         
   0  18   3       1211.76       1288.95        61.11 o                         
   1  18   3        150.57        147.67        22.58 o                         
   2  18   3        123.36        122.31        23.93 o                         
   3  18   3        492.91        525.33        37.64 o                         
   4  18   3          1.52         -5.22        13.02 o                         
   5  18   3        508.67        590.56        45.46 o                         
   6  18   3         13.11         18.05        10.16 o                         
   7  18   3         35.69         38.80        16.52 o                         
  -6  19   3        233.37        263.54        53.26 o                         
  -5  19   3         13.08         19.92        18.59 o                         
  -4  19   3         96.09         83.07        25.93 o                         
  -3  19   3         35.95         32.73        14.30 o                         
  -2  19   3         26.08         44.61        10.67 o                         
  -1  19   3        148.43        196.83        18.87 o                         
   0  19   3          2.67          2.87         9.85 o                         
   1  19   3        259.77        294.31        22.64 o                         
   2  19   3        435.38        425.33        31.33 o                         
   3  19   3         28.38         25.33        12.94 o                         
   4  19   3        603.38        696.54        47.47 o                         
   5  19   3         16.95         32.38        12.14 o                         
   6  19   3        319.14        378.88        41.98 o                         
  -5  20   3        293.73        250.57        26.29 o                         
  -4  20   3         42.04         51.46        22.16 o                         
  -3  20   3        520.85        545.95        59.24 o                         
  -2  20   3        216.56        232.71        24.15 o                         
  -1  20   3         26.35         17.58         8.44 o                         
   0  20   3        206.88        253.48        31.34 o                         
   1  20   3         36.88         56.49        15.63 o                         
   2  20   3         14.05         32.22        10.12 o                         
   3  20   3        299.14        348.79        42.04 o                         
   4  20   3          2.85         -9.46        11.58 o                         
  -3  21   3         32.42         24.58        17.53 o                         
  -2  21   3         35.44         23.34        18.60 o                         
  -1  21   3        293.92        334.56        32.97 o                         
   0  21   3        122.92        126.28        15.20 o                         
   1  21   3        167.04        198.74        18.25 o                         
   2  21   3        293.67        339.13        27.55 o                         
 -14   0   4       1743.55       1895.24       113.24 o                         
 -13   0   4        253.90        276.50        34.78 o                         
 -12   0   4       6571.58       7727.70       877.35 o                         
 -11   0   4       2023.25       2229.68       107.62 o                         
 -10   0   4       4685.91       4954.31       152.05 o                         
  -9   0   4      12894.72      13295.90       263.00 o                         
  -8   0   4       2783.42       2784.40        71.79 o                         
  -7   0   4       4690.29       4499.26       133.81 o                         
  -6   0   4       3041.64       3010.96        93.28 o                         
  -5   0   4      10425.86       9836.62       211.23 o                         
  -4   0   4       4694.86       4707.09        95.15 o                         
  -3   0   4        496.66        474.67        22.05 o                         
  -2   0   4      18872.93      18360.65       365.36 o                         
  -1   0   4       2440.85       1989.24        47.41 o                         
   0   0   4      88919.68      99723.76      2767.59 o                         
   1   0   4       1913.57       1851.45       105.87 o                         
   2   0   4      20184.10      18859.36       564.63 o                         
   3   0   4      47844.14      48468.14      1748.10 o                         
   4   0   4        106.15         67.60        19.10 o                         
   5   0   4      63475.41      61310.67      2173.11 o                         
   6   0   4       6368.66       6112.11       306.14 o                         
   7   0   4       9450.52       9654.92       316.99 o                         
   8   0   4      14836.52      14047.85       398.24 o                         
   9   0   4       1688.02       1688.06        73.23 o                         
  10   0   4       6052.06       5602.57       292.76 o                         
  11   0   4         18.77         55.46        28.13 o                         
  12   0   4       5111.44       4762.43       249.47 o                         
  13   0   4       2262.58       2018.00       122.25 o                         
 -14   1   4        813.51        904.70        49.07 o                         
 -13   1   4       4353.34       5566.48       476.65 o                         
 -12   1   4        166.91        235.75        33.09 o                         
 -11   1   4       2928.71       3181.58        84.91 o                         
 -10   1   4        467.27        518.27        23.39 o                         
  -9   1   4       4924.09       5099.14        82.70 o                         
  -8   1   4      12320.82      11987.36       152.00 o                         
  -7   1   4       2001.53       2166.77        66.08 o                         
  -6   1   4      25532.80      27803.94       507.08 o                         
  -5   1   4      15865.72      16526.01       259.68 o                         
  -4   1   4       8725.23       9378.45       125.72 o                         
  -3   1   4       2495.89       2417.15        45.21 o                         
  -2   1   4         85.91         94.10         4.72 o                         
  -1   1   4      47319.00      45382.16       797.35 o                         
   0   1   4      11514.00      10270.45       184.61 o                         
   1   1   4      25890.27      22642.38       455.63 o                         
   2   1   4       1347.40       1276.00        38.60 o                         
   3   1   4       1587.92       1528.42        41.16 o                         
   4   1   4      41404.70      38037.48       786.81 o                         
   5   1   4        868.55        768.63        33.96 o                         
   6   1   4      13955.66      13454.25       421.97 o                         
   7   1   4       2284.29       2366.65        75.77 o                         
   8   1   4       2466.70       2566.14        67.85 o                         
   9   1   4      11507.56      10880.60       226.11 o                         
  10   1   4       1136.31       1064.92        60.90 o                         
  11   1   4       6847.63       6566.94       190.01 o                         
  12   1   4       1474.38       1420.62        76.07 o                         
  13   1   4        788.37        676.99        43.59 o                         
 -14   2   4       3073.89       3393.72       127.77 o                         
 -13   2   4         33.79         40.49        12.70 o                         
 -12   2   4       4686.17       5395.53       158.09 o                         
 -11   2   4       3525.16       3822.51       107.68 o                         
 -10   2   4       5802.68       6131.33       116.83 o                         
  -9   2   4      12097.43      12619.03       198.00 o                         
  -8   2   4        404.91        437.78        15.12 o                         
  -7   2   4      11890.07      11798.11       258.68 o                         
  -6   2   4       2631.51       2757.49        74.11 o                         
  -5   2   4      29339.16      30798.07       553.92 o                         
  -4   2   4      10059.66       9914.59       148.43 o                         
  -3   2   4       1145.48       1283.75        27.21 o                         
  -2   2   4       6926.65       6378.01       153.17 o                         
  -1   2   4        370.36        310.94        10.17 o                         
   0   2   4      23833.30      21881.34       355.74 o                         
   1   2   4       7285.45       6709.73       143.19 o                         
   2   2   4       8816.24       8342.40       205.98 o                         
   3   2   4      40768.35      39657.91       789.28 o                         
   4   2   4        125.36        137.34        15.12 o                         
   5   2   4      36923.55      36440.14      1104.47 o                         
   6   2   4       8348.05       8568.83       287.41 o                         
   7   2   4       2823.04       2576.93        80.50 o                         
   8   2   4       7610.15       7408.25       165.17 o                         
   9   2   4        456.06        372.44        24.68 o                         
  10   2   4       5230.75       4405.00       140.10 o                         
  11   2   4        372.88        330.57        29.27 o                         
  12   2   4       3691.77       3466.04       127.95 o                         
  13   2   4       1842.64       1650.68        97.53 o                         
 -14   3   4        515.78        530.24        45.38 o                         
 -13   3   4       4315.33       4642.56       136.78 o                         
 -12   3   4        142.12        158.60        21.50 o                         
 -11   3   4       1250.18       1353.31        52.77 o                         
 -10   3   4       2896.99       2991.10        68.86 o                         
  -9   3   4        718.20        705.57        28.71 o                         
  -8   3   4      10631.56      11014.95       154.50 o                         
  -7   3   4          0.33         11.01         5.91 o                         
  -6   3   4      22948.62      24552.38       503.26 o                         
  -5   3   4       4971.11       5082.85       117.19 o                         
  -4   3   4      12555.53      12588.67       197.56 o                         
  -3   3   4      36542.28      37381.19       523.71 o                         
  -2   3   4       1550.57       1425.49        50.96 o                         
  -1   3   4       8200.66       7646.87       192.72 o                         
   0   3   4        471.41        460.56        17.26 o                         
   1   3   4       1160.96       1095.98        34.44 o                         
   2   3   4      17854.58      17012.81       388.63 o                         
   3   3   4      14274.22      14485.78       426.53 o                         
   4   3   4      41924.38      43852.89      1010.50 o                         
   5   3   4       2882.39       2932.14        95.65 o                         
   6   3   4      20571.49      21402.98       645.44 o                         
   7   3   4       1468.76       1470.33        49.80 o                         
   8   3   4        990.27       1024.82        45.68 o                         
   9   3   4       8788.26       8611.80       238.24 o                         
  10   3   4        101.23         89.49        16.98 o                         
  11   3   4       2430.00       2458.34        91.41 o                         
  12   3   4       1039.81       1061.46        50.47 o                         
  13   3   4       1855.91       1683.73        61.93 o                         
 -14   4   4       2631.66       3374.30       406.81 o                         
 -13   4   4          8.98         13.78         8.66 o                         
 -12   4   4       2927.43       3179.97        90.78 o                         
 -11   4   4       3053.83       3156.85        91.69 o                         
 -10   4   4       1155.89       1167.72        36.79 o                         
  -9   4   4       6866.63       7206.43       122.42 o                         
  -8   4   4        774.44        785.79        25.99 o                         
  -7   4   4       4492.89       4367.57        90.81 o                         
  -6   4   4         71.70         68.38         9.33 o                         
  -5   4   4      35757.97      37068.83      1053.98 o                         
  -4   4   4      16690.58      16079.84       295.32 o                         
  -3   4   4       8257.55       8370.69       133.00 o                         
  -2   4   4      12397.36      12039.75       245.12 o                         
  -1   4   4       3452.81       3466.25        90.83 o                         
   0   4   4       1265.46       1272.01        31.19 o                         
   1   4   4      16012.88      15323.75       310.95 o                         
   2   4   4      11925.96      11160.41       261.41 o                         
   3   4   4      55644.00      56676.64      1296.24 o                         
   4   4   4       2648.70       2767.11       117.78 o                         
   5   4   4      22677.85      24379.44       584.90 o                         
   6   4   4       5349.57       5709.67       210.11 o                         
   7   4   4       9394.62       9291.30       217.54 o                         
   8   4   4       6536.63       6466.88       218.68 o                         
   9   4   4       4052.22       3782.82       125.44 o                         
  10   4   4       4683.35       4589.21       171.33 o                         
  11   4   4         53.23         45.54        16.47 o                         
  12   4   4       2627.36       2431.37        85.07 o                         
  13   4   4       1448.06       1472.70        93.10 o                         
 -14   5   4        213.23        227.38        23.30 o                         
 -13   5   4       2853.42       3459.60       366.85 o                         
 -12   5   4        283.89        264.89        31.62 o                         
 -11   5   4       3193.43       3407.59       113.75 o                         
 -10   5   4       1589.82       1698.94        70.03 o                         
  -9   5   4       2809.87       2845.78        75.82 o                         
  -8   5   4       6978.44       6902.67       118.41 o                         
  -7   5   4       3144.51       3154.23        66.73 o                         
  -6   5   4      21547.11      22494.50       662.17 o                         
  -5   5   4      15183.71      15590.74       550.20 o                         
  -4   5   4      18719.23      18933.56       548.25 o                         
  -3   5   4      46983.17      45946.01       911.69 o                         
  -2   5   4       3939.35       3774.08        85.70 o                         
  -1   5   4       5605.81       5393.48       105.19 o                         
   0   5   4        276.16        316.76        27.68 o                         
   1   5   4      23156.63      22446.91       451.15 o                         
   2   5   4      34483.59      34285.37       765.28 o                         
   3   5   4       5516.77       5414.15       175.95 o                         
   4   5   4      15656.07      14978.75       445.93 o                         
   5   5   4        854.71        793.49        72.13 o                         
   6   5   4       2263.99       2208.14        82.57 o                         
   7   5   4       2937.80       2845.71       103.01 o                         
   8   5   4       2473.27       2277.82       123.31 o                         
   9   5   4       4550.78       4162.39       294.84 o                         
  10   5   4         65.62         56.59        18.50 o                         
  11   5   4       2036.61       1980.61       138.19 o                         
  12   5   4        719.10        888.91        77.89 o                         
  13   5   4       1360.28       1351.65        86.22 o                         
 -13   6   4         56.24         57.16        22.33 o                         
 -12   6   4       4031.24       4380.62       165.42 o                         
 -11   6   4       1844.63       1888.49        65.44 o                         
 -10   6   4       1472.48       1584.35        66.08 o                         
  -9   6   4       8190.33       8358.36       195.94 o                         
  -8   6   4        339.80        310.98        25.49 o                         
  -7   6   4      12856.68      13113.61       202.87 o                         
  -6   6   4       1295.84       1363.00        54.62 o                         
  -5   6   4      15217.28      15494.55       647.90 o                         
  -4   6   4      24620.81      24035.01       692.12 o                         
  -3   6   4       4346.25       4603.78       121.82 o                         
  -2   6   4      35139.64      35192.31       702.50 o                         
  -1   6   4        146.84        120.58         8.37 o                         
   0   6   4      27041.50      26024.35       523.66 o                         
   1   6   4       6345.13       5899.12       131.57 o                         
   2   6   4       3641.49       3079.68        78.72 o                         
   3   6   4      17260.04      15723.94       378.77 o                         
   4   6   4         49.78         93.68        36.82 o                         
   5   6   4       9916.33       9826.11       384.34 o                         
   6   6   4       2155.89       2325.60        60.58 o                         
   7   6   4       3900.11       3984.87       131.41 o                         
   8   6   4       2517.90       2428.83       110.91 o                         
   9   6   4       1944.89       1831.59        94.85 o                         
  10   6   4       4401.64       4122.11       165.02 o                         
  11   6   4         16.02         35.13        14.35 o                         
  12   6   4       2876.77       2672.48       155.44 o                         
  13   6   4       1278.26       1345.33        82.85 o                         
 -13   7   4       1750.77       2002.77        87.80 o                         
 -12   7   4        375.95        378.16        35.63 o                         
 -11   7   4       2662.87       2807.34        84.71 o                         
 -10   7   4        734.82        705.09        49.70 o                         
  -9   7   4       1222.27       1283.88        56.99 o                         
  -8   7   4       6941.02       6974.18       150.40 o                         
  -7   7   4         18.15         20.10         6.25 o                         
  -6   7   4       9659.56       8995.79       317.69 o                         
  -5   7   4       3819.66       3414.30       171.42 o                         
  -4   7   4       9653.80       8706.21       375.04 o                         
  -3   7   4      21903.45      22422.98       527.68 o                         
  -2   7   4       2413.28       2453.49        57.35 o                         
  -1   7   4      34444.12      34003.24       680.29 o                         
   0   7   4       5731.11       5402.88       122.34 o                         
   1   7   4      15404.34      13763.83       331.22 o                         
   2   7   4       3613.29       3777.30       108.49 o                         
   3   7   4       2601.97       2689.63        84.09 o                         
   4   7   4      17189.39      16298.36       759.20 o                         
   5   7   4         31.38         80.66        15.17 o                         
   6   7   4       6318.97       6549.11       147.82 o                         
   7   7   4       2547.07       2489.36        93.25 o                         
   8   7   4       6518.76       6361.26       188.85 o                         
   9   7   4       2616.10       2735.69       123.18 o                         
  10   7   4         61.00         58.11        18.95 o                         
  11   7   4       4365.49       3964.88       358.71 o                         
  12   7   4        548.03        617.23        59.00 o                         
 -13   8   4        183.19        222.07        23.90 o                         
 -12   8   4       2162.61       2400.36       103.08 o                         
 -11   8   4       1670.54       1796.60        61.61 o                         
 -10   8   4       3754.19       3848.00       121.49 o                         
  -9   8   4       2112.92       2023.27        97.51 o                         
  -8   8   4        339.35        349.58        21.66 o                         
  -7   8   4      12086.33      12453.03       274.65 o                         
  -6   8   4       1751.00       1787.73       100.03 o                         
  -5   8   4       8265.69       7741.82       356.32 o                         
  -4   8   4       3901.12       3682.39       181.67 o                         
  -3   8   4       3314.48       3324.19        84.10 o                         
  -2   8   4      16557.41      15758.45       293.41 o                         
  -1   8   4        867.99        945.08        30.01 o                         
   0   8   4      35223.40      33479.04       951.79 o                         
   1   8   4       8684.93       8477.16       214.21 o                         
   2   8   4      13364.08      13137.77       330.42 o                         
   3   8   4       7193.88       6400.02       255.96 o                         
   4   8   4        161.05        140.65        21.25 o                         
   5   8   4      15900.03      15740.23       341.37 o                         
   6   8   4       3153.30       3272.57        89.32 o                         
   7   8   4       5733.57       6094.01       160.18 o                         
   8   8   4       1520.78       1471.11        70.28 o                         
   9   8   4        857.94        836.57        59.27 o                         
  10   8   4       4423.81       4153.21       202.78 o                         
  11   8   4         35.09         18.32        14.50 o                         
  12   8   4       2332.46       1893.10       329.59 o                         
 -13   9   4       2031.68       2259.15        89.46 o                         
 -12   9   4        104.34        101.85        19.58 o                         
 -11   9   4       2270.38       2550.23        89.19 o                         
 -10   9   4       1261.23       1390.19        59.84 o                         
  -9   9   4       1177.98       1285.63        59.42 o                         
  -8   9   4       4695.21       4642.22       139.80 o                         
  -7   9   4         65.36         60.48        10.92 o                         
  -6   9   4      16398.52      14305.18       635.48 o                         
  -5   9   4       3240.44       3059.56        94.38 o                         
  -4   9   4       8465.64       8017.72       513.03 o                         
  -3   9   4      19519.11      18482.23       443.87 o                         
  -2   9   4        756.55        827.11        30.68 o                         
  -1   9   4      21551.62      21248.04       506.57 o                         
   0   9   4       5846.39       5634.63       186.33 o                         
   1   9   4       8035.57       7828.11       202.46 o                         
   2   9   4       2616.46       2508.45        82.42 o                         
   3   9   4       3799.38       3396.83       129.72 o                         
   4   9   4       7152.92       6676.34       222.24 o                         
   5   9   4        139.83        135.42        16.90 o                         
   6   9   4       7805.43       7708.97       202.20 o                         
   7   9   4       1267.09       1264.24        55.74 o                         
   8   9   4       1536.60       1432.42        86.16 o                         
   9   9   4       2529.32       2342.39       109.14 o                         
  10   9   4          2.35          5.51        13.70 o                         
  11   9   4       1457.78       1354.24       161.23 o                         
  12   9   4        853.44        818.36        57.94 o                         
 -12  10   4       1990.94       2162.17        90.17 o                         
 -11  10   4        651.62        710.13        39.09 o                         
 -10  10   4        915.34        939.73        41.61 o                         
  -9  10   4       6325.42       6266.64       177.41 o                         
  -8  10   4        152.55        134.00        17.75 o                         
  -7  10   4      10998.86      11347.01       280.52 o                         
  -6  10   4       1174.65       1146.33        55.03 o                         
  -5  10   4      11681.54      11195.69       366.65 o                         
  -4  10   4       4092.32       4010.64       117.18 o                         
  -3  10   4        121.50        104.49        17.24 o                         
  -2  10   4      14830.12      14505.22       359.30 o                         
  -1  10   4        231.27        289.42        22.74 o                         
   0  10   4       9746.67       9032.54       233.13 o                         
   1  10   4       4859.65       4776.57       235.51 o                         
   2  10   4       4376.49       4145.40       126.13 o                         
   3  10   4       9317.70       9092.83       215.60 o                         
   4  10   4        416.67        436.09        32.33 o                         
   5  10   4      14280.66      14277.00       367.80 o                         
   6  10   4       1259.96       1220.01        54.45 o                         
   7  10   4       5809.17       5923.90       450.50 o                         
   8  10   4       1090.99       1131.53        75.28 o                         
   9  10   4        118.22        118.55        33.32 o                         
  10  10   4       2467.46       2276.44       147.82 o                         
  11  10   4         14.64          4.35        13.99 o                         
 -12  11   4         71.23         48.97        17.25 o                         
 -11  11   4       1173.96       1291.90        80.56 o                         
 -10  11   4        517.90        511.40        32.94 o                         
  -9  11   4       1023.61        981.52        48.37 o                         
  -8  11   4       3919.13       3842.07       141.77 o                         
  -7  11   4         58.85         82.45        23.06 o                         
  -6  11   4       8110.57       7359.16       366.80 o                         
  -5  11   4       4895.02       4894.25       189.83 o                         
  -4  11   4       5026.76       4830.09       111.25 o                         
  -3  11   4       9964.75       9355.14       218.16 o                         
  -2  11   4         21.25         16.53         5.85 o                         
  -1  11   4       3488.27       3263.16       101.28 o                         
   0  11   4        592.16        612.23        25.99 o                         
   1  11   4       3570.64       3469.66        76.51 o                         
   2  11   4       6598.29       6358.40       127.88 o                         
   3  11   4       7958.80       7857.05       167.01 o                         
   4  11   4      14724.66      14334.39       318.96 o                         
   5  11   4         94.79         93.12        24.46 o                         
   6  11   4       6550.43       6702.55       200.03 o                         
   7  11   4       1283.04       1307.03        81.04 o                         
   8  11   4       2159.44       1951.40       153.18 o                         
   9  11   4       2097.49       2014.22       138.82 o                         
  10  11   4          7.62         10.09        17.80 o                         
  11  11   4       1714.54       1682.09       106.52 o                         
 -11  12   4        149.87        191.44        22.18 o                         
 -10  12   4        618.06        688.85        64.65 o                         
  -9  12   4       2954.49       2944.93       106.19 o                         
  -8  12   4        221.75        212.52        27.55 o                         
  -7  12   4       4926.44       4918.37       249.22 o                         
  -6  12   4         90.85        103.33        26.96 o                         
  -5  12   4       5011.64       4829.32       150.60 o                         
  -4  12   4       8487.21       8129.76       183.02 o                         
  -3  12   4        631.68        608.37        36.41 o                         
  -2  12   4       5165.23       4803.70       109.12 o                         
  -1  12   4         94.89         82.36        16.80 o                         
   0  12   4       5366.21       5015.57       112.45 o                         
   1  12   4       3828.13       3744.56        84.12 o                         
   2  12   4       4975.84       4794.71       116.22 o                         
   3  12   4       8726.61       8291.45       177.34 o                         
   4  12   4        376.90        348.85        26.96 o                         
   5  12   4       5052.40       5352.11       236.64 o                         
   6  12   4       1067.76       1085.48       223.93 o                         
   7  12   4       1728.43       1504.33       163.09 o                         
   8  12   4       2468.96       2436.86       116.16 o                         
   9  12   4         75.33        117.86        31.18 o                         
  10  12   4       1861.28       1736.03        79.00 o                         
  11  12   4          7.97         12.52        11.93 o                         
 -11  13   4       1582.80       1610.26        97.69 o                         
 -10  13   4        552.86        523.69        38.09 o                         
  -9  13   4       1101.80       1062.95        59.60 o                         
  -8  13   4       3791.20       3623.75       139.83 o                         
  -7  13   4         19.44          9.39        15.12 o                         
  -6  13   4       3403.63       3181.17       177.43 o                         
  -5  13   4       1770.15       1647.65        87.51 o                         
  -4  13   4       1245.73       1196.04        51.43 o                         
  -3  13   4       8041.13       7463.99       177.17 o                         
  -2  13   4        108.66        119.23        14.38 o                         
  -1  13   4       5167.23       4911.57       146.53 o                         
   0  13   4       1422.02       1361.50        49.71 o                         
   1  13   4       1863.94       1734.93        50.33 o                         
   2  13   4       4440.57       4292.92       107.36 o                         
   3  13   4       2701.60       2610.30        84.29 o                         
   4  13   4       7451.35       7193.06       258.89 o                         
   5  13   4        339.52        374.84        41.88 o                         
   6  13   4        338.76        391.64        45.45 o                         
   7  13   4       1534.38       1405.22        82.11 o                         
   8  13   4       1313.00       1285.61        75.31 o                         
   9  13   4       1287.22       1232.66        93.37 o                         
  10  13   4         29.42         15.22         9.66 o                         
 -10  14   4        884.86        852.57        47.43 o                         
  -9  14   4       1080.09       1082.35        58.26 o                         
  -8  14   4        167.03        173.00        23.30 o                         
  -7  14   4       3558.19       3297.30       129.54 o                         
  -6  14   4         92.08         78.02        16.77 o                         
  -5  14   4       3558.04       3460.53       173.40 o                         
  -4  14   4       7291.68       7332.75       691.37 o                         
  -3  14   4        857.97        802.24       130.79 o                         
  -2  14   4       2608.73       2529.58        89.06 o                         
  -1  14   4        207.38        203.57        19.15 o                         
   0  14   4       4929.17       4764.72       113.44 o                         
   1  14   4       3542.64       3523.50       102.96 o                         
   2  14   4       2466.58       2367.46        92.24 o                         
   3  14   4       4283.76       4383.15       147.35 o                         
   4  14   4         24.56         21.76        16.01 o                         
   5  14   4       1450.60       1495.52       119.34 o                         
   6  14   4        130.31        125.70        38.66 o                         
   7  14   4       1204.86       1543.53       127.20 o                         
   8  14   4       1921.26       2254.19       151.86 o                         
   9  14   4        381.99        355.66        52.20 o                         
  10  14   4       2541.24       2312.60       121.82 o                         
 -10  15   4        576.46        613.88        52.09 o                         
  -9  15   4        813.07        803.40        38.32 o                         
  -8  15   4        638.78        636.40        52.60 o                         
  -7  15   4        116.33         99.42        27.39 o                         
  -6  15   4       1741.14       1552.71        74.96 o                         
  -5  15   4        488.71        378.18        39.61 o                         
  -4  15   4       1182.72       1085.47       146.73 o                         
  -3  15   4       2727.15       2742.61       212.03 o                         
  -2  15   4         12.09         38.22        16.45 o                         
  -1  15   4       4101.11       4001.31       154.11 o                         
   0  15   4        195.27        168.23        20.63 o                         
   1  15   4       3472.19       3434.42       116.09 o                         
   2  15   4       2133.35       2278.56        88.96 o                         
   3  15   4        308.55        361.14        44.87 o                         
   4  15   4       3218.56       3436.29       150.62 o                         
   5  15   4        229.15        288.41        45.06 o                         
   6  15   4       1335.36       1273.67        77.15 o                         
   7  15   4       1066.90       1022.55        94.77 o                         
   8  15   4        667.82        566.82        55.63 o                         
   9  15   4       1796.78       1634.03        98.26 o                         
  -9  16   4        986.14        947.43        49.90 o                         
  -8  16   4        105.58        116.78        24.43 o                         
  -7  16   4       1189.70       1184.21        85.50 o                         
  -6  16   4         51.17         46.48        13.66 o                         
  -5  16   4       1814.56       1707.05       115.84 o                         
  -4  16   4        495.44        473.01        44.65 o                         
  -3  16   4       1031.79        996.47        67.94 o                         
  -2  16   4       3664.62       3516.02       144.99 o                         
  -1  16   4        359.10        393.77        38.18 o                         
   0  16   4       3851.50       3851.08       124.85 o                         
   1  16   4       1563.92       1563.56        69.13 o                         
   2  16   4        372.38        315.35        29.76 o                         
   3  16   4       1132.74       1203.89       144.87 o                         
   4  16   4         22.80         33.22        13.13 o                         
   5  16   4       1413.17       1508.23       108.39 o                         
   6  16   4        703.14        771.51        56.42 o                         
   7  16   4        489.90        426.07        35.89 o                         
   8  16   4       1002.35        914.30        68.31 o                         
  -8  17   4        673.68        625.89        44.58 o                         
  -7  17   4         14.77         10.37         9.16 o                         
  -6  17   4       1729.26       1472.88        99.42 o                         
  -5  17   4        773.59        705.31        68.20 o                         
  -4  17   4       1729.20       1817.09       161.80 o                         
  -3  17   4       1216.80       1328.11       141.09 o                         
  -2  17   4         31.94         26.46        13.04 o                         
  -1  17   4       2649.56       2693.59        96.43 o                         
   0  17   4        561.44        653.38        40.67 o                         
   1  17   4        883.73        971.88        51.68 o                         
   2  17   4        664.01        770.41        58.75 o                         
   3  17   4        199.19        162.42        27.63 o                         
   4  17   4       1618.04       1717.99        62.84 o                         
   5  17   4        202.54        198.60        38.78 o                         
   6  17   4       2111.03       2228.33       115.14 o                         
   7  17   4        484.06        540.65        52.11 o                         
  -7  18   4       1313.29       1361.06        64.24 o                         
  -6  18   4        181.48        183.09        24.44 o                         
  -5  18   4       1557.49       1547.23       105.12 o                         
  -4  18   4        663.86        708.82        52.11 o                         
  -3  18   4        534.99        492.66        44.80 o                         
  -2  18   4       1002.60       1051.66        54.87 o                         
  -1  18   4         70.82         66.29        14.98 o                         
   0  18   4       1882.87       2075.58        79.96 o                         
   1  18   4        198.36        209.01        23.24 o                         
   2  18   4        623.60        592.57        48.49 o                         
   3  18   4        967.98       1069.71        66.23 o                         
   4  18   4          2.84          8.33         9.24 o                         
   5  18   4       2100.50       2156.67        95.32 o                         
   6  18   4        359.30        432.18        33.30 o                         
  -6  19   4        583.22        581.90        32.95 o                         
  -5  19   4         41.52         40.30        12.95 o                         
  -4  19   4         96.26        147.90        31.21 o                         
  -3  19   4        877.08       1046.84        63.27 o                         
  -2  19   4          8.21          8.22        10.76 o                         
  -1  19   4       1830.53       1892.59        63.44 o                         
   0  19   4         43.64         37.74        12.21 o                         
   1  19   4        795.56        837.66        44.68 o                         
   2  19   4        467.91        517.54        34.24 o                         
   3  19   4        105.02        103.49        19.23 o                         
   4  19   4       1540.09       1666.78       109.68 o                         
   5  19   4        138.10        183.07        30.74 o                         
  -5  20   4        569.20        577.27        35.52 o                         
  -4  20   4        950.47        848.42        67.74 o                         
  -3  20   4        144.32        151.61        21.93 o                         
  -2  20   4        557.28        648.89        45.39 o                         
  -1  20   4          1.69          3.58         8.97 o                         
   0  20   4        898.58       1045.85        48.74 o                         
   1  20   4        278.00        301.04        24.75 o                         
   2  20   4        655.65        756.45        38.09 o                         
   3  20   4        999.20       1146.17       118.67 o                         
   4  20   4          2.00          5.90        10.41 o                         
  -2  21   4          7.67          6.91        14.07 o                         
  -1  21   4        561.69        601.63        39.55 o                         
   0  21   4         10.53          5.11         6.48 o                         
   1  21   4        947.58        993.11        41.59 o                         
 -14   1   5          8.23          9.18         9.00 o                         
 -13   1   5         12.06         21.19        12.32 o                         
 -12   1   5          6.40          6.56        10.98 o                         
 -11   1   5        185.05        163.81        17.00 o                         
 -10   1   5        914.91        891.43        28.27 o                         
  -9   1   5        134.69        133.60        10.86 o                         
  -8   1   5          4.78         11.51         4.55 o                         
  -7   1   5        218.36        352.05        43.97 o                         
  -6   1   5         26.54         16.63        10.90 o                         
  -5   1   5        105.10        122.34        10.75 o                         
  -4   1   5       9873.88      10275.28       165.21 o                         
  -3   1   5       2871.00       2911.08        69.11 o                         
  -2   1   5        737.50        704.52        17.11 o                         
  -1   1   5      20780.26      18997.46       310.50 o                         
   0   1   5       2735.83       2406.51        59.16 o                         
   1   1   5       4683.61       4544.67       104.41 o                         
   2   1   5        335.48        323.83        17.75 o                         
   3   1   5       6738.34       7347.58       165.08 o                         
   4   1   5       1151.23       1321.31        41.02 o                         
   5   1   5         27.56         23.95         8.40 o                         
   6   1   5        337.58        351.62        40.60 o                         
   7   1   5         16.87         12.29         8.80 o                         
   8   1   5          4.65          4.75         7.83 o                         
   9   1   5          8.12         11.35        10.75 o                         
  10   1   5        448.57        393.59        32.94 o                         
  11   1   5          0.33          6.02         9.76 o                         
  12   1   5         10.73         10.41        12.10 o                         
  13   1   5          5.29          3.37         8.39 o                         
 -14   2   5         22.13         21.68         9.53 o                         
 -13   2   5        108.56        141.08        16.55 o                         
 -12   2   5        110.87        119.88        14.95 o                         
 -11   2   5        433.74        397.48        22.84 o                         
 -10   2   5          1.71          1.41         6.94 o                         
  -9   2   5         16.09         15.57         6.02 o                         
  -8   2   5        731.10        744.53        20.00 o                         
  -7   2   5         99.81         89.11        17.90 o                         
  -6   2   5        782.95        944.44        53.14 o                         
  -5   2   5        985.30        955.19        30.55 o                         
  -4   2   5        966.94        945.73        24.11 o                         
  -3   2   5        176.27        144.68        12.13 o                         
  -2   2   5       2130.28       2060.36        54.81 o                         
  -1   2   5          9.17         15.84         3.38 o                         
   0   2   5       3697.58       3288.48       104.85 o                         
   1   2   5        186.47        202.97        11.92 o                         
   2   2   5        517.13        601.11        32.82 o                         
   3   2   5       2058.19       2252.58        73.98 o                         
   4   2   5       1151.52       1297.20        52.91 o                         
   5   2   5        161.27        147.53        30.27 o                         
   6   2   5        295.55        291.38        33.94 o                         
   7   2   5       1995.17       2087.39        71.97 o                         
   8   2   5       1248.98       1213.32        56.10 o                         
   9   2   5         20.30         15.34        10.02 o                         
  10   2   5         11.99         17.10        10.91 o                         
  11   2   5        139.07        170.23        21.81 o                         
  12   2   5          4.53          1.86         9.08 o                         
  13   2   5        177.16        130.90        19.97 o                         
 -14   3   5         20.66          9.02        10.03 o                         
 -13   3   5         30.11         27.15         9.06 o                         
 -12   3   5       1300.20       1484.85        50.13 o                         
 -11   3   5        405.83        405.40        25.44 o                         
 -10   3   5        258.09        277.79        17.52 o                         
  -9   3   5          0.93         -0.05         5.75 o                         
  -8   3   5        274.58        302.63        13.18 o                         
  -7   3   5        233.35        240.03        28.17 o                         
  -6   3   5        400.68        383.43        46.48 o                         
  -5   3   5        362.05        445.18        25.52 o                         
  -4   3   5       6235.02       6443.47       107.97 o                         
  -3   3   5       3186.07       3237.91        89.71 o                         
  -2   3   5        475.95        470.61        27.22 o                         
  -1   3   5       7136.96       6916.38       131.90 o                         
   0   3   5       2620.69       2395.88        60.06 o                         
   1   3   5        415.46        400.62        16.11 o                         
   2   3   5         52.32         53.58        11.03 o                         
   3   3   5        805.68        780.93        43.94 o                         
   4   3   5        254.59        277.39        27.22 o                         
   5   3   5         77.07         77.32        13.07 o                         
   6   3   5       1302.05       1461.03        81.94 o                         
   7   3   5         17.10         17.65         7.68 o                         
   8   3   5         36.64         23.14         8.22 o                         
   9   3   5        496.48        497.27        37.46 o                         
  10   3   5          1.34         10.06        10.78 o                         
  11   3   5         54.05         51.85        13.41 o                         
  12   3   5        319.61        221.37        21.42 o                         
  13   3   5         72.04         66.52         9.82 o                         
 -14   4   5         25.75         18.53        10.82 o                         
 -13   4   5         11.67          8.21         8.01 o                         
 -12   4   5        179.57        228.25        19.75 o                         
 -11   4   5         21.08         25.24         9.66 o                         
 -10   4   5        465.72        485.03        22.85 o                         
  -9   4   5        663.80        732.96        27.39 o                         
  -8   4   5        253.97        266.34        16.22 o                         
  -7   4   5        687.00        719.76        25.32 o                         
  -6   4   5        175.52        208.09        23.54 o                         
  -5   4   5       2084.02       2086.59        59.60 o                         
  -4   4   5         16.18         24.99         4.20 o                         
  -3   4   5       2592.48       3056.76        51.91 o                         
  -2   4   5        110.09        234.56       121.01 o                         
  -1   4   5          4.65          7.44         3.62 o                         
   0   4   5       3295.36       3132.88        75.43 o                         
   1   4   5        819.26        703.46        29.72 o                         
   2   4   5        286.06        326.43        24.70 o                         
   3   4   5         63.75        136.93        37.43 o                         
   4   4   5       1130.91       1276.73        53.94 o                         
   5   4   5        296.88        316.74        41.36 o                         
   6   4   5       1704.53       1893.42        78.02 o                         
   7   4   5         53.78         68.39        12.60 o                         
   8   4   5       1268.34       1090.74        69.15 o                         
   9   4   5          0.71         12.49        10.00 o                         
  10   4   5         83.12         74.92        16.43 o                         
  11   4   5         93.20         48.96        12.99 o                         
  12   4   5          7.15          1.76         8.97 o                         
  13   4   5        171.92        132.90        22.17 o                         
 -14   5   5         29.53         47.90        19.15 o                         
 -13   5   5         83.94         73.03        17.14 o                         
 -12   5   5         18.63         35.20        16.12 o                         
 -11   5   5        251.70        279.80        28.91 o                         
 -10   5   5        297.41        323.60        25.69 o                         
  -9   5   5          4.50          9.84         7.27 o                         
  -8   5   5         47.39         35.90         8.48 o                         
  -7   5   5         38.05         34.95         6.56 o                         
  -6   5   5       2326.28       2434.79       101.33 o                         
  -5   5   5         42.88         62.42        10.46 o                         
  -4   5   5       2437.18       2408.29       105.29 o                         
  -3   5   5         31.50         34.93         5.68 o                         
  -2   5   5        665.63        631.49        32.38 o                         
  -1   5   5       1100.01       1077.34        38.78 o                         
   0   5   5       4807.76       4532.42       118.43 o                         
   1   5   5       5502.63       5333.45       120.51 o                         
   2   5   5        157.08        193.88        16.08 o                         
   3   5   5        170.59        229.73        23.11 o                         
   4   5   5       3470.68       3616.26       188.93 o                         
   5   5   5        262.67        360.37        27.92 o                         
   6   5   5         60.74         56.84        11.89 o                         
   7   5   5         68.40         93.27        16.53 o                         
   8   5   5       1590.74       1645.48       126.42 o                         
   9   5   5        283.71        268.55        35.03 o                         
  10   5   5        196.18        175.22        40.21 o                         
  11   5   5         45.25         63.50        25.05 o                         
  12   5   5        354.49        351.13        45.64 o                         
 -13   6   5          1.29         14.76        11.08 o                         
 -12   6   5        175.72        218.57        27.71 o                         
 -11   6   5        280.99        259.35        32.81 o                         
 -10   6   5        367.87        326.96        24.45 o                         
  -9   6   5       1826.30       1920.51        62.84 o                         
  -8   6   5          5.17          8.16         5.78 o                         
  -7   6   5        312.47        312.32        16.73 o                         
  -6   6   5         69.49        112.68        14.49 o                         
  -5   6   5        772.36        767.81        54.70 o                         
  -4   6   5        136.59        126.99        16.00 o                         
  -3   6   5        269.32        269.18        15.35 o                         
  -2   6   5        419.26        503.12        24.59 o                         
  -1   6   5       1184.81       1228.41        53.01 o                         
   0   6   5       2641.04       2493.36        65.01 o                         
   1   6   5        214.34        180.26        13.30 o                         
   2   6   5       2029.63       2222.84        71.63 o                         
   3   6   5         19.01         58.97        15.66 o                         
   4   6   5        237.22        211.60        34.62 o                         
   5   6   5        339.55        288.27        27.63 o                         
   6   6   5         82.49         96.81        15.77 o                         
   7   6   5        662.93        754.30        47.16 o                         
   8   6   5        547.92        545.95        39.41 o                         
   9   6   5        307.57        266.95        67.97 o                         
  10   6   5        528.09        481.74        44.31 o                         
  11   6   5        589.07        560.19        63.05 o                         
  12   6   5          5.33          4.06        10.94 o                         
 -13   7   5        131.01        150.10        21.33 o                         
 -12   7   5         17.46         12.25        12.36 o                         
 -11   7   5        219.63        224.39        23.88 o                         
 -10   7   5        241.83        233.67        20.81 o                         
  -9   7   5        313.04        302.69        38.10 o                         
  -8   7   5        966.11        940.01        34.74 o                         
  -7   7   5         83.54         95.32        10.40 o                         
  -6   7   5         56.96         75.35        10.10 o                         
  -5   7   5          9.07         17.49         9.38 o                         
  -4   7   5       1630.29       1723.25       108.05 o                         
  -3   7   5        574.64        651.02        26.51 o                         
  -2   7   5        480.59        449.82        21.04 o                         
  -1   7   5        476.96        434.58        23.74 o                         
   0   7   5        159.23        182.65        13.44 o                         
   1   7   5        138.60        144.61        13.05 o                         
   2   7   5       3301.21       3248.15        97.21 o                         
   3   7   5         46.72         75.65        11.69 o                         
   4   7   5       1862.76       1703.28       132.05 o                         
   5   7   5        785.14        812.34        42.94 o                         
   6   7   5       1225.99       1320.71        53.13 o                         
   7   7   5         13.71         21.00         9.09 o                         
   8   7   5         27.01          3.55        11.65 o                         
   9   7   5        243.40        169.50        40.79 o                         
  10   7   5       1008.01        918.19        62.63 o                         
  11   7   5        167.13        111.66        20.51 o                         
  12   7   5          6.26          7.21        11.61 o                         
 -13   8   5        186.47        195.81        22.95 o                         
 -12   8   5         69.35         56.74        15.86 o                         
 -11   8   5          4.00          3.24         9.89 o                         
 -10   8   5         11.01          6.60        10.39 o                         
  -9   8   5        177.05        157.40        19.79 o                         
  -8   8   5        805.03        844.22        35.01 o                         
  -7   8   5         58.59         69.74         9.63 o                         
  -6   8   5          5.36          3.90         5.56 o                         
  -5   8   5        679.40        635.21        43.20 o                         
  -4   8   5        322.91        316.94        26.63 o                         
  -3   8   5        347.03        422.36        23.25 o                         
  -2   8   5         58.91         64.31         8.96 o                         
  -1   8   5          3.67          7.49         5.32 o                         
   0   8   5        451.30        397.77        24.53 o                         
   1   8   5         22.29         17.79         7.77 o                         
   2   8   5        531.55        589.26        37.09 o                         
   3   8   5        664.03        677.63        56.11 o                         
   4   8   5         33.85         36.91        10.92 o                         
   5   8   5       2691.27       2716.05        83.91 o                         
   6   8   5         38.70         44.78        12.29 o                         
   7   8   5         97.31        131.65        20.63 o                         
   8   8   5        656.86        641.58        37.68 o                         
   9   8   5         12.26          0.19        13.29 o                         
  10   8   5        308.38        282.83        60.86 o                         
  11   8   5          2.94          0.37        10.18 o                         
  12   8   5        125.32        132.17        23.56 o                         
 -13   9   5        159.65        149.74        20.69 o                         
 -12   9   5        109.13        118.05        19.23 o                         
 -11   9   5        235.26        187.30        25.44 o                         
 -10   9   5         89.72         93.21        16.18 o                         
  -9   9   5        185.36        173.91        17.59 o                         
  -8   9   5        133.21        111.87        29.11 o                         
  -7   9   5          7.52          6.40         6.87 o                         
  -6   9   5        119.27        116.66        14.73 o                         
  -5   9   5         11.23          7.47         6.51 o                         
  -4   9   5        355.25        369.27        26.32 o                         
  -3   9   5       1055.41       1046.40        39.06 o                         
  -2   9   5        805.42        795.29        32.50 o                         
  -1   9   5         93.67        101.24        16.10 o                         
   0   9   5        260.56        285.77        25.52 o                         
   1   9   5       1672.87       1736.19        64.07 o                         
   2   9   5       3553.51       3610.62       110.35 o                         
   3   9   5       2322.81       2233.58       111.73 o                         
   4   9   5       2079.65       2068.05        68.64 o                         
   5   9   5         73.24         73.69        13.78 o                         
   6   9   5        950.50        921.28        37.99 o                         
   7   9   5         16.90         14.49        10.90 o                         
   8   9   5         93.89         78.77        17.06 o                         
   9   9   5        246.83        227.40        40.64 o                         
  10   9   5        196.03        206.57        27.38 o                         
  11   9   5         11.79          0.21         9.37 o                         
 -12  10   5         70.68         81.40        15.77 o                         
 -11  10   5          7.94          5.25         9.35 o                         
 -10  10   5        563.48        629.05        36.63 o                         
  -9  10   5        204.08        202.83        22.66 o                         
  -8  10   5        261.06        275.77        39.07 o                         
  -7  10   5       1384.25       1323.53        62.18 o                         
  -6  10   5        667.74        583.81        45.63 o                         
  -5  10   5         30.78         30.03         9.20 o                         
  -4  10   5        184.77        215.69        22.15 o                         
  -3  10   5        197.31        156.54        14.36 o                         
  -2  10   5        144.42        127.43        19.13 o                         
  -1  10   5        115.44        139.99        20.43 o                         
   0  10   5        653.54        696.52        45.16 o                         
   1  10   5       1638.61       1405.84        57.92 o                         
   2  10   5        606.19        598.65        24.85 o                         
   3  10   5        799.13        768.81        46.66 o                         
   4  10   5          0.07         11.58         9.89 o                         
   5  10   5       2086.00       2157.98        86.27 o                         
   6  10   5       1119.92       1179.18        54.08 o                         
   7  10   5        823.89        869.22        53.25 o                         
   8  10   5       1414.22       1468.62        70.14 o                         
   9  10   5          9.77         -6.42        23.55 o                         
  10  10   5        171.36        136.22        32.77 o                         
  11  10   5         15.40         11.90        13.39 o                         
 -12  11   5         45.75         37.43        15.94 o                         
 -11  11   5         66.45         83.58        17.16 o                         
 -10  11   5         14.08          8.82         9.53 o                         
  -9  11   5         97.27         94.03        17.31 o                         
  -8  11   5         86.07         88.76        19.63 o                         
  -7  11   5         87.11        122.56        23.87 o                         
  -6  11   5       1208.08       1090.18        46.91 o                         
  -5  11   5         64.18         57.97        12.00 o                         
  -4  11   5        158.21        190.53        17.71 o                         
  -3  11   5        173.80        176.75        20.02 o                         
  -2  11   5       3005.19       2846.09        79.59 o                         
  -1  11   5         51.67         67.76        10.42 o                         
   0  11   5       1834.90       1729.58        57.85 o                         
   1  11   5         60.80         54.41         8.33 o                         
   2  11   5       1708.25       1646.01        57.91 o                         
   3  11   5         12.69         26.86         9.93 o                         
   4  11   5       4461.22       4387.52       141.28 o                         
   5  11   5        125.45        125.78        17.42 o                         
   6  11   5         23.02         26.31        12.41 o                         
   7  11   5        179.64        172.13        24.10 o                         
   8  11   5          9.78         13.50        14.11 o                         
   9  11   5         23.20         71.50        26.58 o                         
  10  11   5         71.17         43.73        21.62 o                         
  11  11   5        129.44         77.22        20.72 o                         
 -11  12   5         19.19         25.62        10.90 o                         
 -10  12   5        170.72        163.38        22.57 o                         
  -9  12   5        374.80        334.35        33.33 o                         
  -8  12   5        135.71        101.47        20.34 o                         
  -7  12   5        247.12        230.94        31.33 o                         
  -6  12   5         91.40         68.43        18.05 o                         
  -5  12   5        111.29         89.70        16.60 o                         
  -4  12   5        106.39        135.52        19.83 o                         
  -3  12   5        253.66        240.78        20.01 o                         
  -2  12   5         44.62         53.41        16.26 o                         
  -1  12   5          6.10         18.95         7.39 o                         
   0  12   5        454.30        405.74        26.17 o                         
   1  12   5       1029.95       1030.42        36.00 o                         
   2  12   5        271.48        263.45        19.87 o                         
   3  12   5       2937.25       2727.43        87.28 o                         
   4  12   5        596.15        574.19        35.84 o                         
   5  12   5        177.15        207.71        46.02 o                         
   6  12   5        529.39        518.10        39.84 o                         
   7  12   5        244.79        265.43        32.22 o                         
   8  12   5         21.71         -0.41        13.11 o                         
   9  12   5        244.51        212.27        39.07 o                         
  10  12   5         48.59         43.26        12.33 o                         
 -11  13   5        107.08        120.47        24.01 o                         
 -10  13   5        102.51        113.76        45.92 o                         
  -9  13   5        137.36         86.93        32.12 o                         
  -8  13   5        625.21        666.72        38.95 o                         
  -7  13   5         69.30         42.54        19.90 o                         
  -6  13   5        466.02        506.23        46.16 o                         
  -5  13   5         13.56         30.92        15.41 o                         
  -4  13   5        919.94        827.92        41.12 o                         
  -3  13   5        224.81        185.59        21.40 o                         
  -2  13   5        506.08        480.79        33.33 o                         
  -1  13   5       1726.12       1751.04        61.27 o                         
   0  13   5        798.09        848.57        35.29 o                         
   1  13   5        615.14        618.62        32.61 o                         
   2  13   5       3026.04       2984.39        89.25 o                         
   3  13   5        537.88        548.93        40.06 o                         
   4  13   5        526.82        509.17        47.92 o                         
   5  13   5         33.05         45.96        18.02 o                         
   6  13   5        162.70        128.79        26.38 o                         
   7  13   5         44.40         34.43        12.41 o                         
   8  13   5        262.19        261.07        49.24 o                         
   9  13   5         69.72         63.00        22.57 o                         
  10  13   5         86.72         60.11        11.97 o                         
 -10  14   5        119.17        112.39        17.40 o                         
  -9  14   5        854.08        817.00        40.72 o                         
  -8  14   5          9.51          9.21         8.79 o                         
  -7  14   5        228.83        288.74        43.46 o                         
  -6  14   5          7.90         18.22        13.88 o                         
  -5  14   5       1214.10       1167.76        61.50 o                         
  -4  14   5        388.09        387.31        77.64 o                         
  -3  14   5          8.71         26.10        14.33 o                         
  -2  14   5        240.14        216.82        28.47 o                         
  -1  14   5         37.85          7.55        16.84 o                         
   0  14   5        996.01       1018.36        40.60 o                         
   1  14   5        724.63        700.21        43.78 o                         
   2  14   5         60.62         66.71        15.75 o                         
   3  14   5        269.21        224.77        33.19 o                         
   4  14   5          0.10         -7.07        13.45 o                         
   5  14   5         35.20         54.08        15.58 o                         
   6  14   5        648.70        688.95        57.28 o                         
   7  14   5        903.83        871.29        89.99 o                         
   8  14   5        296.74        415.89        54.98 o                         
   9  14   5          1.02          5.11         7.46 o                         
 -10  15   5        203.58        227.57        30.00 o                         
  -9  15   5         28.19         39.49        10.87 o                         
  -8  15   5        535.63        529.54        31.86 o                         
  -7  15   5        151.75        133.38        20.98 o                         
  -6  15   5        242.03        223.75        29.72 o                         
  -5  15   5         13.96         31.00        16.42 o                         
  -4  15   5        330.33        293.08        59.12 o                         
  -3  15   5       1536.69       1456.10       178.27 o                         
  -2  15   5         97.00        131.29        33.76 o                         
  -1  15   5        565.79        572.33        68.61 o                         
   0  15   5         42.98         41.13        12.49 o                         
   1  15   5         26.95         22.27        12.63 o                         
   2  15   5        180.12        167.70        22.64 o                         
   3  15   5        386.52        433.90        55.15 o                         
   4  15   5         83.97         90.46        22.24 o                         
   5  15   5         38.41         22.37        15.43 o                         
   6  15   5        659.28        737.16        57.03 o                         
   7  15   5        132.13        111.19        30.68 o                         
   8  15   5        124.88         76.12        20.75 o                         
   9  15   5        174.07        128.46        22.02 o                         
  -9  16   5        245.72        252.29        23.70 o                         
  -8  16   5          3.51         -0.35         8.92 o                         
  -7  16   5        373.52        375.86        32.70 o                         
  -6  16   5         50.42         49.83        19.92 o                         
  -5  16   5        153.73        134.21        36.48 o                         
  -4  16   5        769.60        801.51        58.82 o                         
  -3  16   5        187.30        201.76        30.09 o                         
  -2  16   5       1012.49       1057.06        94.06 o                         
  -1  16   5        119.75        105.51        34.26 o                         
   0  16   5        461.86        504.03        36.58 o                         
   1  16   5        380.00        397.35        32.61 o                         
   2  16   5        575.20        567.08        61.46 o                         
   3  16   5         42.38         35.00        25.07 o                         
   4  16   5         15.11         19.24        13.01 o                         
   5  16   5        438.87        512.41        37.69 o                         
   6  16   5          9.44         17.65        16.95 o                         
   7  16   5        366.72        355.69        64.42 o                         
   8  16   5        324.39        297.47        34.30 o                         
  -8  17   5        505.73        474.92        48.74 o                         
  -7  17   5         78.21         55.31        11.40 o                         
  -6  17   5       1059.83       1115.57        86.13 o                         
  -5  17   5        217.41        242.05        30.17 o                         
  -4  17   5         28.54         44.97        17.63 o                         
  -3  17   5        427.23        474.02        45.43 o                         
  -2  17   5         94.89         77.76        22.58 o                         
  -1  17   5        701.29        673.37        52.92 o                         
   0  17   5        155.40        186.68        22.40 o                         
   1  17   5        391.73        397.29        32.12 o                         
   2  17   5         27.75          6.98        14.33 o                         
   3  17   5         24.07          0.00        13.44 o                         
   4  17   5       1014.02       1035.59        78.94 o                         
   5  17   5          8.53          8.18         8.63 o                         
   6  17   5        171.66        165.18        18.12 o                         
   7  17   5        183.07        256.20        33.56 o                         
  -7  18   5        499.76        549.45        36.51 o                         
  -6  18   5          8.29         11.09        14.08 o                         
  -5  18   5        394.58        459.72        35.07 o                         
  -4  18   5        655.95        666.50        44.68 o                         
  -3  18   5         92.76        120.50        23.58 o                         
  -2  18   5        175.21        198.83        42.41 o                         
  -1  18   5         26.98         23.84        11.29 o                         
   0  18   5         33.49         40.61        11.27 o                         
   1  18   5         44.34         43.23        17.32 o                         
   2  18   5         28.44         37.08        16.21 o                         
   3  18   5        248.30        264.32        25.19 o                         
   4  18   5         12.06         12.30         9.92 o                         
   5  18   5        161.70        174.66        22.96 o                         
   6  18   5        113.59        149.53        30.13 o                         
  -6  19   5        388.04        381.62        29.00 o                         
  -5  19   5        128.07        115.03        13.71 o                         
  -4  19   5        384.21        370.77        33.59 o                         
  -3  19   5        104.59        119.97        21.08 o                         
  -2  19   5          4.60          0.90        12.36 o                         
  -1  19   5        291.95        324.87        27.33 o                         
   0  19   5         68.60         86.81        15.61 o                         
   1  19   5         24.39         15.88         9.88 o                         
   2  19   5        209.55        204.10        21.39 o                         
   3  19   5          5.70          6.75        10.02 o                         
   4  19   5        426.74        478.43        40.49 o                         
   5  19   5         73.63         78.30        18.39 o                         
  -4  20   5        111.93        112.06        16.20 o                         
  -3  20   5          4.85          0.67        10.42 o                         
  -2  20   5        238.02        284.98        39.74 o                         
  -1  20   5         55.71         59.60        15.57 o                         
   0  20   5        306.86        319.25        24.70 o                         
   1  20   5        346.01        371.76        22.01 o                         
   2  20   5         21.33         24.53         7.14 o                         
   3  20   5        574.77        583.26        30.12 o                         
  -1  21   5        319.94        320.70        37.30 o                         
   0  21   5        125.18        140.41        24.87 o                         
 -14   0   6       2333.88       2740.09       302.34 o                         
 -13   0   6        379.67        439.45        39.53 o                         
 -12   0   6        698.84        708.86        59.71 o                         
 -11   0   6        687.69        781.16        41.12 o                         
 -10   0   6       5779.63       6349.84       172.47 o                         
  -9   0   6       8610.84       8650.23       205.69 o                         
  -8   0   6       1186.03       1286.77        41.50 o                         
  -7   0   6      25990.44      28768.06      1216.94 o                         
  -6   0   6      13229.41      12999.34       402.54 o                         
  -5   0   6      35145.13      33987.92       795.02 o                         
  -4   0   6      52096.55      51738.09      1193.61 o                         
  -3   0   6        381.03        394.67        20.43 o                         
  -2   0   6      14991.04      13227.20       315.59 o                         
  -1   0   6       1396.38       1438.92        46.51 o                         
   0   0   6      68747.99      75363.95      2098.60 o                         
   1   0   6       1447.81       2062.60        65.20 o                         
   2   0   6      11974.82      13406.22       552.95 o                         
   3   0   6       7689.12       6992.30       185.27 o                         
   4   0   6       2023.77       2789.83       115.15 o                         
   5   0   6       6330.99       6018.73       224.16 o                         
   6   0   6        847.07       1097.84        73.33 o                         
   7   0   6       2848.87       2820.67       254.57 o                         
   8   0   6       2811.79       2430.81       120.18 o                         
   9   0   6       2530.91       2135.32       157.14 o                         
  10   0   6       9681.69       7860.05       273.01 o                         
  11   0   6       1888.15       1542.19       118.14 o                         
  12   0   6       1669.84       1350.06        99.58 o                         
  13   0   6       2145.54       2027.01       111.79 o                         
 -14   1   6          7.58          9.99        12.16 o                         
 -13   1   6       2339.79       2662.38       115.85 o                         
 -12   1   6       1486.20       1664.16        55.44 o                         
 -11   1   6       2450.13       2740.26        62.02 o                         
 -10   1   6       6048.33       6566.54       110.19 o                         
  -9   1   6       5159.17       5397.35        92.89 o                         
  -8   1   6      15880.26      16066.99       249.25 o                         
  -7   1   6        166.73        193.10        30.06 o                         
  -6   1   6      12283.03      12323.76       531.95 o                         
  -5   1   6      12837.08      12782.81       270.66 o                         
  -4   1   6       9934.97       9738.49       148.72 o                         
  -3   1   6      37731.41      37160.73       739.71 o                         
  -2   1   6        527.13        514.08        19.55 o                         
  -1   1   6      75105.14      72464.47      1559.96 o                         
   0   1   6      19598.28      19268.22       579.40 o                         
   1   1   6       1648.82       1514.03        52.87 o                         
   2   1   6       6800.07       6845.41       196.20 o                         
   3   1   6        108.13        101.62        10.16 o                         
   4   1   6      28537.79      30994.44       653.75 o                         
   5   1   6        132.14        166.89        16.41 o                         
   6   1   6       9970.40      10906.57       289.53 o                         
   7   1   6       2415.68       2312.30       113.32 o                         
   8   1   6       3300.07       3307.59       104.13 o                         
   9   1   6      11848.69      10613.49       358.67 o                         
  10   1   6         20.21         30.42        12.66 o                         
  11   1   6       4496.20       3906.27       126.83 o                         
  12   1   6       1446.02       1369.96        98.14 o                         
  13   1   6        753.86        665.41        37.19 o                         
 -14   2   6       2061.52       2260.21        91.78 o                         
 -13   2   6        136.12        168.74        17.71 o                         
 -12   2   6       1049.66       1163.20        42.97 o                         
 -11   2   6       1763.20       2017.24        57.13 o                         
 -10   2   6       1216.29       1239.89        34.67 o                         
  -9   2   6      11884.38      12244.55       184.06 o                         
  -8   2   6        774.13        760.17        21.81 o                         
  -7   2   6      16590.47      17101.06       356.07 o                         
  -6   2   6       1350.00       1059.37        47.61 o                         
  -5   2   6      36583.58      35309.19       580.93 o                         
  -4   2   6      22880.27      22199.97       370.94 o                         
  -3   2   6        962.34        950.63        43.74 o                         
  -2   2   6      15374.16      14301.85       364.85 o                         
  -1   2   6       6367.66       5933.47       129.84 o                         
   0   2   6      24982.98      23814.91       481.07 o                         
   1   2   6      45188.50      43955.94      1049.93 o                         
   2   2   6       8525.77       8756.93       192.37 o                         
   3   2   6      22393.35      22525.26       465.03 o                         
   4   2   6         49.27         93.49        12.38 o                         
   5   2   6      15958.26      16765.92       417.74 o                         
   6   2   6        655.58        729.45        37.29 o                         
   7   2   6       2510.80       2422.12        81.97 o                         
   8   2   6       9705.68       9279.68       226.50 o                         
   9   2   6        126.98        103.11        35.57 o                         
  10   2   6       7681.47       6216.64       235.36 o                         
  11   2   6       1241.15       1067.17        55.06 o                         
  12   2   6       1639.52       1441.77        88.35 o                         
 -14   3   6          6.18          7.68         7.65 o                         
 -13   3   6       2464.13       2658.95        91.19 o                         
 -12   3   6       1187.15       1279.54        56.21 o                         
 -11   3   6       2604.70       2889.95        72.71 o                         
 -10   3   6       2905.40       3080.44        62.57 o                         
  -9   3   6       3664.57       3875.68        75.87 o                         
  -8   3   6      13874.55      14111.11       207.31 o                         
  -7   3   6       1670.37       1801.48        36.54 o                         
  -6   3   6      16085.63      16089.81       693.09 o                         
  -5   3   6      14569.50      14392.25       248.00 o                         
  -4   3   6       2216.11       2025.40        46.68 o                         
  -3   3   6       7849.50       7208.03       158.02 o                         
  -2   3   6       5275.12       5249.77       116.45 o                         
  -1   3   6      33816.94      32030.00       740.71 o                         
   0   3   6      11367.42      10612.50       290.37 o                         
   1   3   6       7896.56       7673.53       236.11 o                         
   2   3   6      18211.90      17521.30       604.90 o                         
   3   3   6       1818.92       1738.71        63.92 o                         
   4   3   6      28670.47      30540.88       906.25 o                         
   5   3   6       1145.16       1171.80        47.15 o                         
   6   3   6       6145.44       6288.59       183.92 o                         
   7   3   6       5829.45       5687.03       157.44 o                         
   8   3   6       3123.32       3031.04       141.79 o                         
   9   3   6       4668.04       4525.87       148.25 o                         
  10   3   6         18.85         32.20        14.91 o                         
  11   3   6       2419.44       1985.44        78.36 o                         
  12   3   6        611.95        554.88        43.09 o                         
 -14   4   6       1844.15       2138.14       128.77 o                         
 -13   4   6         37.41         43.49        13.21 o                         
 -12   4   6       2613.10       2788.21        91.02 o                         
 -11   4   6       1073.53       1092.80        42.14 o                         
 -10   4   6        275.74        323.38        18.23 o                         
  -9   4   6       8403.36       8640.83       137.04 o                         
  -8   4   6        121.77        125.50        10.70 o                         
  -7   4   6      14746.31      14638.68       259.24 o                         
  -6   4   6        578.32        490.28        37.61 o                         
  -5   4   6      27155.62      26227.62       534.48 o                         
  -4   4   6      15944.79      15571.48       265.14 o                         
  -3   4   6         90.74        102.19         9.47 o                         
  -2   4   6      11617.65      10682.93       257.91 o                         
  -1   4   6        469.34        399.02        19.05 o                         
   0   4   6      39213.83      39906.71       797.32 o                         
   1   4   6      31725.68      30193.32       804.98 o                         
   2   4   6      18443.93      19134.32       403.71 o                         
   3   4   6      16729.84      15485.12       465.13 o                         
   4   4   6        146.88        152.80        18.61 o                         
   5   4   6       4908.86       4906.47       149.41 o                         
   6   4   6        532.97        564.71        26.83 o                         
   7   4   6       2132.88       1958.01        70.50 o                         
   8   4   6       5466.47       5519.31       281.42 o                         
   9   4   6         14.50         24.13        12.98 o                         
  10   4   6       3639.46       3407.97       116.81 o                         
  11   4   6       1681.27       1470.34        83.40 o                         
  12   4   6       1674.42       1504.67        70.51 o                         
 -14   5   6         48.51         43.86        18.68 o                         
 -13   5   6       3074.15       3467.79       131.56 o                         
 -12   5   6        499.78        479.34        40.50 o                         
 -11   5   6       3873.69       3924.34       158.33 o                         
 -10   5   6       5523.90       5699.54       171.92 o                         
  -9   5   6         78.17         70.03        10.13 o                         
  -8   5   6      11201.05      11338.53       211.70 o                         
  -7   5   6        147.20        126.02        11.18 o                         
  -6   5   6       5778.79       5793.32       199.66 o                         
  -5   5   6       1874.36       1666.65        60.84 o                         
  -4   5   6        931.84        845.29        37.27 o                         
  -3   5   6       8084.33       7381.24       161.93 o                         
  -2   5   6       1183.07       1365.31        46.35 o                         
  -1   5   6      14525.40      15068.68       386.53 o                         
   0   5   6       8637.32       8382.92       182.92 o                         
   1   5   6      34675.31      36094.57       762.16 o                         
   2   5   6      61205.95      60940.07      1776.08 o                         
   3   5   6        279.22        274.69        39.49 o                         
   4   5   6      28768.04      31798.11      1982.72 o                         
   5   5   6      10076.08      10741.91       274.77 o                         
   6   5   6       5669.49       6054.89       154.71 o                         
   7   5   6       8713.17       9019.13       296.87 o                         
   8   5   6       5638.75       5326.06       290.25 o                         
   9   5   6       6461.27       5881.46       220.07 o                         
  10   5   6         42.82         32.15        19.67 o                         
  11   5   6       2236.90       2168.01       141.46 o                         
  12   5   6        383.90        384.41        44.37 o                         
 -13   6   6        236.55        224.77        25.28 o                         
 -12   6   6       1611.79       1666.09       136.01 o                         
 -11   6   6       1127.88       1041.54        62.95 o                         
 -10   6   6       2004.99       1978.13       100.14 o                         
  -9   6   6       3368.74       3590.17       122.81 o                         
  -8   6   6        100.06         98.08        12.74 o                         
  -7   6   6      10772.44      10471.93       190.26 o                         
  -6   6   6       1131.30       1104.15        30.43 o                         
  -5   6   6       2620.85       2622.80        85.79 o                         
  -4   6   6       4774.34       4781.81       157.01 o                         
  -3   6   6       1895.04       2021.69        56.60 o                         
  -2   6   6       4954.81       4706.95       127.87 o                         
  -1   6   6        925.74        954.70        47.05 o                         
   0   6   6      35915.06      34696.43       808.04 o                         
   1   6   6      27939.71      28685.25       863.09 o                         
   2   6   6       4109.11       4317.86       172.10 o                         
   3   6   6      29595.90      29294.16       848.43 o                         
   4   6   6        127.05        119.46        20.27 o                         
   5   6   6       3063.04       2912.00       154.07 o                         
   6   6   6       6814.82       7686.77       227.43 o                         
   7   6   6       1348.20       1299.01        65.49 o                         
   8   6   6       4840.69       4283.12       248.92 o                         
   9   6   6         29.93         47.23        17.77 o                         
  10   6   6       5781.41       5374.88       689.54 o                         
  11   6   6        545.89        556.69        61.81 o                         
  12   6   6       1802.56       1761.23       107.72 o                         
 -13   7   6       2870.68       3147.50       118.75 o                         
 -12   7   6        369.97        379.43        34.08 o                         
 -11   7   6       4014.21       4247.72       177.73 o                         
 -10   7   6       2890.69       2667.04       116.95 o                         
  -9   7   6       1637.94       1729.87        96.21 o                         
  -8   7   6       4742.44       4873.09       126.31 o                         
  -7   7   6       1996.61       2061.58        58.40 o                         
  -6   7   6       1983.96       1970.40        50.77 o                         
  -5   7   6       3032.42       3220.27       124.30 o                         
  -4   7   6        215.88        221.50        19.34 o                         
  -3   7   6       7214.92       7024.33       183.01 o                         
  -2   7   6        409.81        397.73        24.44 o                         
  -1   7   6      30157.02      30463.55       873.29 o                         
   0   7   6       4030.86       4046.11       136.96 o                         
   1   7   6      15550.17      15276.14       322.66 o                         
   2   7   6      17554.19      18194.31       462.57 o                         
   3   7   6        262.64        301.25        24.36 o                         
   4   7   6       6276.16       6179.36       171.48 o                         
   5   7   6       4484.29       4878.75       154.00 o                         
   6   7   6       4891.81       5495.39       141.45 o                         
   7   7   6       2920.03       2839.91       178.69 o                         
   8   7   6       1731.21       1697.02       163.17 o                         
   9   7   6       5119.76       4785.65       187.13 o                         
  10   7   6          7.73          5.96        12.27 o                         
  11   7   6       2486.07       2117.18       146.32 o                         
  12   7   6        431.05        370.40        38.81 o                         
 -13   8   6         29.88         34.80        12.20 o                         
 -12   8   6       1792.49       1883.19        84.62 o                         
 -11   8   6       1142.42       1204.65        54.96 o                         
 -10   8   6       2001.24       2009.79        77.14 o                         
  -9   8   6       7600.61       7744.00       245.91 o                         
  -8   8   6          8.45         37.41        11.17 o                         
  -7   8   6       9212.74       9217.80       192.37 o                         
  -6   8   6       1452.89       1425.31        45.72 o                         
  -5   8   6       1315.20       1274.77        47.73 o                         
  -4   8   6       3479.05       3312.88       170.75 o                         
  -3   8   6        241.78        243.04        24.81 o                         
  -2   8   6      16644.62      15963.54       411.85 o                         
  -1   8   6        419.37        346.19        31.69 o                         
   0   8   6      17270.45      16418.25       447.11 o                         
   1   8   6      10938.54      11066.22       328.37 o                         
   2   8   6       3544.91       3327.00       138.31 o                         
   3   8   6       9182.33       8587.63       305.99 o                         
   4   8   6         58.05         66.18        12.16 o                         
   5   8   6       8899.59       8833.17       250.80 o                         
   6   8   6       3084.61       3241.11        88.88 o                         
   7   8   6       1070.41        996.57        68.50 o                         
   8   8   6       4509.89       4564.82       161.14 o                         
   9   8   6         64.55         52.87        31.15 o                         
  10   8   6       4463.82       4093.10       303.76 o                         
  11   8   6        983.68        917.53       114.34 o                         
 -13   9   6       2521.66       2621.87       135.22 o                         
 -12   9   6        580.03        574.04        39.62 o                         
 -11   9   6       1934.61       1900.46        71.93 o                         
 -10   9   6       2394.20       2297.72        83.72 o                         
  -9   9   6       1832.69       1766.45        69.98 o                         
  -8   9   6       4945.89       5029.18       270.42 o                         
  -7   9   6        543.33        529.67        26.95 o                         
  -6   9   6       4703.34       4699.67       123.24 o                         
  -5   9   6       1681.51       1587.82        56.20 o                         
  -4   9   6        523.35        446.51        29.40 o                         
  -3   9   6       3740.56       3289.89       150.70 o                         
  -2   9   6         31.15         35.34         8.09 o                         
  -1   9   6      15102.42      15321.77       439.93 o                         
   0   9   6       4512.21       4128.23       228.43 o                         
   1   9   6       2254.04       2213.90        93.11 o                         
   2   9   6      13061.25      13390.51       396.03 o                         
   3   9   6         86.72         91.36        11.62 o                         
   4   9   6      13557.03      13789.42       382.94 o                         
   5   9   6       3779.43       3573.38       113.73 o                         
   6   9   6       7813.86       8222.11       178.54 o                         
   7   9   6       2133.03       2196.29        91.01 o                         
   8   9   6       2709.70       2862.22       145.92 o                         
   9   9   6       4407.86       3938.83       158.52 o                         
  10   9   6         67.05         51.38        17.73 o                         
  11   9   6       3370.03       2810.84       107.92 o                         
 -12  10   6       1277.02       1246.58        59.72 o                         
 -11  10   6        275.44        253.18        22.47 o                         
 -10  10   6       2240.94       2247.00        80.23 o                         
  -9  10   6       5695.88       5157.17       561.38 o                         
  -8  10   6         57.82         67.75        15.21 o                         
  -7  10   6       5926.48       5665.03       211.23 o                         
  -6  10   6        664.97        639.76        31.59 o                         
  -5  10   6       4294.94       4339.93       152.68 o                         
  -4  10   6       6246.42       6211.42       150.72 o                         
  -3  10   6        570.53        570.87        28.56 o                         
  -2  10   6       5422.08       4724.31       289.43 o                         
  -1  10   6        362.09        337.35        31.54 o                         
   0  10   6       1428.92       1305.08        48.21 o                         
   1  10   6       4101.69       3744.86       128.40 o                         
   2  10   6        679.28        738.13        43.78 o                         
   3  10   6       6424.06       5611.88       144.75 o                         
   4  10   6         12.38         27.77        11.13 o                         
   5  10   6       6016.55       5735.59       193.41 o                         
   6  10   6        613.66        585.83        53.23 o                         
   7  10   6       1512.47       1308.02       123.48 o                         
   8  10   6       5298.91       5487.69       258.03 o                         
   9  10   6         73.61         64.42        27.15 o                         
  10  10   6       1721.32       1427.85       106.64 o                         
  11  10   6        903.45        815.94        64.63 o                         
 -12  11   6        179.39        179.41        26.76 o                         
 -11  11   6       1699.72       1778.57       116.48 o                         
 -10  11   6       1303.80       1287.47        73.20 o                         
  -9  11   6        191.69        171.45        25.52 o                         
  -8  11   6       6494.65       6309.86       219.33 o                         
  -7  11   6         39.92         62.08        19.63 o                         
  -6  11   6       4110.32       4295.63       116.18 o                         
  -5  11   6       4705.02       4724.44       142.72 o                         
  -4  11   6        960.89        864.91        39.43 o                         
  -3  11   6       8708.72       7738.25       468.45 o                         
  -2  11   6         43.95         25.10         9.24 o                         
  -1  11   6       5604.67       5525.53       137.91 o                         
   0  11   6       1896.46       1950.36        64.78 o                         
   1  11   6       2132.09       2207.42        63.01 o                         
   2  11   6       5298.18       4961.25       115.00 o                         
   3  11   6        835.02        811.93        47.51 o                         
   4  11   6       7406.99       7275.18       210.66 o                         
   5  11   6        473.24        402.76        42.08 o                         
   6  11   6       2967.31       3200.06       116.76 o                         
   7  11   6       1155.25       1090.78        59.43 o                         
   8  11   6       1886.68       1999.16        81.73 o                         
   9  11   6       2400.46       2224.10       147.91 o                         
  10  11   6         43.39         22.38        14.43 o                         
 -11  12   6        450.69        479.08        51.04 o                         
 -10  12   6       1278.28       1269.47        67.97 o                         
  -9  12   6       3197.44       3156.95       126.91 o                         
  -8  12   6          2.52         10.21        13.32 o                         
  -7  12   6       9293.41       9086.70       310.36 o                         
  -6  12   6        808.59        811.81        60.29 o                         
  -5  12   6       3535.54       3265.26       112.76 o                         
  -4  12   6       6111.41       5880.47       186.85 o                         
  -3  12   6        403.29        432.99        25.03 o                         
  -2  12   6       3525.79       3280.86       111.11 o                         
  -1  12   6         41.72         42.53        10.57 o                         
   0  12   6       3714.83       3437.51        99.22 o                         
   1  12   6       2609.93       2526.43        72.07 o                         
   2  12   6        876.71        827.66        36.92 o                         
   3  12   6       7785.33       7161.84       201.10 o                         
   4  12   6        610.86        542.91        56.43 o                         
   5  12   6       3370.28       3355.33       208.36 o                         
   6  12   6       1226.23       1331.32        66.54 o                         
   7  12   6       2666.66       2927.04       107.22 o                         
   8  12   6       2761.55       3257.15       131.27 o                         
   9  12   6          6.04         15.26        16.39 o                         
  10  12   6       2098.78       1692.34        81.07 o                         
 -11  13   6       1207.53       1086.91        71.84 o                         
 -10  13   6        455.67        434.14        39.93 o                         
  -9  13   6        450.46        439.49        30.46 o                         
  -8  13   6       2788.12       2927.43       114.91 o                         
  -7  13   6         16.50          6.40        13.31 o                         
  -6  13   6       4679.23       5157.57       352.12 o                         
  -5  13   6       3783.73       4038.71       162.75 o                         
  -4  13   6        294.83        276.95        56.04 o                         
  -3  13   6       3695.37       3544.42       102.84 o                         
  -2  13   6        264.45        262.36        30.99 o                         
  -1  13   6       3122.56       3094.00       104.64 o                         
   0  13   6        982.09        936.47        54.75 o                         
   1  13   6       4027.58       3885.73       104.13 o                         
   2  13   6       3997.60       3651.83       165.86 o                         
   3  13   6        230.87        174.65        43.86 o                         
   4  13   6       4374.24       4231.26       172.40 o                         
   5  13   6       1026.93       1159.95       106.33 o                         
   6  13   6       2916.37       3289.27       144.76 o                         
   7  13   6       1107.98       1268.19        73.96 o                         
   8  13   6        690.40        652.32        48.52 o                         
   9  13   6       2503.40       2123.20       129.52 o                         
  10  13   6          8.07         12.56         6.39 o                         
 -10  14   6        748.85        718.65        43.87 o                         
  -9  14   6       1421.01       1510.95        59.33 o                         
  -8  14   6          2.43          4.52         9.06 o                         
  -7  14   6       2323.31       2270.09        86.32 o                         
  -6  14   6        449.09        456.14        43.15 o                         
  -5  14   6       3404.40       3469.58       176.06 o                         
  -4  14   6       4687.20       4719.81       454.22 o                         
  -3  14   6        142.47        149.49        26.37 o                         
  -2  14   6       5458.62       5428.26       279.50 o                         
  -1  14   6         22.80         43.83        15.88 o                         
   0  14   6       3348.61       3349.78       141.73 o                         
   1  14   6       2220.72       2170.86       121.12 o                         
   2  14   6        782.68        759.03        59.60 o                         
   3  14   6       2442.10       2609.37       123.31 o                         
   4  14   6          5.93          6.94        12.70 o                         
   5  14   6        538.04        549.82        40.41 o                         
   6  14   6        551.36        517.61        50.04 o                         
   7  14   6       1003.06       1050.79        64.41 o                         
   8  14   6       1964.55       1900.61       209.72 o                         
   9  14   6         78.88         77.85        13.07 o                         
 -10  15   6       1029.89        969.07        67.31 o                         
  -9  15   6        320.93        336.31        23.47 o                         
  -8  15   6       1341.82       1282.10        46.63 o                         
  -7  15   6        435.73        428.61        40.36 o                         
  -6  15   6       1889.50       1993.59       142.96 o                         
  -5  15   6       2766.26       3259.90       216.02 o                         
  -4  15   6        705.15        654.79        66.57 o                         
  -3  15   6       3773.59       4035.14       213.46 o                         
  -2  15   6          4.74         23.60        22.49 o                         
  -1  15   6       5272.43       5041.76       190.31 o                         
   0  15   6       1022.14       1093.58        69.93 o                         
   1  15   6       3560.78       3504.33       118.99 o                         
   2  15   6       3172.68       3165.63       269.69 o                         
   3  15   6        589.27        603.96        52.70 o                         
   4  15   6       2816.00       2938.78       219.56 o                         
   5  15   6        224.43        260.21        27.42 o                         
   6  15   6       1461.87       1642.36        85.97 o                         
   7  15   6        568.70        647.33        46.34 o                         
   8  15   6        576.66        518.39        49.00 o                         
  -9  16   6       1451.33       1534.09       122.08 o                         
  -8  16   6          2.81          2.96         6.80 o                         
  -7  16   6       1365.71       1386.33        56.37 o                         
  -6  16   6       1054.64       1093.82        75.83 o                         
  -5  16   6       2773.53       3134.84       203.83 o                         
  -4  16   6       1241.22       1310.69        76.68 o                         
  -3  16   6        418.94        428.11        43.12 o                         
  -2  16   6       3142.83       3138.88       136.79 o                         
  -1  16   6        134.91        180.89        40.27 o                         
   0  16   6       2691.94       2639.20       121.21 o                         
   1  16   6       1355.07       1286.67        78.11 o                         
   2  16   6        590.26        546.60        48.73 o                         
   3  16   6       1172.24        960.87        65.30 o                         
   4  16   6          5.59         15.17        10.81 o                         
   5  16   6       2814.35       3006.27       104.17 o                         
   6  16   6        280.95        302.30        31.54 o                         
   7  16   6       1162.62       1134.85        65.43 o                         
   8  16   6       1585.80       1474.25        85.22 o                         
  -8  17   6       1283.87       1325.99        62.00 o                         
  -7  17   6         33.82         32.52        12.01 o                         
  -6  17   6        487.38        551.27        43.10 o                         
  -5  17   6        696.46        736.03        44.71 o                         
  -4  17   6        860.05        947.88        48.31 o                         
  -3  17   6       1689.14       1955.19        97.23 o                         
  -2  17   6          4.39          3.83        15.99 o                         
  -1  17   6       3497.69       3700.41       151.77 o                         
   0  17   6       1539.46       1445.12        80.76 o                         
   1  17   6        953.03        862.21        60.50 o                         
   2  17   6        990.49        920.49        92.68 o                         
   3  17   6         14.16         25.34        14.18 o                         
   4  17   6       2047.10       2191.20        82.75 o                         
   5  17   6        119.21        134.51        18.06 o                         
   6  17   6       1037.42       1113.03        46.39 o                         
   7  17   6        645.03        758.58        55.72 o                         
  -7  18   6       1376.35       1418.91        64.13 o                         
  -6  18   6        778.04        763.95        45.51 o                         
  -5  18   6        563.76        550.72        28.23 o                         
  -4  18   6       1188.53       1175.64       167.08 o                         
  -3  18   6        134.19        145.29        69.95 o                         
  -2  18   6       1668.76       1665.23        97.48 o                         
  -1  18   6        215.64        177.05        26.22 o                         
   0  18   6       1595.14       1639.87        58.92 o                         
   1  18   6        603.05        551.89        67.51 o                         
   2  18   6        185.77        199.90        27.49 o                         
   3  18   6       1283.78       1270.81        56.82 o                         
   4  18   6          1.99         -0.16         7.76 o                         
   5  18   6       1394.40       1381.97        59.04 o                         
   6  18   6        525.93        510.01        46.91 o                         
  -6  19   6        628.97        700.82        39.39 o                         
  -5  19   6        888.38        915.90        51.71 o                         
  -4  19   6        260.00        234.89        20.39 o                         
  -3  19   6       1352.36       1368.12       119.96 o                         
  -2  19   6          7.24         25.87        11.98 o                         
  -1  19   6        892.75        892.57        55.37 o                         
   0  19   6        315.12        319.87        25.75 o                         
   1  19   6       1562.90       1600.70        64.03 o                         
   2  19   6       1025.89       1027.01       107.75 o                         
   3  19   6         46.85         54.94        11.21 o                         
   4  19   6       1727.04       1789.22        79.12 o                         
  -4  20   6        566.72        445.59        41.52 o                         
  -3  20   6         26.95         16.87         9.11 o                         
  -2  20   6        792.09        762.42        45.30 o                         
  -1  20   6          5.97         -5.67         9.02 o                         
   0  20   6        789.06        791.79        47.72 o                         
   1  20   6        192.68        231.24        16.32 o                         
   2  20   6        186.94        180.28        16.21 o                         
   3  20   6        820.61        743.56        57.65 o                         
 -14   1   7         13.47          9.34         8.07 o                         
 -13   1   7         79.85         86.15        14.17 o                         
 -12   1   7        347.95        355.56        22.34 o                         
 -11   1   7         90.43         80.36        10.71 o                         
 -10   1   7         43.44         43.02         8.27 o                         
  -9   1   7        133.17        136.70        10.03 o                         
  -8   1   7         89.62         94.10         8.02 o                         
  -7   1   7          6.32          7.89         3.80 o                         
  -6   1   7          0.50          3.72         6.14 o                         
  -5   1   7       2205.58       2320.34        56.17 o                         
  -4   1   7         10.84         14.40         4.23 o                         
  -3   1   7        628.79        640.74        25.59 o                         
  -2   1   7        904.77        939.29        38.68 o                         
  -1   1   7      25835.77      26680.00       621.66 o                         
   0   1   7        419.89        471.45        23.88 o                         
   1   1   7        131.11        123.13        10.98 o                         
   2   1   7       1505.98       1932.77        56.63 o                         
   3   1   7        193.99        242.59        15.96 o                         
   4   1   7        123.04        173.64        14.38 o                         
   5   1   7         39.71         15.41        27.63 o                         
   6   1   7        101.07        179.26        21.76 o                         
   7   1   7        433.12        420.86        31.09 o                         
   8   1   7        262.61        248.54        24.53 o                         
   9   1   7         60.15         31.91        19.47 o                         
  10   1   7          5.33         15.40        10.09 o                         
  11   1   7         88.67         58.05        13.77 o                         
  12   1   7          0.20         -7.77         8.11 o                         
 -14   2   7          4.12          2.14         7.53 o                         
 -13   2   7        138.86        144.26        16.41 o                         
 -12   2   7        133.19        156.81        12.61 o                         
 -11   2   7        903.48       1039.94        31.73 o                         
 -10   2   7        167.40        149.32        12.27 o                         
  -9   2   7        862.81        965.63        25.98 o                         
  -8   2   7          0.49          0.73         4.47 o                         
  -7   2   7          4.49          9.87         4.33 o                         
  -6   2   7        184.37        190.35        19.70 o                         
  -5   2   7        206.98        232.80        14.93 o                         
  -4   2   7       4445.74       4958.65        96.98 o                         
  -3   2   7        174.81        172.64        17.67 o                         
  -2   2   7        262.38        213.88        12.04 o                         
  -1   2   7       2171.64       1990.62        63.57 o                         
   0   2   7       1941.67       1957.45        63.48 o                         
   1   2   7       2969.14       3341.44       214.42 o                         
   2   2   7       2040.05       2389.30        67.65 o                         
   3   2   7       1508.14       1537.77        60.09 o                         
   4   2   7       1059.61       1167.55        53.79 o                         
   5   2   7         14.09         17.55         7.81 o                         
   6   2   7        489.56        526.23        50.75 o                         
   7   2   7        604.21        574.36        36.69 o                         
   8   2   7          3.55         -0.15         7.87 o                         
   9   2   7          0.01          0.35        12.84 o                         
  10   2   7         57.44         26.20        18.38 o                         
  11   2   7        626.08        592.66        53.68 o                         
  12   2   7          1.99          3.75         6.51 o                         
 -14   3   7          3.04         -0.53         8.55 o                         
 -13   3   7         22.23         41.59        10.63 o                         
 -12   3   7          0.54         -3.31         8.39 o                         
 -11   3   7          1.60          8.39         7.63 o                         
 -10   3   7        245.59        225.61        14.59 o                         
  -9   3   7         87.61         93.19         8.75 o                         
  -8   3   7         21.02         17.82         5.09 o                         
  -7   3   7          7.65         17.36         4.80 o                         
  -6   3   7       1052.59        891.92        54.91 o                         
  -5   3   7        593.81        580.35        20.68 o                         
  -4   3   7        403.70        387.61        15.95 o                         
  -3   3   7       1835.13       2000.98        91.20 o                         
  -2   3   7       2937.41       3084.27        76.55 o                         
  -1   3   7       8350.45       7836.85       198.84 o                         
   0   3   7       3308.11       3282.91        96.47 o                         
   1   3   7       2891.79       3111.04       105.87 o                         
   2   3   7         43.29         41.02         9.98 o                         
   3   3   7        342.50        394.65        27.52 o                         
   4   3   7        583.12        625.41        37.39 o                         
   5   3   7         34.51         42.22         9.82 o                         
   6   3   7        972.80       1011.04        62.50 o                         
   7   3   7        271.93        234.74        23.56 o                         
   8   3   7         27.93         32.83        16.33 o                         
   9   3   7         11.32         19.90        14.95 o                         
  10   3   7       1023.01        884.20        49.94 o                         
  11   3   7          1.61          1.56         8.99 o                         
  12   3   7          7.38          1.27         6.37 o                         
 -14   4   7         23.01         46.65        19.75 o                         
 -13   4   7         50.06         57.39        10.54 o                         
 -12   4   7         69.50         60.15        13.03 o                         
 -11   4   7        417.56        373.54        22.26 o                         
 -10   4   7         74.87         80.99        10.28 o                         
  -9   4   7        384.96        402.56        18.81 o                         
  -8   4   7        220.68        210.83        12.98 o                         
  -7   4   7        150.68        186.49        18.24 o                         
  -6   4   7          4.01         25.53        10.32 o                         
  -5   4   7       1330.49       1369.21        35.19 o                         
  -4   4   7       4693.57       4994.48        90.66 o                         
  -3   4   7         77.22         83.75        13.33 o                         
  -2   4   7         48.02         95.79        13.48 o                         
  -1   4   7       4972.55       5100.75       137.69 o                         
   0   4   7       2155.45       2386.41        85.14 o                         
   1   4   7        157.59        183.20        15.21 o                         
   2   4   7       2291.77       2174.38        72.08 o                         
   3   4   7        252.16        270.58        25.17 o                         
   4   4   7        174.23        138.00        17.90 o                         
   5   4   7          7.20          6.09         5.34 o                         
   6   4   7         12.02         16.14         7.49 o                         
   7   4   7          1.65         -1.59         9.75 o                         
   8   4   7        327.52        308.41        37.93 o                         
   9   4   7         31.92         16.15        10.86 o                         
  10   4   7         42.41         23.49        12.54 o                         
  11   4   7          8.70         10.62         8.78 o                         
  12   4   7         12.41         12.80         7.93 o                         
 -13   5   7          3.90          1.50        17.91 o                         
 -12   5   7         26.96         28.89        18.90 o                         
 -11   5   7        259.16        288.91        30.87 o                         
 -10   5   7        405.68        369.64        35.72 o                         
  -9   5   7        330.42        301.09        22.80 o                         
  -8   5   7        830.32        775.18        32.12 o                         
  -7   5   7        544.06        500.35        30.22 o                         
  -6   5   7       3905.02       3865.39        72.07 o                         
  -5   5   7        455.21        368.36        41.77 o                         
  -4   5   7        199.70        220.11        18.58 o                         
  -3   5   7       1317.19       1437.67        53.26 o                         
  -2   5   7        898.49       1009.37        49.03 o                         
  -1   5   7        174.04        148.83        13.14 o                         
   0   5   7       1013.64       1039.11        37.75 o                         
   1   5   7       5324.06       5493.49       171.42 o                         
   2   5   7         71.34         82.32        16.26 o                         
   3   5   7         43.00         52.89        21.98 o                         
   4   5   7        279.88        246.74        39.20 o                         
   5   5   7         27.34         40.04         8.85 o                         
   6   5   7         38.19         24.30        10.32 o                         
   7   5   7        371.25        405.00        41.66 o                         
   8   5   7         47.16         37.22        25.17 o                         
   9   5   7        407.25        287.79        36.50 o                         
  10   5   7         50.35         68.16        29.70 o                         
  11   5   7         12.27          4.90        14.96 o                         
  12   5   7         59.86         50.45        16.48 o                         
 -13   6   7         96.41         97.76        17.68 o                         
 -12   6   7          9.64         15.78        11.25 o                         
 -11   6   7        149.06        134.51        19.15 o                         
 -10   6   7         37.37         31.72        14.07 o                         
  -9   6   7        650.18        639.68        39.33 o                         
  -8   6   7        483.60        457.32        27.49 o                         
  -7   6   7         53.21         63.91         8.59 o                         
  -6   6   7        398.83        416.78        19.87 o                         
  -5   6   7       1387.11       1273.04        53.94 o                         
  -4   6   7        986.69        911.29        51.80 o                         
  -3   6   7       1847.61       1863.68        55.30 o                         
  -2   6   7         48.03         91.62        28.65 o                         
  -1   6   7       1088.34       1077.75        53.89 o                         
   0   6   7         15.36         28.48         7.58 o                         
   1   6   7       5447.07       5879.87       161.41 o                         
   2   6   7          2.97          8.43         7.77 o                         
   3   6   7         67.23        111.18        28.96 o                         
   4   6   7       1405.83       1553.47        50.63 o                         
   5   6   7        378.23        320.64        20.21 o                         
   6   6   7        694.99        771.46        41.64 o                         
   7   6   7        492.04        603.86        51.14 o                         
   8   6   7        108.87        130.35        38.57 o                         
   9   6   7        117.30         75.76        20.43 o                         
  10   6   7          7.76          8.89        10.71 o                         
  11   6   7         17.91         27.27        17.34 o                         
  12   6   7        164.49        132.11        22.75 o                         
 -13   7   7          7.42          0.00         9.66 o                         
 -12   7   7          6.29          8.35        10.31 o                         
 -11   7   7         68.52         59.57        16.43 o                         
 -10   7   7        291.02        289.32        41.65 o                         
  -9   7   7        707.22        772.91        53.45 o                         
  -8   7   7         23.56         25.49         8.71 o                         
  -7   7   7        598.32        605.22        25.91 o                         
  -6   7   7        396.74        444.19        19.52 o                         
  -5   7   7       8409.92       8231.02       203.41 o                         
  -4   7   7         12.54          8.79         7.03 o                         
  -3   7   7       1341.47       1322.12        72.78 o                         
  -2   7   7       2240.05       2451.56        80.46 o                         
  -1   7   7       2818.81       2900.93       110.99 o                         
   0   7   7       1024.84       1133.37        50.80 o                         
   1   7   7       1001.44       1082.83        41.55 o                         
   2   7   7        376.21        300.25        21.33 o                         
   3   7   7         37.43         78.17        15.77 o                         
   4   7   7         42.18         51.10         9.78 o                         
   5   7   7        221.91        192.80        18.07 o                         
   6   7   7        540.45        524.93        54.90 o                         
   7   7   7         78.59         57.69        20.14 o                         
   8   7   7        117.62        109.66        23.62 o                         
   9   7   7         95.73         93.04        22.04 o                         
  10   7   7        205.49        193.21        26.57 o                         
  11   7   7         36.89         16.35        13.81 o                         
 -13   8   7        155.17        144.41        32.23 o                         
 -12   8   7        267.06        249.76        26.57 o                         
 -11   8   7         88.16         88.07        15.29 o                         
 -10   8   7         15.76         24.17        12.49 o                         
  -9   8   7       1274.30       1095.37        70.07 o                         
  -8   8   7         47.70         23.18        12.47 o                         
  -7   8   7         20.86         17.69         8.89 o                         
  -6   8   7        453.96        492.82        29.45 o                         
  -5   8   7        565.42        576.21        30.38 o                         
  -4   8   7       2808.23       2695.27        69.85 o                         
  -3   8   7         24.73         14.39         7.13 o                         
  -2   8   7       4510.45       4367.44       127.61 o                         
  -1   8   7        243.62        284.61        22.61 o                         
   0   8   7        192.02        240.77        27.04 o                         
   1   8   7        513.40        539.62        33.23 o                         
   2   8   7        104.89         73.03        13.86 o                         
   3   8   7         98.75        107.68        13.13 o                         
   4   8   7         45.70         41.14        10.40 o                         
   5   8   7         19.07         24.75         9.47 o                         
   6   8   7        147.58        191.13        23.21 o                         
   7   8   7        194.54        183.98        38.34 o                         
   8   8   7         38.28         62.80        18.50 o                         
   9   8   7         39.72         50.46        17.60 o                         
  10   8   7        748.59        634.07        56.49 o                         
  11   8   7         34.62         44.00        21.09 o                         
 -12   9   7          3.59         -6.84         8.47 o                         
 -11   9   7        300.10        310.33        30.90 o                         
 -10   9   7        130.01        137.99        22.49 o                         
  -9   9   7        113.31        114.64        17.43 o                         
  -8   9   7        760.43        713.40        40.54 o                         
  -7   9   7         38.02         31.70         7.41 o                         
  -6   9   7         76.69         59.24        13.50 o                         
  -5   9   7        235.22        291.01        21.83 o                         
  -4   9   7         15.85         18.04         6.24 o                         
  -3   9   7       1031.37        970.58        35.14 o                         
  -2   9   7        941.96        941.38        53.28 o                         
  -1   9   7       2204.95       2068.64        91.37 o                         
   0   9   7       1773.77       1820.43       116.87 o                         
   1   9   7        397.60        395.45        25.43 o                         
   2   9   7         71.62         73.75        11.16 o                         
   3   9   7          0.45          4.13         6.21 o                         
   4   9   7        641.86        558.69        29.64 o                         
   5   9   7         17.77         33.63        10.28 o                         
   6   9   7         37.05         25.39        17.63 o                         
   7   9   7        122.44        105.48        23.59 o                         
   8   9   7         86.18         51.26        29.96 o                         
   9   9   7        777.96        707.55        79.65 o                         
  10   9   7         64.55         42.55        14.04 o                         
  11   9   7        189.60        199.38        44.35 o                         
 -12  10   7        134.27        145.34        18.07 o                         
 -11  10   7         36.91         45.64        14.51 o                         
 -10  10   7        314.89        283.27        24.53 o                         
  -9  10   7         26.69         26.58        14.27 o                         
  -8  10   7         38.79         29.00        13.44 o                         
  -7  10   7        775.83        819.24        46.90 o                         
  -6  10   7        143.05        147.01        15.28 o                         
  -5  10   7         59.56         79.98        13.13 o                         
  -4  10   7        210.50        176.84        20.09 o                         
  -3  10   7        164.06        158.53        14.06 o                         
  -2  10   7        672.93        629.20        44.55 o                         
  -1  10   7        749.85        609.63        44.90 o                         
   0  10   7        316.23        275.10        29.28 o                         
   1  10   7        141.68        147.75        16.42 o                         
   2  10   7         17.29         31.38         8.89 o                         
   3  10   7        330.15        290.20        24.52 o                         
   4  10   7         76.12        103.42        14.29 o                         
   5  10   7       2121.61       2173.43        77.61 o                         
   6  10   7         80.18         81.48        16.99 o                         
   7  10   7          6.16         20.77        13.01 o                         
   8  10   7         62.63         49.81        18.27 o                         
   9  10   7         18.60         30.83        21.77 o                         
  10  10   7        150.16        186.46        35.08 o                         
 -12  11   7         95.33         74.72        18.45 o                         
 -11  11   7         58.55         65.78        22.90 o                         
 -10  11   7         19.89          1.95        10.07 o                         
  -9  11   7        187.29        178.59        25.75 o                         
  -8  11   7        219.49        225.57        29.05 o                         
  -7  11   7        321.06        314.19        29.61 o                         
  -6  11   7        200.20        231.55        56.30 o                         
  -5  11   7         17.83         23.26         7.96 o                         
  -4  11   7        361.15        353.17        29.21 o                         
  -3  11   7        942.46       1006.60        61.87 o                         
  -2  11   7         23.29         32.47        12.16 o                         
  -1  11   7       1843.06       1928.17        91.68 o                         
   0  11   7        972.90        966.92        43.48 o                         
   1  11   7        320.98        280.22        23.20 o                         
   2  11   7        900.74        847.88        42.40 o                         
   3  11   7         64.83         59.52        14.35 o                         
   4  11   7        720.04        641.99        50.49 o                         
   5  11   7        983.42        921.90        65.77 o                         
   6  11   7        183.69        195.26        34.70 o                         
   7  11   7        534.64        518.43        39.55 o                         
   8  11   7         10.67          5.70        10.01 o                         
   9  11   7        518.72        371.34        52.07 o                         
  10  11   7          3.88         -3.84        12.35 o                         
 -11  12   7        152.30        157.55        19.29 o                         
 -10  12   7        150.27        167.53        22.61 o                         
  -9  12   7        255.72        225.64        38.46 o                         
  -8  12   7        290.15        252.61        29.75 o                         
  -7  12   7       1468.25       1694.55       114.71 o                         
  -6  12   7         11.50         24.85        14.79 o                         
  -5  12   7        448.17        413.33        40.95 o                         
  -4  12   7        106.27         97.30        27.33 o                         
  -3  12   7          1.66          5.17        12.73 o                         
  -2  12   7         48.64         41.15         9.84 o                         
  -1  12   7         59.23         62.33        11.39 o                         
   0  12   7         37.36         26.09         8.95 o                         
   1  12   7        510.59        500.01        32.19 o                         
   2  12   7        154.85        159.12        17.01 o                         
   3  12   7        824.19        751.70        42.35 o                         
   4  12   7         17.61          6.76        13.73 o                         
   5  12   7        615.36        694.56        78.71 o                         
   6  12   7        818.62        828.22        63.79 o                         
   7  12   7        129.70         48.05        18.34 o                         
   8  12   7        412.78        461.31        39.58 o                         
   9  12   7          4.08         -4.62        16.27 o                         
  10  12   7        283.58        293.49        19.39 o                         
 -11  13   7         66.69         77.01        12.95 o                         
 -10  13   7        236.93        241.06        29.07 o                         
  -9  13   7         45.70         31.90        10.88 o                         
  -8  13   7         92.96        118.92        31.48 o                         
  -7  13   7        247.11        241.27        26.31 o                         
  -6  13   7        191.78        257.98        32.69 o                         
  -5  13   7         19.26         22.86        19.84 o                         
  -4  13   7        122.68        124.03        22.85 o                         
  -3  13   7         41.82         43.11        25.39 o                         
  -2  13   7         22.66         31.19        11.26 o                         
  -1  13   7         65.14         75.47        13.84 o                         
   0  13   7        375.07        325.40        25.84 o                         
   1  13   7         25.56         16.02         9.08 o                         
   2  13   7        619.88        670.80        54.69 o                         
   3  13   7        103.62         74.57        21.27 o                         
   4  13   7        203.02        235.99        33.44 o                         
   5  13   7        329.39        366.26        56.71 o                         
   6  13   7         17.37         19.22        14.36 o                         
   7  13   7        689.43        652.75        54.01 o                         
   8  13   7         86.64         83.55        13.70 o                         
   9  13   7        209.95        214.18        33.06 o                         
 -10  14   7         67.27         58.38        13.75 o                         
  -9  14   7        352.94        306.14        20.10 o                         
  -8  14   7         16.21         17.63         8.38 o                         
  -7  14   7         38.31         44.85        12.55 o                         
  -6  14   7         33.58         41.97        13.16 o                         
  -5  14   7        282.26        278.81        33.93 o                         
  -4  14   7        108.59        180.27        44.96 o                         
  -3  14   7        112.86        105.40        22.27 o                         
  -2  14   7        532.50        533.73        47.68 o                         
  -1  14   7        141.07        137.77        24.98 o                         
   0  14   7         49.38         45.89        18.57 o                         
   1  14   7       2369.17       2529.21       119.38 o                         
   2  14   7        384.31        354.62        40.18 o                         
   3  14   7        600.38        653.96        54.80 o                         
   4  14   7        145.27        116.20        24.45 o                         
   5  14   7         54.02         61.63        20.42 o                         
   6  14   7        135.64        156.95        26.24 o                         
   7  14   7        520.04        605.56        44.76 o                         
   8  14   7        292.69        232.63        34.38 o                         
   9  14   7         37.56         41.83        12.87 o                         
  -9  15   7         23.97         23.72        10.15 o                         
  -8  15   7        245.36        233.39        18.38 o                         
  -7  15   7         53.23         50.72        12.07 o                         
  -6  15   7         36.60         64.10        16.75 o                         
  -5  15   7        547.98        511.70        46.71 o                         
  -4  15   7         23.09         15.25        24.55 o                         
  -3  15   7        367.58        392.19        64.96 o                         
  -2  15   7          1.57          0.29        15.39 o                         
  -1  15   7        623.53        625.40        51.31 o                         
   0  15   7        816.86        956.90        65.80 o                         
   1  15   7        164.50        182.42        29.14 o                         
   2  15   7        544.76        451.95        51.13 o                         
   3  15   7        207.57        222.70        32.63 o                         
   4  15   7         93.86         67.43        27.01 o                         
   5  15   7        538.89        568.59        40.14 o                         
   6  15   7         21.83         27.46        14.90 o                         
   7  15   7       1471.53       1657.90        76.20 o                         
   8  15   7          4.02         -2.78         8.00 o                         
  -9  16   7        277.19        281.85        23.45 o                         
  -8  16   7          0.27          1.17         6.79 o                         
  -7  16   7        295.33        269.84        22.63 o                         
  -6  16   7         17.22         18.72        10.99 o                         
  -5  16   7        362.82        379.23        73.90 o                         
  -4  16   7        494.22        528.01       109.11 o                         
  -3  16   7         44.41         62.51        20.90 o                         
  -2  16   7        125.86        108.88        56.15 o                         
  -1  16   7         19.07         18.74        11.92 o                         
   0  16   7        430.76        440.87        43.03 o                         
   1  16   7        190.05        111.09        24.75 o                         
   2  16   7        104.01         73.49        20.72 o                         
   3  16   7         54.15         75.24        24.24 o                         
   4  16   7         10.14          9.52        10.31 o                         
   5  16   7        127.20        106.58        16.79 o                         
   6  16   7         49.84         73.75        16.01 o                         
   7  16   7        229.82        218.11        25.44 o                         
  -8  17   7        316.06        291.28        24.61 o                         
  -7  17   7          5.75          7.44         8.35 o                         
  -6  17   7        161.17        192.97        23.99 o                         
  -5  17   7        264.60        302.48        26.36 o                         
  -4  17   7        179.40        188.04        69.54 o                         
  -3  17   7        467.46        547.83        45.80 o                         
  -2  17   7         14.15         24.15        15.95 o                         
  -1  17   7        397.89        403.40        32.27 o                         
   0  17   7        152.39        164.38        26.88 o                         
   1  17   7        156.13        158.81        26.06 o                         
   2  17   7        163.06        186.31        22.09 o                         
   3  17   7        126.26        116.05        27.58 o                         
   4  17   7        302.26        380.45        28.73 o                         
   5  17   7        236.53        253.87        21.88 o                         
   6  17   7        206.04        243.30        23.35 o                         
  -7  18   7        436.25        452.94        58.22 o                         
  -6  18   7         56.79         43.59        12.55 o                         
  -5  18   7        269.23        272.35        22.72 o                         
  -4  18   7        643.37        718.30        38.75 o                         
  -3  18   7         75.39         55.13        12.89 o                         
  -2  18   7        425.38        488.74        63.94 o                         
  -1  18   7         53.20         35.45        15.28 o                         
   0  18   7        818.25        826.83        44.33 o                         
   1  18   7         97.23        120.33        20.33 o                         
   2  18   7         32.57         22.20        13.32 o                         
   3  18   7       1079.69       1113.64        50.39 o                         
   4  18   7          2.16          1.14         8.20 o                         
   5  18   7        419.02        457.91        25.67 o                         
  -5  19   7         54.44         60.34        18.71 o                         
  -4  19   7         42.64         47.50         9.95 o                         
  -3  19   7        531.60        521.92        74.89 o                         
  -2  19   7          3.55         12.58         9.98 o                         
  -1  19   7        333.46        394.82        33.69 o                         
   0  19   7         36.71         37.45        10.06 o                         
   1  19   7         75.72         82.40         9.81 o                         
   2  19   7        137.44        155.38        17.77 o                         
   3  19   7         36.70         40.75         8.41 o                         
   4  19   7        567.53        576.82        28.11 o                         
  -3  20   7         29.28         22.81         8.73 o                         
  -2  20   7        300.48        284.86        27.09 o                         
  -1  20   7          7.56          7.94         8.12 o                         
   0  20   7        136.88        152.23        14.00 o                         
   1  20   7         83.53        107.20        12.13 o                         
   2  20   7         82.65         86.13        13.17 o                         
 -14   0   8       2573.05       2663.33       141.55 o                         
 -13   0   8        311.89        274.38        29.98 o                         
 -12   0   8       1751.84       1831.20        66.42 o                         
 -11   0   8       2230.97       2494.99        83.44 o                         
 -10   0   8       5374.84       5366.98       162.00 o                         
  -9   0   8       9098.60       9309.85       241.24 o                         
  -8   0   8        571.68        534.28        28.44 o                         
  -7   0   8       2099.95       1946.45        64.79 o                         
  -6   0   8       1362.89       1207.85        68.10 o                         
  -5   0   8       1712.72       1553.65        63.65 o                         
  -4   0   8      37566.75      38393.29      1102.07 o                         
  -3   0   8        894.10        931.40       110.94 o                         
  -2   0   8      44637.71      42934.87      1216.37 o                         
  -1   0   8      16331.22      18701.29      1041.56 o                         
   0   0   8      34269.52      38883.80      1845.09 o                         
   1   0   8      19740.73      22209.33       907.46 o                         
   2   0   8        470.72        483.30        33.93 o                         
   3   0   8      23015.42      26694.15       775.91 o                         
   4   0   8       7175.49       8268.74       270.99 o                         
   5   0   8      13153.64      14822.95       370.32 o                         
   6   0   8        684.58        763.39        82.64 o                         
   7   0   8       6061.72       6234.68       677.27 o                         
   8   0   8       9356.40       7741.86       399.65 o                         
   9   0   8        667.95        582.77        77.30 o                         
  10   0   8       5375.32       4299.26       207.06 o                         
  11   0   8        440.13        329.92        47.68 o                         
  12   0   8       1834.25       1707.92       103.06 o                         
 -14   1   8          0.90          8.81         7.55 o                         
 -13   1   8       2820.67       2970.38        76.28 o                         
 -12   1   8       1840.85       1964.05        52.20 o                         
 -11   1   8       2554.92       2568.29        60.18 o                         
 -10   1   8       7844.73       8169.62       133.21 o                         
  -9   1   8       1637.53       1688.66        37.96 o                         
  -8   1   8       5050.72       4871.10        77.42 o                         
  -7   1   8        355.95        377.98        15.25 o                         
  -6   1   8       2981.48       2778.79        82.57 o                         
  -5   1   8       9345.68       8709.50       178.88 o                         
  -4   1   8       6088.88       5989.03       166.90 o                         
  -3   1   8      25533.06      23831.68       488.13 o                         
  -2   1   8       5017.88       5077.58       148.15 o                         
  -1   1   8      62278.51      67543.44      1891.12 o                         
   0   1   8      26644.44      28753.26       790.50 o                         
   1   1   8       1951.23       1925.23        64.16 o                         
   2   1   8       1890.72       1841.71        55.82 o                         
   3   1   8        322.47        395.88        24.56 o                         
   4   1   8      11835.65      12296.88       271.38 o                         
   5   1   8       4592.77       5201.05       155.47 o                         
   6   1   8       4370.53       4678.89       148.08 o                         
   7   1   8       3881.88       3944.44       301.54 o                         
   8   1   8        384.27        315.86        44.41 o                         
   9   1   8       8036.13       6703.88       251.26 o                         
  10   1   8         42.55         41.24        14.20 o                         
  11   1   8       4057.23       3132.69       131.03 o                         
  12   1   8       1371.23       1172.19       102.47 o                         
 -14   2   8       1941.77       2308.00       131.94 o                         
 -13   2   8         89.63        104.97        13.83 o                         
 -12   2   8       1885.13       1998.03        48.26 o                         
 -11   2   8       1286.84       1432.48        38.52 o                         
 -10   2   8       1812.92       1978.30        47.35 o                         
  -9   2   8       6916.19       7034.63       102.02 o                         
  -8   2   8       1709.09       1683.07        36.60 o                         
  -7   2   8       5837.82       5694.46        94.36 o                         
  -6   2   8      10939.23      10491.94       247.99 o                         
  -5   2   8       5015.98       4268.50        90.80 o                         
  -4   2   8      25293.43      25020.71       516.71 o                         
  -3   2   8         99.80        106.13        15.22 o                         
  -2   2   8      47238.74      48014.41      1872.38 o                         
  -1   2   8       5771.53       5490.62       182.57 o                         
   0   2   8      26051.22      28549.43       819.86 o                         
   1   2   8      20185.60      22595.05      1205.11 o                         
   2   2   8        380.80        509.27        35.45 o                         
   3   2   8      11823.72      12748.71       289.99 o                         
   4   2   8        158.56        138.51        16.11 o                         
   5   2   8      12504.34      13060.26       288.92 o                         
   6   2   8        968.80       1067.86        55.78 o                         
   7   2   8       3825.54       3807.59       261.54 o                         
   8   2   8       3958.50       3729.48       163.69 o                         
   9   2   8          8.88         12.13        15.44 o                         
  10   2   8       2005.97       1626.38        71.08 o                         
  11   2   8        383.24        386.70        28.21 o                         
  12   2   8       1813.15       1589.86        68.83 o                         
 -14   3   8         18.37         23.64        15.01 o                         
 -13   3   8       3380.95       3521.00        92.50 o                         
 -12   3   8        653.09        690.67        27.08 o                         
 -11   3   8       2425.07       2523.81        54.98 o                         
 -10   3   8      10724.47      11248.90       174.17 o                         
  -9   3   8        834.52        799.60        24.76 o                         
  -8   3   8      11323.49      10890.66       150.41 o                         
  -7   3   8        101.66         92.06         9.29 o                         
  -6   3   8       7271.30       7190.33       207.64 o                         
  -5   3   8       5461.00       4890.83        92.69 o                         
  -4   3   8       1624.74       1759.07        50.18 o                         
  -3   3   8       9885.94       9578.62       294.49 o                         
  -2   3   8         69.19         58.63        10.55 o                         
  -1   3   8      20398.27      19282.76       461.22 o                         
   0   3   8      18512.31      19837.79       473.62 o                         
   1   3   8      15217.93      17378.38       559.46 o                         
   2   3   8      11446.16      12339.38       376.48 o                         
   3   3   8        194.26        232.51        28.68 o                         
   4   3   8      10541.03      10563.78       240.21 o                         
   5   3   8       2200.73       2266.21        60.71 o                         
   6   3   8       4596.46       4841.89       130.52 o                         
   7   3   8       9682.02       9337.06       479.87 o                         
   8   3   8       1265.75       1158.80        78.46 o                         
   9   3   8      10194.56       9093.30       758.06 o                         
  10   3   8        457.89        325.63        47.11 o                         
  11   3   8       1911.43       1688.13        65.93 o                         
  12   3   8       1147.60       1048.28        40.50 o                         
 -13   4   8        141.57        154.84        17.30 o                         
 -12   4   8       3285.87       3378.19        84.67 o                         
 -11   4   8       2680.59       2836.64        71.51 o                         
 -10   4   8        727.81        704.33        28.58 o                         
  -9   4   8       9936.89      10237.69       150.69 o                         
  -8   4   8        416.05        414.41        18.61 o                         
  -7   4   8       6931.89       6601.24       144.98 o                         
  -6   4   8       4050.70       3834.73        65.09 o                         
  -5   4   8       5076.51       4646.88        88.99 o                         
  -4   4   8       9407.30       8946.16       152.72 o                         
  -3   4   8        105.36         88.32        33.75 o                         
  -2   4   8      17916.18      17912.65       525.35 o                         
  -1   4   8        158.69        154.07        15.85 o                         
   0   4   8      12074.02      12060.04       394.92 o                         
   1   4   8      31036.14      33604.52       810.00 o                         
   2   4   8        222.48        246.94        22.00 o                         
   3   4   8      25144.04      27669.19       662.28 o                         
   4   4   8         43.26         78.22        11.25 o                         
   5   4   8       7985.28       8197.89       148.23 o                         
   6   4   8       4972.69       5112.43       133.27 o                         
   7   4   8       3332.44       3086.84       172.09 o                         
   8   4   8       6917.51       6298.74       299.75 o                         
   9   4   8         18.34         40.64        16.61 o                         
  10   4   8       3266.46       2707.05       108.17 o                         
  11   4   8        390.21        313.83        29.70 o                         
  12   4   8       1262.38       1274.18        78.70 o                         
 -13   5   8       2152.57       2274.34        93.04 o                         
 -12   5   8        699.79        725.39        60.71 o                         
 -11   5   8       2751.39       2815.38       119.06 o                         
 -10   5   8       5172.20       5481.12       179.74 o                         
  -9   5   8        166.36        182.28        18.03 o                         
  -8   5   8      14228.38      13765.98       253.59 o                         
  -7   5   8       1174.43       1154.51        42.90 o                         
  -6   5   8       8748.94       8198.93       134.31 o                         
  -5   5   8       9078.76       8772.72       329.69 o                         
  -4   5   8       1939.26       1831.32        67.31 o                         
  -3   5   8      11598.03      11260.30       489.77 o                         
  -2   5   8       1940.97       1994.73        89.66 o                         
  -1   5   8       6254.45       5987.23       163.61 o                         
   0   5   8       1258.74       1111.20        41.42 o                         
   1   5   8       3823.48       3473.53       113.26 o                         
   2   5   8       4735.60       4553.02       166.43 o                         
   3   5   8       4699.40       4923.77       181.96 o                         
   4   5   8       7586.22       7402.49       159.57 o                         
   5   5   8       2170.12       2117.68        60.89 o                         
   6   5   8       2240.18       2167.27        75.60 o                         
   7   5   8       9434.45       9220.70       776.05 o                         
   8   5   8        103.51         53.46        31.16 o                         
   9   5   8       7945.51       7083.65       357.67 o                         
  10   5   8       1430.64       1472.70       112.12 o                         
  11   5   8       1111.77       1083.33        83.82 o                         
  12   5   8        709.23        685.36        50.58 o                         
 -13   6   8         78.87         92.61        15.99 o                         
 -12   6   8       3006.25       3201.37       160.08 o                         
 -11   6   8       1375.98       1432.72        63.90 o                         
 -10   6   8       1262.48       1229.28        69.04 o                         
  -9   6   8       5357.57       5717.69       240.11 o                         
  -8   6   8       1481.36       1573.45        55.13 o                         
  -7   6   8       7091.50       7263.13       142.84 o                         
  -6   6   8       4040.70       3788.18        73.02 o                         
  -5   6   8       4258.20       3955.60        87.10 o                         
  -4   6   8      15012.39      15694.92       548.98 o                         
  -3   6   8        460.28        489.90        37.93 o                         
  -2   6   8      12590.44      12883.07       391.77 o                         
  -1   6   8       2049.32       1901.23        82.74 o                         
   0   6   8      18993.11      19838.96       474.55 o                         
   1   6   8      18610.74      19545.93       546.00 o                         
   2   6   8       5335.59       5773.47       164.07 o                         
   3   6   8       7575.03       7277.68       201.57 o                         
   4   6   8        129.94        125.30        13.73 o                         
   5   6   8       4745.36       4627.72       218.51 o                         
   6   6   8       4618.94       4817.23       117.54 o                         
   7   6   8       2197.07       2224.31       110.95 o                         
   8   6   8       6720.51       5771.82       316.73 o                         
   9   6   8          3.14         36.46        24.93 o                         
  10   6   8       2208.14       2079.51       138.70 o                         
  11   6   8        883.17        920.46        72.98 o                         
 -13   7   8       1934.16       1961.34        79.84 o                         
 -12   7   8       2045.49       2038.68        71.02 o                         
 -11   7   8       3111.04       3188.20       107.48 o                         
 -10   7   8       3321.42       3474.68       193.37 o                         
  -9   7   8        803.59        710.94        69.92 o                         
  -8   7   8       9026.08       9335.77       300.64 o                         
  -7   7   8        318.89        302.67        20.29 o                         
  -6   7   8       8052.57       7840.88       139.56 o                         
  -5   7   8       2542.27       2283.88        57.52 o                         
  -4   7   8        631.96        625.80        24.70 o                         
  -3   7   8       8576.48       7867.69       516.98 o                         
  -2   7   8        257.60        286.93        23.52 o                         
  -1   7   8      12886.88      13131.14       402.81 o                         
   0   7   8       6206.39       6608.40       175.49 o                         
   1   7   8       4077.10       4412.65       132.34 o                         
   2   7   8       3286.47       3557.29       111.34 o                         
   3   7   8       1953.06       1848.21        57.35 o                         
   4   7   8       6087.80       6197.64       138.18 o                         
   5   7   8       4164.71       4409.91       107.72 o                         
   6   7   8       3276.80       3320.38       169.98 o                         
   7   7   8      12700.51      12253.36       852.48 o                         
   8   7   8        116.44         86.75        36.05 o                         
   9   7   8       9173.70       7555.97       336.15 o                         
  10   7   8        846.36        663.11        47.53 o                         
  11   7   8       1800.13       1586.38        98.70 o                         
 -13   8   8        245.50        248.92        30.56 o                         
 -12   8   8       1591.30       1597.26        71.27 o                         
 -11   8   8       1444.91       1453.87       121.44 o                         
 -10   8   8       1679.82       1647.54       164.69 o                         
  -9   8   8       3602.46       3472.56       136.26 o                         
  -8   8   8        470.98        476.53        33.00 o                         
  -7   8   8       4497.65       4558.34       108.59 o                         
  -6   8   8       4572.89       4406.24       106.14 o                         
  -5   8   8       3602.41       3216.72        77.95 o                         
  -4   8   8       9907.55       9583.67       194.43 o                         
  -3   8   8         56.18         65.12         9.93 o                         
  -2   8   8      12223.19      12011.06       307.25 o                         
  -1   8   8       4893.18       4774.64       141.33 o                         
   0   8   8       2867.59       2746.49       112.81 o                         
   1   8   8       5994.78       6248.98       169.99 o                         
   2   8   8        113.16        106.93        12.72 o                         
   3   8   8       4729.33       4393.02       128.59 o                         
   4   8   8         30.24         48.66         9.76 o                         
   5   8   8      11183.09      11271.67       228.89 o                         
   6   8   8       6127.86       6162.03       254.60 o                         
   7   8   8        950.11        956.31       154.16 o                         
   8   8   8       5303.02       4616.63       183.45 o                         
   9   8   8        311.82        315.72        36.15 o                         
  10   8   8       1914.86       1927.61        99.25 o                         
  11   8   8        598.23        596.02        49.79 o                         
 -12   9   8        578.78        625.71        38.37 o                         
 -11   9   8       1460.93       1415.26        59.75 o                         
 -10   9   8       3349.75       2904.82       198.14 o                         
  -9   9   8        110.77        112.28        20.36 o                         
  -8   9   8       5775.00       5752.76       166.97 o                         
  -7   9   8        935.46        897.20        55.84 o                         
  -6   9   8       4573.51       4747.24       113.49 o                         
  -5   9   8       1921.80       1779.31        54.97 o                         
  -4   9   8       1386.21       1256.43        59.30 o                         
  -3   9   8      16952.88      16263.13       373.80 o                         
  -2   9   8         26.92         35.52         8.90 o                         
  -1   9   8       8945.22       8619.99       271.42 o                         
   0   9   8       7710.13       7339.06       253.34 o                         
   1   9   8       1316.14       1341.21        80.80 o                         
   2   9   8       2206.85       2011.78        65.25 o                         
   3   9   8         86.39        120.69        17.87 o                         
   4   9   8       4543.58       4166.47       106.17 o                         
   5   9   8       1169.94       1174.99        43.62 o                         
   6   9   8       1491.95       1598.99        91.26 o                         
   7   9   8       4513.28       4378.23       177.08 o                         
   8   9   8        495.33        472.73        68.65 o                         
   9   9   8       5088.03       4630.63       253.34 o                         
  10   9   8       1134.68       1170.59        48.92 o                         
 -12  10   8       1076.98       1110.83        76.75 o                         
 -11  10   8        731.96        682.59        42.66 o                         
 -10  10   8        704.29        618.64        45.72 o                         
  -9  10   8       4151.94       3851.35       525.94 o                         
  -8  10   8         69.51         95.52        27.49 o                         
  -7  10   8       1851.35       1959.64        77.18 o                         
  -6  10   8       2164.90       2234.19        65.63 o                         
  -5  10   8       4123.10       4172.92       113.85 o                         
  -4  10   8       6560.79       6481.80       161.15 o                         
  -3  10   8         12.65         31.71         8.27 o                         
  -2  10   8      14821.85      14424.24       521.46 o                         
  -1  10   8       3579.87       3329.33       526.68 o                         
   0  10   8       3702.93       3662.78       143.50 o                         
   1  10   8       8061.42       7998.82       213.84 o                         
   2  10   8        830.43        767.80        41.29 o                         
   3  10   8      12559.75      11831.91       260.74 o                         
   4  10   8        129.44        122.49        15.23 o                         
   5  10   8       6489.55       6693.72       244.94 o                         
   6  10   8       3903.53       4022.62       189.53 o                         
   7  10   8       3859.45       3878.00       160.95 o                         
   8  10   8       2101.84       1830.80       138.92 o                         
   9  10   8          4.17         27.88        19.69 o                         
  10  10   8       1733.48       1861.47        75.74 o                         
 -12  11   8        801.64        769.78        55.74 o                         
 -11  11   8        730.63        710.08        70.23 o                         
 -10  11   8       1758.01       1677.39       117.64 o                         
  -9  11   8         99.19         88.90        16.38 o                         
  -8  11   8       5603.45       5602.78       201.21 o                         
  -7  11   8         75.23         84.18        16.48 o                         
  -6  11   8       3439.87       3500.32       117.85 o                         
  -5  11   8       2005.31       2029.47        68.12 o                         
  -4  11   8        496.52        408.82        32.00 o                         
  -3  11   8       6164.76       6059.93       251.29 o                         
  -2  11   8         12.90         46.00        22.39 o                         
  -1  11   8       8055.50       7779.26       985.42 o                         
   0  11   8       2593.54       2627.79        84.14 o                         
   1  11   8        177.87        181.90        29.27 o                         
   2  11   8       6171.29       5910.07       154.73 o                         
   3  11   8         44.07         58.19        11.93 o                         
   4  11   8       6658.95       6700.52       195.82 o                         
   5  11   8       1929.28       2103.58       118.61 o                         
   6  11   8       3132.70       3335.69       142.14 o                         
   7  11   8       3895.12       4126.11       138.04 o                         
   8  11   8         84.25         69.04        29.39 o                         
   9  11   8       2753.03       2540.00       152.37 o                         
  10  11   8        520.62        524.36        30.96 o                         
 -11  12   8        480.02        460.29        32.40 o                         
 -10  12   8        146.26        144.03        20.64 o                         
  -9  12   8       3199.15       3108.74       102.58 o                         
  -8  12   8        433.67        361.22        35.32 o                         
  -7  12   8       1552.04       1465.76        64.01 o                         
  -6  12   8        999.10       1121.11        56.46 o                         
  -5  12   8        668.72        732.93        49.86 o                         
  -4  12   8       6360.25       6606.62       188.48 o                         
  -3  12   8         56.90         72.58        14.22 o                         
  -2  12   8       6237.34       6226.31       176.82 o                         
  -1  12   8        386.52        389.55        28.05 o                         
   0  12   8       2856.11       2673.39       109.89 o                         
   1  12   8       8598.98       8609.18       233.52 o                         
   2  12   8        139.93        137.71        20.74 o                         
   3  12   8       7219.17       7012.59       202.31 o                         
   4  12   8        824.61        828.35        47.96 o                         
   5  12   8       2976.03       2961.13       132.99 o                         
   6  12   8        740.49        820.16        48.50 o                         
   7  12   8       1439.03       1560.59        77.26 o                         
   8  12   8       1715.51       1468.38       110.05 o                         
   9  12   8          9.14          3.91        12.60 o                         
 -10  13   8        942.39        859.73        48.07 o                         
  -9  13   8         57.69         58.71        12.06 o                         
  -8  13   8       2415.60       2394.35        72.62 o                         
  -7  13   8         59.79         62.73        13.89 o                         
  -6  13   8       3169.04       3374.95       166.36 o                         
  -5  13   8       3611.27       3757.59       123.77 o                         
  -4  13   8         46.48         60.50        13.88 o                         
  -3  13   8       4763.77       4962.14       273.41 o                         
  -2  13   8        257.33        327.60        50.51 o                         
  -1  13   8       8685.02       8809.15       299.95 o                         
   0  13   8       1260.72       1211.73        75.36 o                         
   1  13   8       1157.71        944.94        66.39 o                         
   2  13   8       6043.78       5632.30       212.58 o                         
   3  13   8        190.30        195.40        23.54 o                         
   4  13   8       2864.00       2894.55       166.56 o                         
   5  13   8        859.28        903.58        61.89 o                         
   6  13   8       1106.19       1072.70        85.71 o                         
   7  13   8       2310.04       2219.21       108.08 o                         
   8  13   8        125.44        108.17        26.39 o                         
   9  13   8       1803.21       1762.20       171.05 o                         
 -10  14   8        232.86        224.51        25.19 o                         
  -9  14   8       1066.82       1039.75        57.37 o                         
  -8  14   8        276.02        241.81        26.82 o                         
  -7  14   8        790.00        805.75        43.23 o                         
  -6  14   8        265.05        273.83        23.34 o                         
  -5  14   8       1050.86       1056.35        63.74 o                         
  -4  14   8       4106.13       4265.90       167.99 o                         
  -3  14   8        145.32        152.73        39.79 o                         
  -2  14   8       4423.20       4401.63       141.45 o                         
  -1  14   8        991.22        872.09        62.50 o                         
   0  14   8       4995.41       4994.41       193.78 o                         
   1  14   8       4205.18       4109.33       168.05 o                         
   2  14   8       1219.93       1314.94        79.82 o                         
   3  14   8       5958.65       5926.38       176.40 o                         
   4  14   8        428.05        375.78        40.05 o                         
   5  14   8       3759.47       3925.80       156.07 o                         
   6  14   8        617.64        637.61        96.62 o                         
   7  14   8        421.79        405.88        33.55 o                         
   8  14   8       1514.96       1404.10        89.64 o                         
  -9  15   8         17.84         17.33         8.99 o                         
  -8  15   8       1405.91       1329.32        75.78 o                         
  -7  15   8        782.37        793.33        51.97 o                         
  -6  15   8       1579.19       1877.33        76.38 o                         
  -5  15   8        615.27        700.92       129.60 o                         
  -4  15   8        679.01        644.94        50.41 o                         
  -3  15   8       2284.59       2037.45       148.03 o                         
  -2  15   8         80.21         72.29        22.83 o                         
  -1  15   8       2384.68       2308.33        98.10 o                         
   0  15   8       1873.01       1910.16        99.43 o                         
   1  15   8       1111.98       1057.05        70.19 o                         
   2  15   8       1432.66       1354.98        80.23 o                         
   3  15   8         20.20         23.14        11.96 o                         
   4  15   8       1603.96       1558.07        83.15 o                         
   5  15   8        558.74        598.90        48.82 o                         
   6  15   8        591.28        573.73        58.43 o                         
   7  15   8       1848.42       1990.14        97.48 o                         
  -8  16   8        138.49        138.99        15.19 o                         
  -7  16   8        550.47        566.41        49.83 o                         
  -6  16   8        886.51        835.55        53.63 o                         
  -5  16   8        903.09       1064.64        52.34 o                         
  -4  16   8       1079.55       1187.36        55.81 o                         
  -3  16   8        301.31        339.13        36.08 o                         
  -2  16   8       2479.06       2489.10       113.67 o                         
  -1  16   8       1146.74       1095.59        55.50 o                         
   0  16   8       2522.88       2516.90       116.46 o                         
   1  16   8       2187.00       2031.02       101.43 o                         
   2  16   8        302.70        262.73        26.83 o                         
   3  16   8       2185.93       2233.51       109.86 o                         
   4  16   8          8.03          6.84         9.65 o                         
   5  16   8       1233.58       1361.58        69.12 o                         
   6  16   8        504.67        507.10        35.30 o                         
  -7  17   8        336.24        332.11        28.54 o                         
  -6  17   8        867.14        902.05        52.26 o                         
  -5  17   8        813.68        853.76        50.04 o                         
  -4  17   8       1441.14       1517.51        77.89 o                         
  -3  17   8       1330.67       1291.29        57.33 o                         
  -2  17   8          3.92         13.01        12.71 o                         
  -1  17   8       2547.93       2515.15        90.67 o                         
   0  17   8       1083.07       1065.30        52.52 o                         
   1  17   8        526.94        496.14        41.03 o                         
   2  17   8       1269.85       1282.55        72.01 o                         
   3  17   8         60.93         62.43        17.85 o                         
   4  17   8       1447.04       1358.44        64.49 o                         
   5  17   8        183.78        183.70        21.07 o                         
   6  17   8        896.99        819.53        90.71 o                         
  -6  18   8        393.00        365.96        40.52 o                         
  -5  18   8        520.11        565.44        31.37 o                         
  -4  18   8        582.38        592.01        66.24 o                         
  -3  18   8        109.83        131.03        20.11 o                         
  -2  18   8       1081.92       1144.74        62.45 o                         
  -1  18   8        422.00        368.89        70.06 o                         
   0  18   8        954.31        977.68        56.12 o                         
   1  18   8       1382.19       1295.06        46.45 o                         
   2  18   8        153.20        161.68        17.08 o                         
   3  18   8       1292.90       1240.92        51.02 o                         
   4  18   8         18.18         10.76         6.17 o                         
   5  18   8       1608.31       1489.71        88.14 o                         
  -5  19   8        691.41        686.71        54.51 o                         
  -4  19   8        451.57        435.71        55.43 o                         
  -3  19   8        520.84        564.83        53.77 o                         
  -2  19   8         55.62         52.12        12.49 o                         
  -1  19   8        626.51        550.54        59.53 o                         
   0  19   8        222.01        228.89        16.52 o                         
   1  19   8         85.57        108.71        11.52 o                         
   2  19   8        736.17        700.96        34.38 o                         
   3  19   8          0.61          2.07         4.86 o                         
  -2  20   8        756.53        683.26        52.81 o                         
  -1  20   8        141.48        102.19        13.45 o                         
   0  20   8        459.40        390.82        37.52 o                         
 -13   1   9         48.05         48.23         9.91 o                         
 -12   1   9          0.72          7.00         7.80 o                         
 -11   1   9         90.56         97.11        11.94 o                         
 -10   1   9         19.62         26.73         8.16 o                         
  -9   1   9         59.71         52.87         7.95 o                         
  -8   1   9        326.18        358.78        15.30 o                         
  -7   1   9        232.70        206.15        11.55 o                         
  -6   1   9        879.31        837.07        27.14 o                         
  -5   1   9        140.33        197.01        16.96 o                         
  -4   1   9        647.45        735.94        45.43 o                         
  -3   1   9       2985.76       2869.84        79.00 o                         
  -2   1   9         76.01         91.76        12.57 o                         
  -1   1   9         22.28         62.66        12.03 o                         
   0   1   9         18.71         18.85         6.02 o                         
   1   1   9          9.33         25.06         8.11 o                         
   2   1   9        759.30       1024.99        76.40 o                         
   3   1   9       1238.74       1461.01        51.14 o                         
   4   1   9        212.43        178.40        14.42 o                         
   5   1   9          6.64         14.80         9.07 o                         
   6   1   9       1017.17       1079.60        47.52 o                         
   7   1   9         96.82         89.91        16.10 o                         
   8   1   9         93.67         81.07        22.32 o                         
   9   1   9        138.68        112.96        25.24 o                         
  10   1   9        525.60        389.43        32.15 o                         
  11   1   9         41.56         18.37         8.07 o                         
 -13   2   9          2.59          5.07         8.20 o                         
 -12   2   9        133.77        143.18        12.57 o                         
 -11   2   9         19.74         20.43         7.52 o                         
 -10   2   9        272.19        313.32        17.72 o                         
  -9   2   9          1.46          3.15         6.33 o                         
  -8   2   9        623.29        601.59        20.73 o                         
  -7   2   9       1401.15       1348.75        31.66 o                         
  -6   2   9       2359.77       2170.34        43.20 o                         
  -5   2   9        675.24        643.71        33.53 o                         
  -4   2   9        375.03        310.02        24.01 o                         
  -3   2   9        146.25        154.56        23.36 o                         
  -2   2   9        149.42        200.78        18.27 o                         
  -1   2   9       2162.01       2395.51        96.57 o                         
   0   2   9       5330.34       6453.24       201.27 o                         
   1   2   9        301.67        292.80        21.81 o                         
   2   2   9          6.04         -0.18         6.68 o                         
   3   2   9        388.31        488.78        38.21 o                         
   4   2   9         35.14         23.93         7.18 o                         
   5   2   9          3.80          7.52         7.78 o                         
   6   2   9         78.78         67.91        14.43 o                         
   7   2   9         97.62         78.01        16.56 o                         
   8   2   9        571.37        522.05       105.07 o                         
   9   2   9         16.49         18.55        14.14 o                         
  10   2   9         83.02         68.61        12.46 o                         
  11   2   9         48.76         30.78         8.87 o                         
 -13   3   9        128.95        125.02        12.06 o                         
 -12   3   9          8.48         13.08         7.31 o                         
 -11   3   9        108.30        119.20        11.55 o                         
 -10   3   9         15.32          8.11         7.82 o                         
  -9   3   9        231.31        244.19        14.43 o                         
  -8   3   9          6.75         15.37         6.14 o                         
  -7   3   9       1623.90       1698.43        38.30 o                         
  -6   3   9         27.05         23.29         4.66 o                         
  -5   3   9         20.96         27.01         5.90 o                         
  -4   3   9       1078.27       1027.10        51.02 o                         
  -3   3   9         55.15         38.36        15.19 o                         
  -2   3   9        749.06        774.45        48.27 o                         
  -1   3   9       4042.91       4279.10       124.12 o                         
   0   3   9       2330.73       2945.73       114.03 o                         
   1   3   9        755.13       1027.38        56.15 o                         
   2   3   9        149.89        249.52        63.81 o                         
   3   3   9         11.75         15.94         8.26 o                         
   4   3   9        671.99        715.63        28.43 o                         
   5   3   9        187.40        183.68        16.91 o                         
   6   3   9          4.15          1.61         9.01 o                         
   7   3   9          7.38          0.00        12.83 o                         
   8   3   9          0.33          0.00        14.92 o                         
   9   3   9        384.86        315.68        38.48 o                         
  10   3   9        171.00        136.01        18.16 o                         
  11   3   9         95.03        101.75        13.28 o                         
 -13   4   9         23.62         32.00        12.69 o                         
 -12   4   9          2.08          5.76         8.03 o                         
 -11   4   9         49.51         47.41         9.08 o                         
 -10   4   9        367.17        400.04        22.87 o                         
  -9   4   9        142.70        137.02        12.01 o                         
  -8   4   9        455.87        458.34        20.13 o                         
  -7   4   9        599.07        661.60        28.62 o                         
  -6   4   9         39.19         43.19         6.31 o                         
  -5   4   9         80.09         73.92         7.58 o                         
  -4   4   9        337.76        375.19        23.01 o                         
  -3   4   9        804.13        989.56        78.21 o                         
  -2   4   9        551.39        618.73        34.13 o                         
  -1   4   9        319.26        279.78        22.53 o                         
   0   4   9        761.13        907.66        64.63 o                         
   1   4   9         19.79         30.47        13.89 o                         
   2   4   9       6790.85       7757.93       210.74 o                         
   3   4   9        921.05       1137.21        46.06 o                         
   4   4   9        962.77       1000.23        33.15 o                         
   5   4   9          5.56          9.52         7.21 o                         
   6   4   9         73.18         77.71        13.59 o                         
   7   4   9        424.20        378.44        51.72 o                         
   8   4   9         39.59         27.00        11.75 o                         
   9   4   9        312.88        271.14        34.33 o                         
  10   4   9         63.79         38.09        10.87 o                         
  11   4   9          6.26          8.61         8.41 o                         
 -13   5   9        123.90        128.04        18.23 o                         
 -12   5   9          6.00         12.19        10.10 o                         
 -11   5   9         11.63         23.58        12.98 o                         
 -10   5   9        144.67        137.16        18.47 o                         
  -9   5   9         13.10          2.74        10.43 o                         
  -8   5   9         57.75         44.51        14.12 o                         
  -7   5   9        673.27        686.57        29.65 o                         
  -6   5   9        283.35        297.29        17.76 o                         
  -5   5   9        849.67        866.42        23.97 o                         
  -4   5   9        189.52        258.40        23.17 o                         
  -3   5   9        724.12        887.64        74.85 o                         
  -2   5   9         48.31         29.65        10.67 o                         
  -1   5   9         34.89         37.24        10.52 o                         
   0   5   9       5461.59       5746.43       161.45 o                         
   1   5   9        160.89        174.54        19.60 o                         
   2   5   9        125.68        133.49        22.47 o                         
   3   5   9        873.68        932.19        37.05 o                         
   4   5   9        223.43        225.42        18.33 o                         
   5   5   9        881.29        929.18        36.05 o                         
   6   5   9        392.84        424.59        32.25 o                         
   7   5   9        306.84        264.47        54.47 o                         
   8   5   9        127.34         81.75        30.42 o                         
   9   5   9         41.24         43.41        25.30 o                         
  10   5   9          6.02          5.00        14.40 o                         
  11   5   9         25.37         30.75        14.39 o                         
 -13   6   9         35.00         36.88        19.75 o                         
 -12   6   9         27.08         20.78        10.61 o                         
 -11   6   9        357.35        327.62        33.59 o                         
 -10   6   9          5.71          5.07        17.87 o                         
  -9   6   9         19.49         30.44        20.69 o                         
  -8   6   9         30.69         23.48        16.01 o                         
  -7   6   9         64.78         88.22        11.31 o                         
  -6   6   9        102.18         89.20         9.22 o                         
  -5   6   9        341.63        317.12        14.97 o                         
  -4   6   9       1369.18       1397.00        40.73 o                         
  -3   6   9         14.41         13.29        11.36 o                         
  -2   6   9        832.52        989.20        56.67 o                         
  -1   6   9         85.80        127.68        19.39 o                         
   0   6   9       1527.70       1682.74        58.07 o                         
   1   6   9       1485.08       1354.52        70.51 o                         
   2   6   9        506.08        554.34        35.32 o                         
   3   6   9         21.41         20.12         7.23 o                         
   4   6   9       1045.26       1067.68        42.37 o                         
   5   6   9        476.20        471.01        24.04 o                         
   6   6   9        195.70        188.59        21.27 o                         
   7   6   9        688.90        633.12       115.34 o                         
   8   6   9        191.80        113.28        36.32 o                         
   9   6   9          2.32          2.21         8.62 o                         
  10   6   9          8.42          9.26        13.34 o                         
  11   6   9         61.43         88.32        19.41 o                         
 -13   7   9        189.49        194.35        28.32 o                         
 -12   7   9          6.71          7.91         8.81 o                         
 -11   7   9         10.17         16.85        10.77 o                         
 -10   7   9        194.11        233.46        39.88 o                         
  -9   7   9        118.62         75.66        26.84 o                         
  -8   7   9       1114.02       1125.64        53.67 o                         
  -7   7   9        702.33        635.28        44.09 o                         
  -6   7   9         74.73         71.23         8.21 o                         
  -5   7   9       1308.19       1319.92        35.85 o                         
  -4   7   9          9.88          9.89         5.21 o                         
  -3   7   9        254.75        251.17        17.59 o                         
  -2   7   9         93.10        126.33        44.06 o                         
  -1   7   9        137.83        143.39        21.70 o                         
   0   7   9        170.33        237.98        38.10 o                         
   1   7   9        312.68        336.76        27.85 o                         
   2   7   9         26.38         21.03         9.50 o                         
   3   7   9          2.67          1.39         6.84 o                         
   4   7   9         23.09         30.07         8.13 o                         
   5   7   9         73.29         56.63        11.19 o                         
   6   7   9        245.68        270.44        35.81 o                         
   7   7   9         47.23         82.78        22.21 o                         
   8   7   9          5.55         -7.56        21.76 o                         
   9   7   9        281.20        291.67        25.26 o                         
  10   7   9         77.94         88.28        15.82 o                         
  11   7   9        199.61        202.85        26.72 o                         
 -12   8   9        341.37        341.82        23.82 o                         
 -11   8   9        137.38        117.16        17.01 o                         
 -10   8   9         63.22         61.93        25.31 o                         
  -9   8   9        203.51        194.92        26.45 o                         
  -8   8   9        497.83        494.65        34.37 o                         
  -7   8   9        815.07        767.28        37.60 o                         
  -6   8   9         63.91         98.81        11.75 o                         
  -5   8   9        125.58        140.92        13.14 o                         
  -4   8   9        295.12        321.10        16.12 o                         
  -3   8   9        893.82        932.82        30.31 o                         
  -2   8   9        415.09        372.29        20.07 o                         
  -1   8   9          7.88         16.41         8.96 o                         
   0   8   9       2716.26       2941.89        99.97 o                         
   1   8   9        787.91        783.88        38.62 o                         
   2   8   9        916.24        893.65        42.11 o                         
   3   8   9         44.79         42.99        14.42 o                         
   4   8   9        133.07        128.70        14.51 o                         
   5   8   9         29.49         50.26        11.51 o                         
   6   8   9        224.42        248.04        34.09 o                         
   7   8   9         99.06        104.96        29.01 o                         
   8   8   9        123.32        136.44        25.65 o                         
   9   8   9         51.60         43.95        12.07 o                         
  10   8   9         98.49        100.91        12.49 o                         
 -12   9   9         31.48         32.60        13.01 o                         
 -11   9   9        336.66        291.87        24.13 o                         
 -10   9   9        108.84        101.12        19.92 o                         
  -9   9   9        367.24        314.04        32.36 o                         
  -8   9   9       1048.52       1097.15        53.14 o                         
  -7   9   9        636.93        571.86        38.26 o                         
  -6   9   9         14.91         18.01         7.48 o                         
  -5   9   9        220.52        251.30        19.33 o                         
  -4   9   9        189.03        145.22        14.61 o                         
  -3   9   9       3198.70       3109.61        91.45 o                         
  -2   9   9         23.53         27.27         7.53 o                         
  -1   9   9        612.36        535.13        36.03 o                         
   0   9   9         65.99         84.39        15.47 o                         
   1   9   9        175.77        150.10        25.39 o                         
   2   9   9         85.09         94.20        12.54 o                         
   3   9   9         81.01         66.17        12.69 o                         
   4   9   9        104.81        136.58        15.16 o                         
   5   9   9        510.98        546.79        47.54 o                         
   6   9   9        602.02        545.09        95.94 o                         
   7   9   9         52.52         59.98        19.80 o                         
   8   9   9         61.81         27.90        23.57 o                         
   9   9   9       1196.62       1241.93        77.20 o                         
  10   9   9         30.87         29.60         9.02 o                         
 -12  10   9         66.46         84.13        19.57 o                         
 -11  10   9         70.64         68.93        10.99 o                         
 -10  10   9        682.66        600.70        45.71 o                         
  -9  10   9         96.13        103.37        21.57 o                         
  -8  10   9          5.04          7.57        14.19 o                         
  -7  10   9        581.28        544.82        37.43 o                         
  -6  10   9       1238.09       1200.22        50.88 o                         
  -5  10   9          8.50          3.60         8.13 o                         
  -4  10   9       1355.89       1185.63        54.21 o                         
  -3  10   9        624.87        580.08        31.83 o                         
  -2  10   9       1020.76        909.77       106.71 o                         
  -1  10   9        774.23        752.36        45.38 o                         
   0  10   9        316.73        305.10        34.05 o                         
   1  10   9        145.69        130.70        19.87 o                         
   2  10   9        395.09        388.95        26.38 o                         
   3  10   9        726.66        656.50        37.11 o                         
   4  10   9        307.40        252.92        28.70 o                         
   5  10   9        383.77        412.35        33.88 o                         
   6  10   9        964.16        951.92       146.93 o                         
   7  10   9        403.24        342.76        38.68 o                         
   8  10   9        781.50        685.65        76.20 o                         
   9  10   9         66.93         65.06        14.17 o                         
  10  10   9        184.84        156.09        22.22 o                         
 -11  11   9        260.39        276.88        21.62 o                         
 -10  11   9        194.34        189.02        23.99 o                         
  -9  11   9          0.88          5.05        10.77 o                         
  -8  11   9        758.02        778.75        63.56 o                         
  -7  11   9        330.84        358.77        30.34 o                         
  -6  11   9        744.30        701.57        32.90 o                         
  -5  11   9        134.14        116.09        15.33 o                         
  -4  11   9          7.23          3.63         8.79 o                         
  -3  11   9         90.40        111.39        15.12 o                         
  -2  11   9         31.54         25.23        13.11 o                         
  -1  11   9        263.64        241.76        37.82 o                         
   0  11   9         19.74         12.88         9.99 o                         
   1  11   9        572.22        529.52        39.05 o                         
   2  11   9         33.79         25.08         9.84 o                         
   3  11   9         16.29         13.40        11.26 o                         
   4  11   9        655.20        638.32        41.84 o                         
   5  11   9         16.20         15.52        11.01 o                         
   6  11   9          9.26         -6.44        13.31 o                         
   7  11   9        196.54        195.32        33.09 o                         
   8  11   9          9.37         16.68        18.78 o                         
   9  11   9        246.09        320.06        39.27 o                         
 -11  12   9         31.09         55.51        11.97 o                         
 -10  12   9        166.82        129.95        19.43 o                         
  -9  12   9        184.96        158.92        19.01 o                         
  -8  12   9         73.72         78.46        13.24 o                         
  -7  12   9        382.59        397.41        33.73 o                         
  -6  12   9        399.18        422.55        29.21 o                         
  -5  12   9         11.34         25.51        10.62 o                         
  -4  12   9        609.62        597.47        53.81 o                         
  -3  12   9        409.87        442.80        61.14 o                         
  -2  12   9        329.98        388.00        44.38 o                         
  -1  12   9         71.34         99.83        20.35 o                         
   0  12   9        268.31        288.46        29.86 o                         
   1  12   9         55.37         74.13        20.91 o                         
   2  12   9        292.31        260.54        37.20 o                         
   3  12   9        576.66        632.36        41.71 o                         
   4  12   9          4.44         19.83        13.83 o                         
   5  12   9        814.48        856.36        49.36 o                         
   6  12   9       1001.56        977.56        59.83 o                         
   7  12   9        147.64        127.91        49.48 o                         
   8  12   9        448.41        460.66        54.40 o                         
   9  12   9         14.16         10.46         9.46 o                         
 -10  13   9        218.67        201.38        21.39 o                         
  -9  13   9         53.21         38.82        10.78 o                         
  -8  13   9        539.85        436.05        44.33 o                         
  -7  13   9        485.30        474.33        77.25 o                         
  -6  13   9        837.43        837.43        49.00 o                         
  -5  13   9       1376.36       1494.28        67.99 o                         
  -4  13   9        278.80        271.41        27.10 o                         
  -3  13   9        563.64        527.29        67.11 o                         
  -2  13   9        177.10        147.04        25.72 o                         
  -1  13   9        141.45        145.01        25.70 o                         
   0  13   9        503.95        547.33        49.42 o                         
   1  13   9         25.36         16.62        14.25 o                         
   2  13   9       1398.44       1418.84       111.70 o                         
   3  13   9        407.65        371.92        31.62 o                         
   4  13   9        597.75        644.86        62.65 o                         
   5  13   9        457.97        483.32        42.49 o                         
   6  13   9         25.34         13.37         9.82 o                         
   7  13   9        334.43        364.77        62.73 o                         
   8  13   9        178.66        167.07        28.31 o                         
 -10  14   9          5.73         29.85        14.30 o                         
  -9  14   9        579.49        492.00        36.37 o                         
  -8  14   9         33.60         26.56         9.98 o                         
  -7  14   9         35.08         52.62        17.40 o                         
  -6  14   9         66.36         67.77        16.54 o                         
  -5  14   9         51.45         65.81        15.59 o                         
  -4  14   9       1145.18       1256.59        59.69 o                         
  -3  14   9        275.79        277.54        33.57 o                         
  -2  14   9        324.85        335.30        37.46 o                         
  -1  14   9         34.45         29.62        13.35 o                         
   0  14   9        701.37        766.06        58.89 o                         
   1  14   9        349.47        412.43        43.51 o                         
   2  14   9        117.53        117.08        19.05 o                         
   3  14   9        735.10        739.17        47.84 o                         
   4  14   9          4.22         -3.65        10.10 o                         
   5  14   9         33.63         39.87        32.43 o                         
   6  14   9        679.95        819.37        50.55 o                         
   7  14   9        116.82        120.16        16.99 o                         
   8  14   9        407.12        487.64        39.85 o                         
  -9  15   9          1.07          4.63         7.37 o                         
  -8  15   9        143.39        149.41        27.63 o                         
  -7  15   9        110.84         93.65        18.47 o                         
  -6  15   9        489.65        556.81        37.17 o                         
  -5  15   9        115.34        119.17        21.30 o                         
  -4  15   9          4.27         13.22        10.84 o                         
  -3  15   9        658.86        659.15        50.66 o                         
  -2  15   9         68.35         76.57        19.63 o                         
  -1  15   9       1287.33       1315.13        77.14 o                         
   0  15   9        929.61        878.62        49.33 o                         
   1  15   9        160.15        174.25        28.07 o                         
   2  15   9        250.53        286.15        27.48 o                         
   3  15   9        150.29        143.47        20.91 o                         
   4  15   9         28.20         43.04        16.03 o                         
   5  15   9        114.37        137.56        21.23 o                         
   6  15   9        524.81        533.68        36.64 o                         
   7  15   9         58.94         88.51        16.94 o                         
  -8  16   9         13.57          4.12         6.48 o                         
  -7  16   9         62.76         75.73        12.52 o                         
  -6  16   9        118.58        149.98        34.44 o                         
  -5  16   9         35.73         30.05        11.96 o                         
  -4  16   9        750.96        723.89        51.57 o                         
  -3  16   9         23.92         23.61        13.50 o                         
  -2  16   9        916.42        857.13        80.54 o                         
  -1  16   9          9.68         19.06        11.68 o                         
   0  16   9        509.99        497.72        35.37 o                         
   1  16   9       1174.95       1087.06        77.56 o                         
   2  16   9          1.49          3.30         9.86 o                         
   3  16   9        409.21        444.04        30.48 o                         
   4  16   9        448.34        443.72        30.07 o                         
   5  16   9         61.38         56.74        13.82 o                         
   6  16   9        283.42        302.53        24.17 o                         
  -7  17   9         23.85         14.21         6.61 o                         
  -6  17   9        439.20        471.52        48.46 o                         
  -5  17   9        458.83        500.15        31.04 o                         
  -4  17   9          2.86          4.63        14.09 o                         
  -3  17   9        621.53        801.98        73.52 o                         
  -2  17   9          2.78         -4.79        10.61 o                         
  -1  17   9        481.91        489.03        33.09 o                         
   0  17   9        423.22        399.13        29.41 o                         
   1  17   9         56.70         38.48        11.07 o                         
   2  17   9        414.82        433.48        29.01 o                         
   3  17   9        115.57        117.04        15.38 o                         
   4  17   9        241.71        211.66        34.25 o                         
   5  17   9         52.06         74.64        12.42 o                         
  -6  18   9         13.12          2.94         9.92 o                         
  -5  18   9         85.26        105.22        23.28 o                         
  -4  18   9        141.28        150.57        19.98 o                         
  -3  18   9          7.15         15.89        13.43 o                         
  -2  18   9        800.06        773.82        66.03 o                         
  -1  18   9          9.87          8.97         7.98 o                         
   0  18   9        153.07        169.95        15.18 o                         
   1  18   9        148.61        148.94        17.93 o                         
   2  18   9          8.95          2.27         6.85 o                         
   3  18   9        223.90        262.54        24.78 o                         
   4  18   9        245.78        229.65        16.45 o                         
  -3  19   9        164.11        183.29        27.26 o                         
  -2  19   9        106.63        112.78        22.59 o                         
  -1  19   9        408.50        452.96        33.56 o                         
   0  19   9        116.90        105.50        10.55 o                         
   1  19   9         20.16          6.13         5.39 o                         
   2  19   9        315.01        285.75        18.92 o                         
 -12   0  10       1243.31       1256.39        51.26 o                         
 -11   0  10       3364.61       3333.85       101.17 o                         
 -10   0  10        453.31        497.85        39.70 o                         
  -9   0  10      11821.62      11502.79       239.58 o                         
  -8   0  10        520.05        596.07        31.58 o                         
  -7   0  10        515.15        572.41        30.94 o                         
  -6   0  10       4962.40       4497.96       186.82 o                         
  -5   0  10       8512.39       7714.03       416.46 o                         
  -4   0  10      14206.96      11189.46       520.43 o                         
  -3   0  10       4384.00       4570.01       240.52 o                         
  -2   0  10      26313.83      27217.55      1126.51 o                         
  -1   0  10       8899.63       8929.54       279.80 o                         
   0   0  10       2071.81       3030.77       114.92 o                         
   1   0  10       1284.01       1584.00        99.57 o                         
   2   0  10         52.00         24.31        13.71 o                         
   3   0  10      12929.95      13350.78       407.86 o                         
   4   0  10       1838.77       1850.05        71.30 o                         
   5   0  10      13751.91      15120.71       467.25 o                         
   6   0  10      10850.94      11423.29       367.74 o                         
   7   0  10        436.34        416.38        64.91 o                         
   8   0  10       9351.16       7759.31       399.29 o                         
   9   0  10        386.39        361.89        57.52 o                         
  10   0  10       3112.67       2752.87        94.05 o                         
  11   0  10        538.52        539.20        50.11 o                         
 -13   1  10       2405.05       2735.76       175.45 o                         
 -12   1  10       2091.49       2170.64        64.20 o                         
 -11   1  10        610.43        649.63        26.78 o                         
 -10   1  10       4191.43       4487.90        76.76 o                         
  -9   1  10        491.36        522.03        20.42 o                         
  -8   1  10       2476.39       2197.04        47.45 o                         
  -7   1  10        769.63        712.05        22.55 o                         
  -6   1  10       3528.38       3105.02        61.67 o                         
  -5   1  10      10019.33       9557.52       259.06 o                         
  -4   1  10        347.78        289.71        41.75 o                         
  -3   1  10      26835.71      27449.30      1146.65 o                         
  -2   1  10        259.13        233.53        20.36 o                         
  -1   1  10      22930.29      25394.36       601.79 o                         
   0   1  10       8195.57       8796.81       279.25 o                         
   1   1  10       5547.15       6075.69       184.27 o                         
   2   1  10       7111.17       7203.74       235.68 o                         
   3   1  10       1285.39       1394.75        55.45 o                         
   4   1  10      15361.04      16392.09       314.90 o                         
   5   1  10      12558.62      13573.84       268.02 o                         
   6   1  10       1095.63       1216.22        59.44 o                         
   7   1  10       5004.76       4801.21       212.89 o                         
   8   1  10         88.05         63.06        20.90 o                         
   9   1  10       4322.19       3812.96       159.98 o                         
  10   1  10        568.27        476.30        33.65 o                         
  11   1  10       1841.12       1811.83        91.31 o                         
 -13   2  10        466.50        486.00        38.22 o                         
 -12   2  10       1894.85       1901.72        51.28 o                         
 -11   2  10       2874.35       3043.19        63.52 o                         
 -10   2  10       1818.92       1817.32        41.28 o                         
  -9   2  10       8776.86       8809.05       142.19 o                         
  -8   2  10         80.80         81.28         9.19 o                         
  -7   2  10       3959.81       3775.78        96.41 o                         
  -6   2  10       1682.16       1446.60        48.49 o                         
  -5   2  10       3603.08       3422.88        71.47 o                         
  -4   2  10      13909.61      10854.27       397.54 o                         
  -3   2  10        406.85        486.87        60.60 o                         
  -2   2  10       7897.25       8024.17       213.60 o                         
  -1   2  10       4012.17       4421.52       128.14 o                         
   0   2  10       6440.44       7201.46       236.49 o                         
   1   2  10       6926.08       7454.61       274.11 o                         
   2   2  10         91.92        129.16        29.61 o                         
   3   2  10      14242.15      14132.25       271.10 o                         
   4   2  10       6536.66       6997.43       166.57 o                         
   5   2  10      10207.01      10913.75       249.31 o                         
   6   2  10       9471.08      10036.02       234.88 o                         
   7   2  10       1896.77       1936.60       153.51 o                         
   8   2  10      11349.34       9774.05       337.61 o                         
   9   2  10        296.99        313.97        37.84 o                         
  10   2  10       2590.71       2188.68        78.80 o                         
  11   2  10       1027.72        973.32        40.19 o                         
 -13   3  10       2279.55       2317.80       152.22 o                         
 -12   3  10       1651.26       1610.41        63.00 o                         
 -11   3  10        414.51        453.62        20.46 o                         
 -10   3  10       4066.90       4198.72       107.89 o                         
  -9   3  10        936.42       1001.30        30.25 o                         
  -8   3  10       4150.12       3992.93        71.20 o                         
  -7   3  10       3447.94       3246.40        94.74 o                         
  -6   3  10       8097.31       7162.27       131.17 o                         
  -5   3  10      16835.63      16406.94       285.29 o                         
  -4   3  10         41.03         43.45        14.00 o                         
  -3   3  10      10234.02       9280.05       420.19 o                         
  -2   3  10       1019.73       1081.38        62.68 o                         
  -1   3  10      12995.03      14650.73       447.37 o                         
   0   3  10       7733.43       7978.51       267.32 o                         
   1   3  10       1200.22       1133.87        82.31 o                         
   2   3  10      12851.17      13633.40       631.58 o                         
   3   3  10         34.67         45.66         8.82 o                         
   4   3  10      16885.07      17878.07       385.86 o                         
   5   3  10       4430.92       4524.62       157.53 o                         
   6   3  10       2402.28       2529.26        82.15 o                         
   7   3  10       6444.65       5649.35       258.34 o                         
   8   3  10        126.42        153.64        25.93 o                         
   9   3  10       2809.41       2807.39       170.12 o                         
  10   3  10        812.19        742.31        39.65 o                         
  11   3  10       1584.43       1524.48        55.35 o                         
 -13   4  10        448.37        469.41        59.14 o                         
 -12   4  10       2431.63       2427.32        74.14 o                         
 -11   4  10       2600.96       2645.13        66.85 o                         
 -10   4  10       1073.71       1126.96        35.96 o                         
  -9   4  10       5980.11       5890.92       116.42 o                         
  -8   4  10       2583.66       2574.44        54.94 o                         
  -7   4  10       7440.39       7189.20       116.47 o                         
  -6   4  10       5438.59       4800.33        88.71 o                         
  -5   4  10       1114.42       1003.33        23.30 o                         
  -4   4  10      12793.25      11635.50       249.38 o                         
  -3   4  10          5.13         47.77        21.82 o                         
  -2   4  10        708.00        736.14        90.16 o                         
  -1   4  10       6317.61       6447.95       221.31 o                         
   0   4  10       3485.56       3511.31       136.21 o                         
   1   4  10      11251.03      12439.79       388.18 o                         
   2   4  10        351.89        416.43        27.57 o                         
   3   4  10      10842.21      11020.28       221.59 o                         
   4   4  10       2057.49       2128.74        64.27 o                         
   5   4  10       7490.02       7525.78       185.94 o                         
   6   4  10       6258.42       5527.18       307.67 o                         
   7   4  10       2352.08       2198.03       121.50 o                         
   8   4  10       6923.32       6127.49       270.16 o                         
   9   4  10         14.64         11.94        11.95 o                         
  10   4  10       2001.04       1725.42       106.07 o                         
  11   4  10       1017.26        989.46        67.68 o                         
 -13   5  10       2096.54       2271.07       129.61 o                         
 -12   5  10       1036.76       1047.86       141.38 o                         
 -11   5  10       1233.98       1324.77        80.36 o                         
 -10   5  10       1770.82       1761.10        57.94 o                         
  -9   5  10         28.92         19.29        12.64 o                         
  -8   5  10       4998.58       5449.89       383.08 o                         
  -7   5  10       5780.56       5269.62       138.09 o                         
  -6   5  10       7996.53       7539.04       167.01 o                         
  -5   5  10      14297.22      13266.52       244.28 o                         
  -4   5  10       1006.97        995.74        34.57 o                         
  -3   5  10      10594.64       9927.49       257.91 o                         
  -2   5  10       1038.66       1152.08        91.85 o                         
  -1   5  10       9571.10       9799.40       258.51 o                         
   0   5  10      11584.56      12840.18       401.38 o                         
   1   5  10       6040.51       6962.57       283.55 o                         
   2   5  10      15686.78      16249.52       513.56 o                         
   3   5  10        349.49        334.29        28.21 o                         
   4   5  10       8795.11       9035.46       174.94 o                         
   5   5  10       6719.68       6814.86       206.67 o                         
   6   5  10       2005.64       2010.25       102.73 o                         
   7   5  10       5250.03       5089.04       287.43 o                         
   8   5  10        476.96        445.05        41.32 o                         
   9   5  10       3750.44       3875.27       381.73 o                         
  10   5  10        892.83        864.81        72.11 o                         
  11   5  10        939.91        839.38        59.33 o                         
 -12   6  10       2922.19       2948.60       224.23 o                         
 -11   6  10       2419.51       2543.07        88.89 o                         
 -10   6  10        343.01        348.24        34.73 o                         
  -9   6  10       4687.56       4463.67       139.43 o                         
  -8   6  10         88.81         77.61        19.76 o                         
  -7   6  10       5296.78       5232.33       137.58 o                         
  -6   6  10       6224.79       5849.51       181.24 o                         
  -5   6  10       7898.05       7375.07       134.81 o                         
  -4   6  10      11529.68      11212.19       211.27 o                         
  -3   6  10       1564.97       1585.44        47.97 o                         
  -2   6  10      13649.48      13236.05       259.25 o                         
  -1   6  10       1603.62       1566.87        64.88 o                         
   0   6  10       2238.59       2112.42        69.17 o                         
   1   6  10       8305.40       8574.28       301.20 o                         
   2   6  10        307.01        340.94        22.10 o                         
   3   6  10      11160.95      11002.89       254.52 o                         
   4   6  10        518.14        542.62        26.98 o                         
   5   6  10      10096.05      10347.66       195.51 o                         
   6   6  10       8147.49       7972.80       372.59 o                         
   7   6  10        553.48        399.03        65.82 o                         
   8   6  10       5164.95       5617.83       530.86 o                         
   9   6  10        232.22        207.74        27.13 o                         
  10   6  10       2075.81       1710.24       108.42 o                         
 -12   7  10       1239.54       1233.96        63.04 o                         
 -11   7  10        418.72        414.86        32.55 o                         
 -10   7  10       3004.65       2941.33       119.59 o                         
  -9   7  10        363.33        380.88        36.33 o                         
  -8   7  10       3993.17       3783.11       150.60 o                         
  -7   7  10       3831.80       3699.47       121.21 o                         
  -6   7  10       3052.42       2970.24        59.68 o                         
  -5   7  10      13311.88      12342.14       196.24 o                         
  -4   7  10        291.75        297.22        17.45 o                         
  -3   7  10      20696.39      20249.25       324.93 o                         
  -2   7  10       1893.83       1932.75        64.48 o                         
  -1   7  10       7207.85       6974.65       300.52 o                         
   0   7  10       6060.76       6218.48       178.65 o                         
   1   7  10       2313.50       2394.99        77.40 o                         
   2   7  10       8036.45       8041.62       225.09 o                         
   3   7  10        555.34        617.30        29.41 o                         
   4   7  10       8383.25       8677.56       182.75 o                         
   5   7  10       2449.37       2532.17       121.32 o                         
   6   7  10       1080.15       1133.94        73.73 o                         
   7   7  10       2573.11       2584.40       181.87 o                         
   8   7  10         25.06         38.75        15.75 o                         
   9   7  10       2848.95       2994.87       157.91 o                         
  10   7  10        422.34        420.16        43.89 o                         
 -12   8  10       1292.06       1246.22        48.59 o                         
 -11   8  10       1956.30       2079.02        81.52 o                         
 -10   8  10        597.39        520.29        41.05 o                         
  -9   8  10       2873.88       2773.69       115.85 o                         
  -8   8  10        274.16        282.73        33.48 o                         
  -7   8  10       4353.70       4318.50       117.47 o                         
  -6   8  10       3091.11       2807.59        65.09 o                         
  -5   8  10       3757.72       3632.92        79.05 o                         
  -4   8  10      14328.02      13860.17       232.44 o                         
  -3   8  10        831.77        864.73        36.76 o                         
  -2   8  10      11194.52      11207.42       217.67 o                         
  -1   8  10       2856.90       2853.39       132.60 o                         
   0   8  10       2690.20       2772.39       125.17 o                         
   1   8  10       6145.05       6357.37       165.03 o                         
   2   8  10        249.54        266.18        23.89 o                         
   3   8  10       4601.42       4638.21       111.58 o                         
   4   8  10        424.06        407.76        34.19 o                         
   5   8  10       3810.05       3674.90       124.18 o                         
   6   8  10       3179.55       3134.41       222.00 o                         
   7   8  10       1866.11       1701.87        91.26 o                         
   8   8  10       3747.97       4079.61       174.38 o                         
   9   8  10         20.98         24.47        13.44 o                         
  10   8  10       1665.99       1522.05        50.62 o                         
 -12   9  10        873.80        868.30        45.32 o                         
 -11   9  10        362.80        406.94        27.80 o                         
 -10   9  10       4058.61       3929.09       141.12 o                         
  -9   9  10         19.55          6.35         9.70 o                         
  -8   9  10       3005.44       2893.05        99.65 o                         
  -7   9  10        734.48        662.41        41.33 o                         
  -6   9  10       2703.29       2736.24        75.35 o                         
  -5   9  10       6085.48       5947.75       124.84 o                         
  -4   9  10       3329.33       3339.53        81.00 o                         
  -3   9  10      20870.12      20144.22       463.86 o                         
  -2   9  10        572.92        563.12        29.48 o                         
  -1   9  10      15983.44      17424.01       516.16 o                         
   0   9  10       5806.62       6305.40       194.23 o                         
   1   9  10        324.64        303.40        28.55 o                         
   2   9  10       9606.32       9082.67       189.31 o                         
   3   9  10         85.81        100.61        13.15 o                         
   4   9  10       8992.61       9247.86       321.47 o                         
   5   9  10       2138.28       2256.13        88.24 o                         
   6   9  10        470.33        531.69        48.85 o                         
   7   9  10       2435.23       2461.22       119.56 o                         
   8   9  10          7.37         24.18        18.48 o                         
   9   9  10       1384.60       1517.72        70.59 o                         
  10   9  10        137.87        149.50        18.96 o                         
 -11  10  10       1702.36       1869.50        84.92 o                         
 -10  10  10        341.68        378.78        32.29 o                         
  -9  10  10       4147.47       3738.25       144.43 o                         
  -8  10  10        989.81        942.74        59.83 o                         
  -7  10  10       6783.72       6440.75       185.54 o                         
  -6  10  10        236.20        235.95        21.70 o                         
  -5  10  10       1212.32       1118.03        53.86 o                         
  -4  10  10      12648.05      12412.69       253.09 o                         
  -3  10  10         69.59         71.73        12.28 o                         
  -2  10  10       9508.51       9800.90       227.17 o                         
  -1  10  10       2485.35       2445.29        89.65 o                         
   0  10  10       1304.01       1365.96       127.89 o                         
   1  10  10       2810.47       2586.79       141.97 o                         
   2  10  10        131.48        137.65        24.78 o                         
   3  10  10       8224.60       8016.20       226.27 o                         
   4  10  10       1199.06       1256.32        81.10 o                         
   5  10  10       2889.91       3040.77       134.62 o                         
   6  10  10       1555.42       1519.91        85.14 o                         
   7  10  10        460.78        447.57        40.67 o                         
   8  10  10       1869.94       2056.24       100.87 o                         
   9  10  10         86.47        109.32        15.90 o                         
 -11  11  10         81.42         67.65        12.79 o                         
 -10  11  10       2695.18       2528.40       221.14 o                         
  -9  11  10         92.05         69.29        17.30 o                         
  -8  11  10       3191.79       3048.45       103.20 o                         
  -7  11  10       1132.18       1092.48        64.39 o                         
  -6  11  10       1870.21       1782.13        64.34 o                         
  -5  11  10       4067.61       4154.22       134.51 o                         
  -4  11  10         72.43         89.65        16.84 o                         
  -3  11  10       5116.69       4873.84       182.00 o                         
  -2  11  10        104.26         92.45        19.02 o                         
  -1  11  10       7748.64       7439.44       243.91 o                         
   0  11  10       5159.86       5561.44       200.03 o                         
   1  11  10        556.89        454.25        44.30 o                         
   2  11  10       6542.98       6235.77       186.82 o                         
   3  11  10          7.35         21.92        12.81 o                         
   4  11  10       2150.67       2102.62       132.77 o                         
   5  11  10       1106.65       1030.41        53.01 o                         
   6  11  10        689.73        648.27        50.67 o                         
   7  11  10       1318.93       1301.89        70.77 o                         
   8  11  10        214.96        197.32        23.42 o                         
   9  11  10       1106.37       1263.71        55.16 o                         
 -11  12  10        886.59        862.59        58.32 o                         
 -10  12  10        176.71        153.39        19.72 o                         
  -9  12  10       1665.76       1741.20       128.24 o                         
  -8  12  10         40.02         16.01        10.17 o                         
  -7  12  10       3473.40       3456.15       113.65 o                         
  -6  12  10       1166.05       1232.83        61.26 o                         
  -5  12  10       1609.24       1627.93        71.53 o                         
  -4  12  10       5271.77       5241.58       158.82 o                         
  -3  12  10        305.53        342.45        37.17 o                         
  -2  12  10       5392.47       5281.67       272.33 o                         
  -1  12  10        728.68        602.60        77.57 o                         
   0  12  10       1671.33       1600.83       131.33 o                         
   1  12  10       4537.82       3970.46       163.02 o                         
   2  12  10         80.25        116.59        18.57 o                         
   3  12  10       3871.72       3940.13       128.05 o                         
   4  12  10        862.64        955.49        69.14 o                         
   5  12  10       1456.23       1496.61        68.44 o                         
   6  12  10       1738.53       1699.72        85.00 o                         
   7  12  10        585.49        543.47        55.37 o                         
   8  12  10       1644.58       1775.55        85.65 o                         
 -10  13  10       1166.87       1063.82        50.97 o                         
  -9  13  10         14.38         10.27         7.99 o                         
  -8  13  10       2027.99       1907.08        74.82 o                         
  -7  13  10        208.43        217.59        29.03 o                         
  -6  13  10       2928.69       3053.11       127.68 o                         
  -5  13  10       3558.02       3498.42       129.60 o                         
  -4  13  10         35.43         48.63        14.64 o                         
  -3  13  10       4699.12       4448.95       195.56 o                         
  -2  13  10        343.71        285.82        35.72 o                         
  -1  13  10       2579.25       2801.90       186.63 o                         
   0  13  10       3393.87       3067.46       197.54 o                         
   1  13  10       1337.73       1251.28        77.68 o                         
   2  13  10       3111.01       3154.90       128.39 o                         
   3  13  10          4.00          5.05         9.76 o                         
   4  13  10       2942.40       3072.53       135.11 o                         
   5  13  10       1682.12       1847.16        69.39 o                         
   6  13  10        604.72        579.97        42.48 o                         
   7  13  10       2248.63       2504.18       118.12 o                         
   8  13  10         90.13        104.07        22.74 o                         
  -9  14  10       1174.16       1064.42        54.39 o                         
  -8  14  10        146.14        146.31        21.21 o                         
  -7  14  10       1155.38       1250.98        68.78 o                         
  -6  14  10       1242.83       1243.46        58.58 o                         
  -5  14  10       1181.81       1253.64        59.31 o                         
  -4  14  10       1602.85       1735.42        72.30 o                         
  -3  14  10        432.86        495.42        43.74 o                         
  -2  14  10       1803.29       1801.46       151.15 o                         
  -1  14  10        874.46        790.17        68.14 o                         
   0  14  10        969.75        917.85        64.06 o                         
   1  14  10       1783.28       1644.94        89.14 o                         
   2  14  10        176.61        204.61        23.62 o                         
   3  14  10       1739.07       1908.03       100.27 o                         
   4  14  10        659.91        646.78        44.99 o                         
   5  14  10        608.58        611.97        42.99 o                         
   6  14  10       1871.89       1974.93        82.20 o                         
   7  14  10        314.29        304.47        31.15 o                         
  -8  15  10        893.46       1017.49        48.67 o                         
  -7  15  10        371.39        341.42        43.12 o                         
  -6  15  10        566.73        551.52        43.22 o                         
  -5  15  10       2034.73       2163.64        81.24 o                         
  -4  15  10         60.30         77.14        19.76 o                         
  -3  15  10       1780.76       1851.04        90.05 o                         
  -2  15  10       1192.35       1123.87        80.56 o                         
  -1  15  10       1460.60       1299.97        74.14 o                         
   0  15  10       2064.97       1933.89       105.92 o                         
   1  15  10        176.50        179.07        21.59 o                         
   2  15  10        940.98        902.97        47.01 o                         
   3  15  10          5.42         23.02        10.67 o                         
   4  15  10       2126.78       2126.10        69.93 o                         
   5  15  10        616.43        666.35        41.66 o                         
   6  15  10        663.93        616.16        35.93 o                         
  -8  16  10         51.03         50.02        10.37 o                         
  -7  16  10        818.08        770.09        58.48 o                         
  -6  16  10        443.93        420.45        34.47 o                         
  -5  16  10        556.55        561.75        34.31 o                         
  -4  16  10       2518.64       2644.72       111.48 o                         
  -3  16  10          1.25          0.44        11.49 o                         
  -2  16  10       1333.67       1181.39        67.03 o                         
  -1  16  10       1390.93       1212.30        68.31 o                         
   0  16  10        269.54        253.83        30.79 o                         
   1  16  10       1224.99       1208.52        54.72 o                         
   2  16  10         19.03         12.99         9.82 o                         
   3  16  10       2503.34       2529.87       132.19 o                         
   4  16  10        318.12        298.62        22.27 o                         
   5  16  10       1218.53       1252.35        56.71 o                         
  -6  17  10        458.48        436.14        31.76 o                         
  -5  17  10        639.52        724.15        63.45 o                         
  -4  17  10        155.06        154.55        21.30 o                         
  -3  17  10        522.33        469.94        51.44 o                         
  -2  17  10        292.52        294.65        40.51 o                         
  -1  17  10        891.30        801.01       103.27 o                         
   0  17  10       1576.49       1556.03        78.00 o                         
   1  17  10        199.34        182.59        18.86 o                         
   2  17  10       1444.93       1354.81        78.69 o                         
   3  17  10         18.85         22.47         7.00 o                         
   4  17  10       1119.92       1118.96        42.58 o                         
  -5  18  10        202.18        174.12        26.85 o                         
  -4  18  10        916.36        901.55        46.95 o                         
  -3  18  10          1.35         -3.28        12.05 o                         
  -2  18  10        405.46        399.70        42.80 o                         
  -1  18  10        354.29        331.44        22.53 o                         
   0  18  10        157.58        115.11        13.88 o                         
   1  18  10       1110.64       1103.65        54.84 o                         
   2  18  10          4.99          4.03         5.20 o                         
   3  18  10       1022.14        955.67        48.70 o                         
  -2  19  10        196.47        172.47        16.93 o                         
  -1  19  10        295.79        289.05        30.89 o                         
   0  19  10        560.62        495.28        29.99 o                         
 -13   1  11          2.59         -4.03        16.40 o                         
 -12   1  11         28.93         33.61         9.15 o                         
 -11   1  11        600.93        625.18        25.64 o                         
 -10   1  11         13.61         17.75         7.04 o                         
  -9   1  11        749.30        747.31        26.07 o                         
  -8   1  11        171.07        141.21        11.64 o                         
  -7   1  11        299.50        280.10        18.31 o                         
  -6   1  11        471.18        459.43        19.69 o                         
  -5   1  11        161.66        167.83         9.44 o                         
  -4   1  11         53.62         55.80         8.20 o                         
  -3   1  11       5334.50       5682.68       295.34 o                         
  -2   1  11       1581.77       1683.38        83.14 o                         
  -1   1  11        845.91        864.95        61.43 o                         
   0   1  11       1032.31       1137.96        49.82 o                         
   1   1  11        135.03        120.45        34.47 o                         
   2   1  11        143.33        153.54        16.36 o                         
   3   1  11        463.66        439.72        29.05 o                         
   4   1  11         96.54        104.95        15.67 o                         
   5   1  11          0.67         21.10         9.58 o                         
   6   1  11        651.78        616.56        63.83 o                         
   7   1  11          1.41         19.45        11.35 o                         
   8   1  11          0.18          0.61        12.54 o                         
   9   1  11         12.68          0.55        14.02 o                         
  10   1  11          1.80         12.61         7.16 o                         
  11   1  11          0.43          3.49         5.37 o                         
 -13   2  11         50.27         54.31        21.00 o                         
 -12   2  11        142.54        167.92        20.38 o                         
 -11   2  11        283.71        293.23        16.34 o                         
 -10   2  11        464.81        482.01        20.87 o                         
  -9   2  11          4.24          3.96         7.33 o                         
  -8   2  11        210.89        228.82        14.98 o                         
  -7   2  11        156.63        145.64        11.08 o                         
  -6   2  11        761.30        771.90        39.39 o                         
  -5   2  11        113.02        108.64         7.92 o                         
  -4   2  11        703.90        740.75        23.27 o                         
  -3   2  11        170.96        199.82        25.64 o                         
  -2   2  11        613.61        751.81        40.23 o                         
  -1   2  11        118.41        173.17        17.99 o                         
   0   2  11         51.44         50.45        14.07 o                         
   1   2  11       1740.53       1897.44        81.90 o                         
   2   2  11         18.44         31.71         6.93 o                         
   3   2  11        398.54        435.81        23.52 o                         
   4   2  11       1158.91       1240.35        54.44 o                         
   5   2  11        300.43        282.30        30.16 o                         
   6   2  11        143.61        220.38        38.77 o                         
   7   2  11        268.78        282.04        28.50 o                         
   8   2  11        227.69        208.78        32.30 o                         
   9   2  11        109.44         77.58        27.31 o                         
  10   2  11        237.95        191.83        22.94 o                         
  11   2  11         66.92         67.20        15.85 o                         
 -13   3  11         38.54         29.54        12.38 o                         
 -12   3  11          9.48         11.63         8.58 o                         
 -11   3  11       1021.27       1110.20        36.59 o                         
 -10   3  11         17.58         23.15         7.99 o                         
  -9   3  11         57.62         47.95         8.69 o                         
  -8   3  11        110.91        114.67        11.13 o                         
  -7   3  11        500.92        443.42        18.14 o                         
  -6   3  11         85.73         88.63         8.56 o                         
  -5   3  11          4.81          8.13         4.22 o                         
  -4   3  11        269.88        306.33        14.02 o                         
  -3   3  11       3363.33       3517.23        64.40 o                         
  -2   3  11        156.26        113.14        19.84 o                         
  -1   3  11         31.98         25.66         8.33 o                         
   0   3  11        818.39       1055.70        61.87 o                         
   1   3  11        106.44        129.95        17.99 o                         
   2   3  11         55.04         50.26         9.54 o                         
   3   3  11        749.43        800.06        32.59 o                         
   4   3  11       1081.69       1210.12        43.94 o                         
   5   3  11       2228.06       2150.47        73.33 o                         
   6   3  11        452.67        503.88        58.91 o                         
   7   3  11        628.63        576.05        45.66 o                         
   8   3  11        847.50        879.35        58.99 o                         
   9   3  11         58.37         36.48        16.03 o                         
  10   3  11         22.27          7.52         6.79 o                         
 -13   4  11          9.48         23.69        17.59 o                         
 -12   4  11          4.97         10.34         9.61 o                         
 -11   4  11         40.75         44.49        13.77 o                         
 -10   4  11          8.77         12.72         8.44 o                         
  -9   4  11        366.25        372.74        18.86 o                         
  -8   4  11        347.93        329.88        19.54 o                         
  -7   4  11        119.90        132.80        13.98 o                         
  -6   4  11         39.74         34.26         7.81 o                         
  -5   4  11          2.09          3.28         4.64 o                         
  -4   4  11         15.54         12.16         5.32 o                         
  -3   4  11        191.02        197.65        13.55 o                         
  -2   4  11       1640.47       1741.99        47.54 o                         
  -1   4  11        596.84        607.91        37.46 o                         
   0   4  11        308.09        340.22        27.44 o                         
   1   4  11       1086.83       1223.91        41.14 o                         
   2   4  11         25.18         29.09         7.82 o                         
   3   4  11        646.42        674.29        30.08 o                         
   4   4  11       1168.66       1193.14        44.11 o                         
   5   4  11       1729.23       1818.08        58.55 o                         
   6   4  11         12.92         17.46        14.41 o                         
   7   4  11         18.35         27.94        11.79 o                         
   8   4  11        296.45        259.36        26.98 o                         
   9   4  11        263.22        227.46        29.82 o                         
  10   4  11         27.95         31.61         9.94 o                         
 -13   5  11         91.51        124.77        24.28 o                         
 -12   5  11         14.54          6.37        10.93 o                         
 -11   5  11         66.11         68.81        15.03 o                         
 -10   5  11        556.75        553.87        37.35 o                         
  -9   5  11        442.09        422.43        31.20 o                         
  -8   5  11        968.56        990.98        57.38 o                         
  -7   5  11       1183.79       1126.76        47.97 o                         
  -6   5  11        804.07        746.24        25.86 o                         
  -5   5  11          8.57         11.42         5.66 o                         
  -4   5  11        406.57        396.46        20.42 o                         
  -3   5  11         42.60         63.92        12.41 o                         
  -2   5  11        878.94        887.12        34.52 o                         
  -1   5  11       3060.66       3484.01       115.56 o                         
   0   5  11        621.94        665.96        39.81 o                         
   1   5  11        196.56        170.32        16.32 o                         
   2   5  11        292.12        317.81        37.12 o                         
   3   5  11        168.07        197.06        18.55 o                         
   4   5  11       1574.56       1565.73        52.80 o                         
   5   5  11       1033.20       1018.91        67.39 o                         
   6   5  11        246.50        188.89        28.38 o                         
   7   5  11        870.94        909.70        82.55 o                         
   8   5  11         69.43         65.76        23.75 o                         
   9   5  11         66.25         60.03        14.14 o                         
  10   5  11         34.12         16.40        11.58 o                         
 -12   6  11          3.28         -4.28        15.08 o                         
 -11   6  11         50.44         43.62        15.56 o                         
 -10   6  11        421.13        391.29        27.12 o                         
  -9   6  11        349.80        319.61        30.60 o                         
  -8   6  11        783.10        719.45        42.29 o                         
  -7   6  11          8.40         17.40        10.54 o                         
  -6   6  11         25.58         39.73         8.66 o                         
  -5   6  11        119.55        135.99        12.75 o                         
  -4   6  11       1563.52       1373.05        41.21 o                         
  -3   6  11       1395.11       1461.07        41.49 o                         
  -2   6  11        404.69        454.23        26.37 o                         
  -1   6  11        305.98        307.85        27.36 o                         
   0   6  11        634.58        542.76        35.53 o                         
   1   6  11       2337.54       2698.11       145.68 o                         
   2   6  11        273.41        253.48        24.54 o                         
   3   6  11        480.82        513.34        36.50 o                         
   4   6  11       1181.12       1209.18        52.71 o                         
   5   6  11         33.65         48.10        21.88 o                         
   6   6  11        257.61        284.13        56.52 o                         
   7   6  11        250.29        237.01        31.30 o                         
   8   6  11        197.23        161.57        23.56 o                         
   9   6  11        282.52        274.51        26.05 o                         
  10   6  11          3.77          5.83         8.91 o                         
 -12   7  11         14.14         23.19        17.17 o                         
 -11   7  11         17.22         20.56        10.23 o                         
 -10   7  11        405.07        418.86        75.99 o                         
  -9   7  11          5.17         10.05        10.84 o                         
  -8   7  11         32.94         23.77        11.73 o                         
  -7   7  11        337.93        344.70        25.44 o                         
  -6   7  11        622.95        594.57        24.69 o                         
  -5   7  11        311.36        288.95        17.30 o                         
  -4   7  11        365.47        341.70        21.20 o                         
  -3   7  11        378.14        329.40        18.99 o                         
  -2   7  11          9.38          7.91         8.15 o                         
  -1   7  11        941.35        991.18        52.09 o                         
   0   7  11        406.00        474.66        43.08 o                         
   1   7  11        588.37        654.37        39.32 o                         
   2   7  11        799.17        819.19        46.26 o                         
   3   7  11        166.33        163.27        19.24 o                         
   4   7  11        758.29        770.15        40.22 o                         
   5   7  11        628.35        591.63        78.29 o                         
   6   7  11        933.95        951.55        76.27 o                         
   7   7  11        731.87        870.20        85.10 o                         
   8   7  11         93.58         96.70        15.64 o                         
   9   7  11         22.53         18.33         8.80 o                         
  10   7  11         61.01         49.61        13.50 o                         
 -12   8  11         24.42         37.98        15.02 o                         
 -11   8  11        130.04        156.92        17.80 o                         
 -10   8  11        312.90        331.26        33.19 o                         
  -9   8  11        324.90        320.25        30.96 o                         
  -8   8  11         96.76         68.94        15.58 o                         
  -7   8  11         23.39         28.94        11.49 o                         
  -6   8  11        239.75        215.17        18.43 o                         
  -5   8  11          4.80          1.32         6.90 o                         
  -4   8  11        825.20        835.94        34.36 o                         
  -3   8  11        100.14         81.31        12.84 o                         
  -2   8  11       1796.55       1759.47        52.71 o                         
  -1   8  11         87.20        107.36        15.02 o                         
   0   8  11        595.93        611.86        40.71 o                         
   1   8  11       2185.82       2317.42        76.40 o                         
   2   8  11        215.63        222.44        25.43 o                         
   3   8  11        375.75        335.86        23.63 o                         
   4   8  11         56.16         69.82        16.14 o                         
   5   8  11         32.27         76.78        19.99 o                         
   6   8  11         30.14         33.56        17.02 o                         
   7   8  11         50.78         52.40        25.02 o                         
   8   8  11         32.28         33.35        10.83 o                         
   9   8  11         53.45         47.73        12.84 o                         
 -11   9  11        255.68        259.35        26.23 o                         
 -10   9  11         12.80          0.22        11.34 o                         
  -9   9  11         25.24         28.85        11.83 o                         
  -8   9  11        232.80        199.21        22.52 o                         
  -7   9  11        148.57        130.59        19.63 o                         
  -6   9  11        373.19        310.87        28.92 o                         
  -5   9  11        536.22        567.59        41.74 o                         
  -4   9  11        250.50        257.02        17.06 o                         
  -3   9  11        488.54        465.39        27.80 o                         
  -2   9  11        119.28        135.98        15.33 o                         
  -1   9  11       2524.30       2488.87       103.96 o                         
   0   9  11        230.70        231.66        25.39 o                         
   1   9  11        362.35        361.57        26.93 o                         
   2   9  11        330.73        304.18        28.18 o                         
   3   9  11        244.66        221.90        27.96 o                         
   4   9  11        373.54        391.27        36.90 o                         
   5   9  11        416.77        467.62        34.77 o                         
   6   9  11         56.74         45.84        16.57 o                         
   7   9  11         25.20         20.90        14.73 o                         
   8   9  11        264.25        262.86        27.44 o                         
   9   9  11        171.85        181.52        18.90 o                         
 -11  10  11         14.94         25.96        10.80 o                         
 -10  10  11          0.96         -5.86        11.01 o                         
  -9  10  11         24.85         32.52        14.41 o                         
  -8  10  11        333.48        315.92        27.78 o                         
  -7  10  11       1024.14       1148.69        73.22 o                         
  -6  10  11         36.40         23.16        11.45 o                         
  -5  10  11        810.71        779.51        39.17 o                         
  -4  10  11        545.86        509.61        31.60 o
[truncated: 171,073 more chars]
