# Supplementary material for: Crystal structure and void analysis of tris­(2-amino-1-methyl­benzimidazolium) hexa­kis­(nitrato-κ2 O,O′)lanthanate(III)
Source: Acta Crystallogr E Crystallogr Commun. 2022 May 20;78(Pt 6):647–51. doi: 10.1107/S2056989022005163 (PMC9431802; doi:10.1107/S2056989022005163)
Supplement: Supplementary file 3 [file e-78-00647-sup3.txt]

                                   -  1 -
 
        exp_287   P 1 21/c 1   R = 0.03          : Mar 06 01:20:50 2022
 
 
 
                 ===========================================
                 S U P P L E M E N T A R Y   M A T E R I A L
                 ===========================================
 
                 B E L O N G I N G   TO   T H E   P A P E R
 
 
 
 
 
 
 
 
                                   b y
 
 
 
 
 
 
 
 
 
                             C o n t e n t s
                             ===============
 
        Table S1 - Crystal Data and Details of the Structure Determination
                   for: exp_287   P 1 21/c 1   R = 0.03
 
        Table S2 - Final Coordinates and Equivalent Isotropic Displacement
                   Parameters of the non-Hydrogen atoms
                   for: exp_287   P 1 21/c 1   R = 0.03
 
        Table S3 - Hydrogen Atom Positions and Isotropic Displacement
                   Parameters
                   for: exp_287   P 1 21/c 1   R = 0.03
 
        Table S4 - (An)isotropic  Displacement Parameters
                   for: exp_287   P 1 21/c 1   R = 0.03
 
        Table S5 - Bond Distances (Angstrom)
                   for: exp_287   P 1 21/c 1   R = 0.03
 
        Table S6 - Bond Angles    (Degrees)
                   for: exp_287   P 1 21/c 1   R = 0.03
 
        Table S7 - Torsion Angles (Degrees)
                   for: exp_287   P 1 21/c 1   R = 0.03
 
        Table S8 - Contact Distances(Angstrom)
                   for: exp_287   P 1 21/c 1   R = 0.03
 
        Table S9 - Hydrogen Bonds (Angstrom, Deg)
                   for: exp_287   P 1 21/c 1   R = 0.03
 
                                   -  2 -
 
        Table S1 - Crystal Data and Details of the Structure Determination
                   for: exp_287   P 1 21/c 1   R = 0.03
 
                                   Crystal Data
 
        Formula                                    La N6 O18, 3(C8 H10 N3)  

        Formula Weight                                              955.54  

        Crystal System                                          monoclinic  

        Space group                                  P21/c        (No. 14)  

        a, b, c [Angstrom]          11.78754(10) 17.59536(14) 17.79338(15)  

        alpha, beta, gamma [deg]              90   99.4928(8)           90  

        V [Ang**3]                                              3639.92(5)  

        Z                                                                4  

        D(calc) [g/cm**3]                                            1.744  

        Mu(CuKa) [ /mm ]                                             9.950  

        F(000)                                                        1920  

        Crystal Size [mm]                             0.12 x  0.18 x  0.21  

                               Data Collection
 
        Temperature (K)                                                293  

        Radiation [Angstrom]                             CuKa      1.54184  

        Theta Min-Max [Deg]                                     3.6,  71.4  

        Dataset                                -14: 10 ; -21: 21 ; -21: 21  

        Tot., Uniq. Data, R(int)                     21842,   7018,  0.038  

        Observed Data [I > 0.0 sigma(I)]                              6305  

                                  Refinement
 
        Nref, Npar                                              7018,  527  

        R, wR2, S                                     0.0318, 0.0891, 1.05  

        w = ^2^(FO^2^)+(0.0540P)^2^] WHERE P=(FO^2^+2FC^2^)/3'              

        Max. and Av. Shift/Error                                0.00, 0.00  

        Min. and Max. Resd. Dens. [e/Ang^3]                    -0.73, 0.69
                                   -  3 -
 
        Table S2 - Final Coordinates and Equivalent Isotropic Displacement
                   Parameters of the non-Hydrogen atoms
                   for: exp_287   P 1 21/c 1   R = 0.03
 
        Atom          x            y            z      U(eq) [Ang^2]
        ----         ---          ---          ---     -----------
 
        La1       0.29343(2)   0.24596(2)   0.26399(2)    0.0326(1)
 
        O1       0.13909(18)  0.35278(13)  0.21917(11)    0.0522(7)
 
        O2       0.16522(19)  0.33582(13)  0.34071(11)    0.0586(7)
 
        O3         0.0273(2)  0.40812(16)  0.28696(17)   0.0879(11)
 
        O4       0.39500(18)  0.38018(12)  0.28782(11)    0.0498(7)
 
        O5       0.35777(17)  0.34828(12)  0.16921(10)    0.0482(6)
 
        O6         0.4493(2)  0.45295(14)  0.20134(14)    0.0794(9)
 
        O7         0.4095(2)  0.25349(10)  0.40779(14)    0.0475(8)
 
        O8       0.25431(15)  0.18594(12)  0.39370(10)    0.0488(6)
 
        O9       0.37164(18)  0.18384(14)  0.50096(11)    0.0627(8)
 
        O10      0.07926(15)  0.19647(12)  0.25603(11)    0.0484(7)
 
        O11      0.20210(16)  0.10968(12)  0.24177(11)    0.0483(7)
 
        O12        0.0197(2)  0.08323(15)  0.22181(14)    0.0737(9)
 
        O13      0.19323(18)  0.22778(13)  0.12292(12)    0.0480(7)
 
        O14      0.36267(16)  0.17855(13)  0.14595(11)    0.0530(7)
 
        O15        0.2596(2)  0.16638(15)  0.03340(11)    0.0679(8)
 
        O16      0.44669(18)  0.13478(12)  0.30224(12)    0.0528(7)
 
        O17      0.52066(19)  0.24035(11)  0.27129(13)    0.0468(7)
 
        O18      0.62845(18)  0.14095(15)  0.29585(13)    0.0683(8)
 
        N1         0.1087(2)  0.36713(14)  0.28342(15)    0.0511(8)
 
        N2       0.40091(19)  0.39556(13)  0.21858(13)    0.0460(7)
 
        N3       0.34526(18)  0.20720(15)  0.43578(12)    0.0435(7)
 
        N4         0.0971(2)  0.12845(15)  0.23923(13)    0.0453(8)
 
        N5       0.27197(19)  0.18996(14)  0.09850(12)    0.0426(7)
 
        N6       0.53406(19)  0.17059(14)  0.29008(12)    0.0449(7)
 
 
 
                                   -  4 -
 
        Table S2 - Final Coordinates and Equivalent Isotropic Displacement
                   Parameters of the non-Hydrogen atoms  (continued)
                   for: exp_287   P 1 21/c 1   R = 0.03
 
        Atom          x            y            z      U(eq) [Ang^2]
        ----         ---          ---          ---     -----------
 
        N7        -0.0092(2)  0.40624(14)  0.08932(13)    0.0515(8)
 
        N8        -0.0554(2)  0.40492(13) -0.03455(13)    0.0477(8)
 
        N9         0.1321(2)  0.36555(16)  0.01938(17)   0.0667(10)
 
        C1        -0.1515(2)  0.43169(16) -0.00624(16)    0.0458(9)
 
        C2        -0.2576(3)    0.4554(2)   -0.0427(2)   0.0646(11)
 
        C3        -0.3333(3)    0.4813(3)    0.0036(3)   0.0833(18)
 
        C4        -0.3035(3)    0.4826(3)    0.0817(3)   0.0829(16)
 
        C5        -0.1968(3)    0.4584(2)    0.1188(2)   0.0644(12)
 
        C6        -0.1216(2)  0.43237(16)  0.07252(16)    0.0458(9)
 
        C7         0.0283(3)  0.39002(16)  0.02434(16)    0.0485(9)
 
        C8        -0.0481(3)    0.3937(2) -0.11461(17)   0.0681(13)
 
 
 
        N10        0.5796(2)  0.43538(14)  0.40202(13)    0.0487(8)
 
        N11        0.7521(2)  0.48326(14)  0.43189(14)    0.0477(8)
 
        N12        0.6710(2)  0.47912(16)  0.30120(14)   0.0632(10)
 
        C9         0.7153(3)  0.46337(17)  0.50060(18)    0.0475(9)
 
        C10        0.7675(3)    0.4709(2)  0.57513(19)   0.0612(11)
 
        C11        0.7050(4)    0.4467(2)  0.62983(19)   0.0706(13)
 
        C12        0.5960(3)    0.4157(2)    0.6103(2)   0.0672(12)
 
        C13        0.5436(3)  0.40784(18)  0.53563(19)   0.0567(10)
 
        C14        0.6059(2)  0.43245(16)  0.48098(16)    0.0468(9)
 
        C15        0.6674(2)  0.46703(16)  0.37422(16)    0.0468(9)
 
        C16        0.8664(3)    0.5101(2)    0.4250(2)   0.0626(11)
 
 
 
        N13        0.6355(2)  0.23763(14)  0.50237(16)    0.0445(8)
 
        N14        0.7613(2)  0.24800(12)  0.60674(17)    0.0453(9)
 
                                   -  5 -
 
        Table S2 - Final Coordinates and Equivalent Isotropic Displacement
                   Parameters of the non-Hydrogen atoms  (continued)
                   for: exp_287   P 1 21/c 1   R = 0.03
 
        Atom          x            y            z      U(eq) [Ang^2]
        ----         ---          ---          ---     -----------
 
        N15        0.5738(2)  0.21128(17)  0.61913(15)    0.0601(9)
 
        C17        0.8178(3)  0.26746(17)  0.54597(19)    0.0428(9)
 
        C18        0.9309(2)  0.28901(19)  0.54492(19)   0.0531(10)
 
        C19        0.9581(3)  0.30592(19)    0.4736(2)   0.0593(11)
 
        C20        0.8769(3)  0.30138(19)  0.40783(19)   0.0571(11)
 
        C21        0.7647(3)    0.2788(2)  0.40965(18)   0.0520(10)
 
        C22        0.7376(3)  0.26148(15)    0.4800(2)    0.0423(9)
 
        C23        0.6521(3)  0.23136(18)  0.57861(18)    0.0447(9)
 
        C24        0.8111(4)    0.2469(2)    0.6871(2)   0.0665(14)
 
 
          U(eq) = 1/3 of the trace of the orthogonalized U Tensor
                                   -  6 -
 
        Table S3 - Hydrogen Atom Positions and Isotropic Displacement
                   Parameters
                   for: exp_287   P 1 21/c 1   R = 0.03
 
        Atom          x            y            z     U(iso) [Ang^2]
        ----         ---          ---          ---     -----------
 
 
        H1           0.02996      0.40130      0.13431       0.0620
 
        H2          -0.27757      0.45412     -0.09546       0.0770
 
        H3          -0.40583      0.49830     -0.01859       0.1000
 
        H3A          0.18171      0.35886      0.06003       0.0800
 
        H3B          0.15043      0.35620     -0.02452       0.0800
 
        H4          -0.35679      0.50024      0.11075       0.0990
 
        H5          -0.17702      0.45959      0.17154       0.0770
 
        H8A         -0.12342      0.38364     -0.14255       0.1020
 
        H8B          0.00154      0.35147     -0.11974       0.1020
 
        H8C         -0.01760      0.43875     -0.13437       0.1020
 
 
 
        H4A          0.51682      0.41937      0.37516       0.0580
 
        H6A          0.61362      0.46627      0.26718       0.0760
 
        H6B          0.73065      0.49982      0.28780       0.0760
 
        H10          0.84100      0.49117      0.58807       0.0730
 
        H11          0.73688      0.45133      0.68104       0.0840
 
        H12          0.55699      0.39975      0.64886       0.0810
 
        H13          0.47036      0.38712      0.52271       0.0680
 
        H16A         0.92285      0.47548      0.45074       0.0940
 
        H16B         0.87837      0.55957      0.44766       0.0940
 
        H16C         0.87371      0.51291      0.37215       0.0940
 
 
 
        H7           0.57212      0.22842      0.47225       0.0530
 
        H9A          0.59126      0.20801      0.66790       0.0720
 
        H9B          0.50490      0.20138      0.59697       0.0720
 
                                   -  7 -
 
        Table S3 - Hydrogen Atom Positions and Isotropic Displacement
                   Parameters  (continued)
                   for: exp_287   P 1 21/c 1   R = 0.03
 
        Atom          x            y            z     U(iso) [Ang^2]
        ----         ---          ---          ---     -----------
        H18          0.98512      0.29195      0.58917       0.0640
 
        H19          1.03273      0.32067      0.46990       0.0710
 
        H20          0.89824      0.31379      0.36131       0.0690
 
        H21          0.71040      0.27556      0.36547       0.0620
 
        H24A         0.84911      0.19922      0.69941       0.1000
 
        H24B         0.75126      0.25334      0.71721       0.1000
 
        H24C         0.86573      0.28757      0.69774       0.1000
 
 
           =======================================================
 
         The Temperature Factor has the Form of Exp(-T) Where
        T = 8*(Pi**2)*U*(Sin(Theta)/Lambda)**2  for Isotropic Atoms
                                   -  8 -
 
    Table S4 - (An)isotropic  Displacement Parameters
               for: exp_287   P 1 21/c 1   R = 0.03
 
    Atom    U(1,1) or U  U(2,2)     U(3,3)     U(2,3)     U(1,3)     U(1,2)
    ----      ------     ------     ------     ------     ------     ------
    La1      0.0276(1)  0.0426(1)  0.0267(1) -0.0006(1)  0.0024(1) -0.0009(1)
 
    O1      0.0533(12) 0.0610(13) 0.0427(11)  0.0013(9)  0.0095(9) 0.0138(10)
 
    O2      0.0657(13) 0.0691(14) 0.0419(11)-0.0032(10) 0.0119(10) 0.0064(11)
 
    O3      0.0832(18) 0.0851(19)   0.103(2) 0.0091(16) 0.0375(16) 0.0438(15)
 
    O4      0.0563(12) 0.0531(12) 0.0378(10) -0.0034(9)  0.0015(9)-0.0101(10)
 
    O5      0.0492(11) 0.0588(12) 0.0360(10) -0.0045(9)  0.0051(8)-0.0085(10)
 
    O6      0.0942(18) 0.0657(15) 0.0731(16) 0.0180(12)-0.0013(13)-0.0359(14)
 
    O7      0.0387(12) 0.0676(15) 0.0356(12)  0.0017(8)  0.0045(9) -0.0118(8)
 
    O8      0.0391(10) 0.0704(14)  0.0345(9)  0.0021(9) -0.0006(8) -0.0124(9)
 
    O9      0.0600(12) 0.0911(17) 0.0328(10) 0.0158(10) -0.0048(9)-0.0130(12)
 
    O10     0.0362(10) 0.0572(13) 0.0513(11) -0.0069(9)  0.0059(8) -0.0035(9)
 
    O11     0.0439(11) 0.0488(12) 0.0517(12) -0.0041(8)  0.0064(9) -0.0018(8)
 
    O12     0.0621(14) 0.0842(18) 0.0775(16)-0.0255(14) 0.0193(12)-0.0371(13)
 
    O13     0.0387(11) 0.0629(12) 0.0410(11)-0.0057(10)  0.0027(9) 0.0030(10)
 
    O14     0.0379(10) 0.0772(15) 0.0426(11)-0.0074(10)  0.0027(8) 0.0085(10)
 
    O15     0.0750(14) 0.0911(18) 0.0375(11)-0.0185(11) 0.0091(10)-0.0059(13)
 
    O16     0.0480(12) 0.0536(12) 0.0560(12) 0.0066(10)  0.0067(9) 0.0014(10)
 
    O17     0.0366(11) 0.0610(13) 0.0425(12)  0.0045(8)  0.0053(9)  0.0019(8)
 
    O18     0.0436(11) 0.0835(17) 0.0754(15)-0.0033(13) 0.0027(10) 0.0232(11)
 
    N1      0.0535(15) 0.0479(14) 0.0550(15)-0.0045(11) 0.0182(12) 0.0062(12)
 
    N2      0.0436(12) 0.0445(13) 0.0481(13) 0.0034(10) 0.0023(10)-0.0035(10)
 
    N3      0.0361(11) 0.0619(15) 0.0319(11) 0.0000(10)  0.0041(9)-0.0024(11)
 
    N4      0.0435(13) 0.0570(15) 0.0357(12)-0.0055(10) 0.0073(10)-0.0119(11)
 
    N5      0.0425(12) 0.0542(14) 0.0312(11) -0.0023(9)  0.0062(9)-0.0076(11)
 
    N6      0.0398(12) 0.0600(15) 0.0330(11)-0.0030(10)  0.0006(9) 0.0067(11)
 
 
 
                                   -  9 -
 
    Table S4 - (An)isotropic  Displacement Parameters (continued)
               for: exp_287   P 1 21/c 1   R = 0.03
 
    Atom    U(1,1) or U  U(2,2)     U(3,3)     U(2,3)     U(1,3)     U(1,2)
    ----      ------     ------     ------     ------     ------     ------
    N7      0.0584(14) 0.0567(15) 0.0389(12) 0.0049(11) 0.0070(11) 0.0078(12)
 
    N8      0.0585(14) 0.0471(13) 0.0398(12)-0.0002(10) 0.0149(11) 0.0029(11)
 
    N9      0.0623(17) 0.0686(18) 0.0737(19) 0.0147(15) 0.0248(14) 0.0211(14)
 
    C1      0.0516(16) 0.0414(15) 0.0452(15)-0.0032(12) 0.0106(12)-0.0024(12)
 
    C2      0.0538(19)   0.075(2)   0.062(2)-0.0021(18) 0.0007(16)-0.0026(17)
 
    C3        0.045(2)   0.097(3)   0.108(4)   0.002(3)   0.013(2)   0.010(2)
 
    C4        0.067(2)   0.092(3)   0.100(3)  -0.003(3)   0.044(2)   0.008(2)
 
    C5        0.069(2)   0.073(2)   0.058(2)-0.0028(17) 0.0309(17) 0.0051(18)
 
    C6      0.0511(16) 0.0450(15) 0.0433(15)-0.0002(12) 0.0140(12) 0.0008(13)
 
    C7      0.0549(17) 0.0433(15) 0.0511(16) 0.0069(12) 0.0197(14) 0.0071(13)
 
    C8        0.099(3)   0.066(2) 0.0451(17)-0.0037(15) 0.0292(18)-0.0033(19)
 
 
 
    N10     0.0437(12) 0.0484(14) 0.0511(14)-0.0009(11)-0.0004(10)-0.0051(11)
 
    N11     0.0468(13) 0.0479(14) 0.0455(13) 0.0030(11)-0.0005(10)-0.0055(11)
 
    N12     0.0683(17) 0.0747(19) 0.0436(14) 0.0021(13) 0.0007(12)-0.0184(15)
 
    C9      0.0527(18) 0.0402(15) 0.0479(16) 0.0018(12) 0.0035(13) 0.0006(13)
 
    C10       0.064(2)   0.063(2) 0.0524(18)-0.0013(15)-0.0026(15)-0.0001(17)
 
    C11       0.097(3)   0.066(2) 0.0459(18) 0.0006(16) 0.0034(18)   0.004(2)
 
    C12       0.083(2)   0.061(2)   0.062(2) 0.0075(16) 0.0247(19) 0.0085(19)
 
    C13     0.0537(17) 0.0481(17)   0.070(2) 0.0049(15) 0.0154(15) 0.0031(14)
 
    C14     0.0499(15) 0.0374(14) 0.0521(16)-0.0008(12) 0.0059(13) 0.0049(12)
 
    C15     0.0487(15) 0.0430(15) 0.0453(15)-0.0022(12)-0.0020(12)-0.0034(12)
 
    C16     0.0466(16)   0.070(2)   0.068(2) 0.0074(17) 0.0000(14)-0.0130(16)
 
 
 
    N13     0.0280(12) 0.0551(14) 0.0482(15)-0.0078(11)-0.0003(11)-0.0019(10)
 
    N14     0.0320(13) 0.0571(17) 0.0457(15) -0.0058(9) 0.0028(12) -0.0002(9)
 
                                   - 10 -
 
    Table S4 - (An)isotropic  Displacement Parameters (continued)
               for: exp_287   P 1 21/c 1   R = 0.03
 
    Atom    U(1,1) or U  U(2,2)     U(3,3)     U(2,3)     U(1,3)     U(1,2)
    ----      ------     ------     ------     ------     ------     ------
    N15     0.0407(13)   0.087(2) 0.0537(15)-0.0069(15) 0.0110(11)-0.0050(14)
 
    C17     0.0326(14) 0.0438(14) 0.0507(17)-0.0056(13) 0.0032(12) 0.0036(12)
 
    C18     0.0317(14)   0.060(2) 0.0656(19)-0.0112(15) 0.0024(13)-0.0028(13)
 
    C19     0.0440(16)   0.061(2)   0.076(2)-0.0096(17) 0.0188(16)-0.0082(15)
 
    C20     0.0565(18)   0.060(2) 0.0582(19)-0.0042(15) 0.0197(15)-0.0075(15)
 
    C21     0.0505(17) 0.0574(18) 0.0468(17)-0.0063(14) 0.0038(13)-0.0019(15)
 
    C22     0.0318(14) 0.0418(15) 0.0535(19)-0.0078(12) 0.0073(13) 0.0018(11)
 
    C23     0.0335(15) 0.0509(15) 0.0484(17)-0.0047(13) 0.0032(12) 0.0051(13)
 
    C24       0.051(2)   0.095(3)   0.049(2)-0.0030(15)-0.0054(17)-0.0038(16)
 
 
           =======================================================
 
         The Temperature Factor has the Form of Exp(-T) Where
        T = 8*(Pi**2)*U*(Sin(Theta)/Lambda)**2  for Isotropic Atoms
        T = 2*(Pi**2)*Sumij(h(i)*h(j)*U(i,j)*Astar(i)*Astar(j)), for
      Anisotropic Atoms. Astar(i) are Reciprocal Axial Lengths and
          h(i) are the Reflection Indices.
                                   - 11 -
 
        Table S5 - Bond Distances (Angstrom)
                   for: exp_287   P 1 21/c 1   R = 0.03
 
 
        La1    -O1         2.646(2)     O17    -N6         1.275(3)
 
        La1    -O2         2.707(2)     O18    -N6         1.218(3)
 
        La1    -O4         2.650(2)     N7     -C6         1.388(3)
 
        La1    -O5         2.661(2)     N7     -C7         1.335(4)
 
        La1    -O7         2.699(2)     N8     -C1         1.395(3)
 
        La1    -O8       2.6468(19)     N8     -C7         1.341(4)
 
        La1    -O10      2.6521(19)     N8     -C8         1.455(4)
 
        La1    -O11        2.632(2)     N9     -C7         1.314(4)
 
        La1    -O13        2.612(2)     N7     -H1           0.8600
 
        La1    -O14        2.655(2)     N9     -H3B          0.8600
 
        La1    -O16        2.674(2)     N9     -H3A          0.8600
 
        La1    -O17        2.662(2)     N10    -C15        1.340(3)
 
        O1     -N1         1.278(3)     N10    -C14        1.389(4)
 
        O2     -N1         1.250(3)     N11    -C15        1.339(4)
 
        O3     -N1         1.210(4)     N11    -C9         1.407(4)
 
        O4     -N2         1.275(3)     N11    -C16        1.452(4)
 
        O5     -N2         1.255(3)     N12    -C15        1.324(4)
 
        O6     -N2         1.224(3)     N10    -H4A          0.8600
 
        O7     -N3         1.269(3)     N12    -H6A          0.8600
 
        O8     -N3         1.259(3)     N12    -H6B          0.8600
 
        O9     -N3         1.221(3)     N13    -C23        1.343(4)
 
        O10    -N4         1.260(3)     N13    -C22        1.393(4)
 
        O11    -N4         1.275(3)     N14    -C24        1.454(5)
 
        O12    -N4         1.212(4)     N14    -C23        1.334(4)
 
        O13    -N5         1.275(3)     N14    -C17        1.403(4)
 
        O14    -N5         1.264(3)     N15    -C23        1.310(4)
 
        O15    -N5         1.216(3)     N13    -H7           0.8600
 
        O16    -N6         1.256(3)     N15    -H9B          0.8600
 
                                   - 12 -
 
        Table S5 - Bond Distances (Angstrom) (continued)
                   for: exp_287   P 1 21/c 1   R = 0.03
 
 
        N15    -H9A          0.8600     C10    -H10          0.9300
 
        C1     -C6         1.388(4)     C11    -H11          0.9300
 
        C1     -C2         1.375(4)     C12    -H12          0.9300
 
        C2     -C3         1.388(6)     C13    -H13          0.9300
 
        C3     -C4         1.376(7)     C16    -H16B         0.9600
 
        C4     -C5         1.388(6)     C16    -H16C         0.9600
 
        C5     -C6         1.384(4)     C16    -H16A         0.9600
 
        C2     -H2           0.9300     C17    -C22        1.384(5)
 
        C3     -H3           0.9300     C17    -C18        1.389(4)
 
        C4     -H4           0.9300     C18    -C19        1.391(5)
 
        C5     -H5           0.9300     C19    -C20        1.387(5)
 
        C8     -H8C          0.9600     C20    -C21        1.386(5)
 
        C8     -H8A          0.9600     C21    -C22        1.376(5)
 
        C8     -H8B          0.9600     C18    -H18          0.9300
 
        C9     -C14        1.390(4)     C19    -H19          0.9300
 
        C9     -C10        1.373(5)     C20    -H20          0.9300
 
        C10    -C11        1.381(5)     C21    -H21          0.9300
 
        C11    -C12        1.386(6)     C24    -H24A         0.9600
 
        C12    -C13        1.377(5)     C24    -H24B         0.9600
 
        C13    -C14        1.381(4)     C24    -H24C         0.9600
 
                                   - 13 -
 
    Table S6 - Bond Angles    (Degrees)
               for: exp_287   P 1 21/c 1   R = 0.03
 
 
    O1     -La1    -O2         47.45(6)   O4     -La1    -O16       110.05(7)
 
    O1     -La1    -O4         71.65(7)   O4     -La1    -O17        66.48(6)
 
    O1     -La1    -O5         65.30(6)   O5     -La1    -O7        114.50(6)
 
    O1     -La1    -O7        117.83(6)   O5     -La1    -O8        158.64(6)
 
    O1     -La1    -O8        109.65(6)   O5     -La1    -O10       123.82(6)
 
    O1     -La1    -O10        67.42(7)   O5     -La1    -O11       132.34(6)
 
    O1     -La1    -O11       110.98(6)   O5     -La1    -O13        66.72(6)
 
    O1     -La1    -O13        67.53(7)   O5     -La1    -O14        69.15(6)
 
    O1     -La1    -O14       111.39(6)   O5     -La1    -O16       113.90(6)
 
    O1     -La1    -O16       177.07(6)   O5     -La1    -O17        70.51(6)
 
    O1     -La1    -O17       132.64(7)   O7     -La1    -O8         47.68(6)
 
    O2     -La1    -O4         70.97(7)   O7     -La1    -O10       113.33(7)
 
    O2     -La1    -O5         99.53(6)   O7     -La1    -O11       108.55(6)
 
    O2     -La1    -O7         74.40(6)   O7     -La1    -O13       174.63(7)
 
    O2     -La1    -O8         66.50(6)   O7     -La1    -O14       126.73(6)
 
    O2     -La1    -O10        67.23(7)   O7     -La1    -O16        65.10(6)
 
    O2     -La1    -O11       111.06(6)   O7     -La1    -O17        66.85(7)
 
    O2     -La1    -O13       110.77(7)   O8     -La1    -O10        67.32(6)
 
    O2     -La1    -O14       158.41(6)   O8     -La1    -O11        69.00(6)
 
    O2     -La1    -O16       135.15(6)   O8     -La1    -O13       132.30(6)
 
    O2     -La1    -O17       129.64(7)   O8     -La1    -O14       129.20(7)
 
    O4     -La1    -O5         47.94(6)   O8     -La1    -O16        72.16(6)
 
    O4     -La1    -O7         70.09(6)   O8     -La1    -O17       105.15(6)
 
    O4     -La1    -O8        110.80(6)   O10    -La1    -O11        47.98(6)
 
    O4     -La1    -O10       134.60(7)   O10    -La1    -O13        68.46(6)
 
    O4     -La1    -O11       177.32(6)   O10    -La1    -O14       103.01(6)
 
    O4     -La1    -O13       112.56(7)   O10    -La1    -O16       111.76(7)
 
    O4     -La1    -O14       109.57(6)   O10    -La1    -O17       158.70(6)
 
                                   - 14 -
 
    Table S6 - Bond Angles    (Degrees)  (continued)
               for: exp_287   P 1 21/c 1   R = 0.03
 
 
    O11    -La1    -O13        68.59(7)   O7     -N3     -O8         117.5(2)
 
    O11    -La1    -O14        69.24(6)   O7     -N3     -O9         120.9(2)
 
    O11    -La1    -O16        67.30(6)   O8     -N3     -O9         121.6(2)
 
    O11    -La1    -O17       110.91(6)   O10    -N4     -O11        115.9(2)
 
    O13    -La1    -O14        48.26(6)   O10    -N4     -O12        122.4(2)
 
    O13    -La1    -O16       109.55(7)   O11    -N4     -O12        121.7(3)
 
    O13    -La1    -O17       109.53(7)   O13    -N5     -O14        116.0(2)
 
    O14    -La1    -O16        65.89(6)   O13    -N5     -O15        121.5(2)
 
    O14    -La1    -O17        65.41(6)   O14    -N5     -O15        122.5(2)
 
    O16    -La1    -O17        47.80(6)   O16    -N6     -O17        117.3(2)
 
    La1    -O1     -N1        98.68(16)   O16    -N6     -O18        122.3(3)
 
    La1    -O2     -N1        96.49(16)   O17    -N6     -O18        120.4(2)
 
    La1    -O4     -N2        97.46(15)   C6     -N7     -C7         109.0(2)
 
    La1    -O5     -N2        97.46(14)   C1     -N8     -C7         108.7(2)
 
    La1    -O7     -N3        95.66(15)   C1     -N8     -C8         125.6(2)
 
    La1    -O8     -N3        98.41(14)   C7     -N8     -C8         125.7(3)
 
    La1    -O10    -N4        97.47(15)   C7     -N7     -H1           126.00
 
    La1    -O11    -N4        98.05(16)   C6     -N7     -H1           126.00
 
    La1    -O13    -N5        98.76(15)   C7     -N9     -H3B          120.00
 
    La1    -O14    -N5        96.95(15)   H3A    -N9     -H3B          120.00
 
    La1    -O16    -N6        97.35(16)   C7     -N9     -H3A          120.00
 
    La1    -O17    -N6        97.39(15)   C14    -N10    -C15        109.4(2)
 
    O1     -N1     -O2         116.9(2)   C15    -N11    -C16        126.1(3)
 
    O1     -N1     -O3         120.4(3)   C9     -N11    -C16        125.3(3)
 
    O2     -N1     -O3         122.7(3)   C9     -N11    -C15        108.4(2)
 
    O4     -N2     -O5         117.1(2)   C15    -N10    -H4A          125.00
 
    O4     -N2     -O6         121.3(2)   C14    -N10    -H4A          125.00
 
    O5     -N2     -O6         121.6(2)   H6A    -N12    -H6B          120.00
 
                                   - 15 -
 
    Table S6 - Bond Angles    (Degrees)  (continued)
               for: exp_287   P 1 21/c 1   R = 0.03
 
 
    C15    -N12    -H6A          120.00   C5     -C4     -H4           119.00
 
    C15    -N12    -H6B          120.00   C3     -C4     -H4           119.00
 
    C22    -N13    -C23        108.9(3)   C4     -C5     -H5           122.00
 
    C17    -N14    -C24        126.6(3)   C6     -C5     -H5           122.00
 
    C23    -N14    -C24        125.0(3)   H8A    -C8     -H8C          109.00
 
    C17    -N14    -C23        108.4(3)   N8     -C8     -H8C          109.00
 
    C23    -N13    -H7           126.00   H8A    -C8     -H8B          110.00
 
    C22    -N13    -H7           126.00   N8     -C8     -H8A          109.00
 
    H9A    -N15    -H9B          120.00   H8B    -C8     -H8C          109.00
 
    C23    -N15    -H9A          120.00   N8     -C8     -H8B          109.00
 
    C23    -N15    -H9B          120.00   N11    -C9     -C10        131.4(3)
 
    C2     -C1     -C6         122.3(3)   N11    -C9     -C14        106.6(3)
 
    N8     -C1     -C2         131.4(3)   C10    -C9     -C14        122.0(3)
 
    N8     -C1     -C6         106.3(2)   C9     -C10    -C11        116.4(3)
 
    C1     -C2     -C3         116.3(3)   C10    -C11    -C12        121.6(3)
 
    C2     -C3     -C4         121.5(4)   C11    -C12    -C13        122.1(3)
 
    C3     -C4     -C5         122.4(4)   C12    -C13    -C14        116.2(3)
 
    C4     -C5     -C6         116.0(3)   C9     -C14    -C13        121.7(3)
 
    C1     -C6     -C5         121.5(3)   N10    -C14    -C13        131.9(3)
 
    N7     -C6     -C5         131.6(3)   N10    -C14    -C9         106.4(2)
 
    N7     -C6     -C1         106.8(2)   N10    -C15    -N11        109.2(2)
 
    N8     -C7     -N9         125.8(3)   N11    -C15    -N12        125.3(2)
 
    N7     -C7     -N9         125.0(3)   N10    -C15    -N12        125.5(2)
 
    N7     -C7     -N8         109.2(3)   C11    -C10    -H10          122.00
 
    C3     -C2     -H2           122.00   C9     -C10    -H10          122.00
 
    C1     -C2     -H2           122.00   C10    -C11    -H11          119.00
 
    C4     -C3     -H3           119.00   C12    -C11    -H11          119.00
 
    C2     -C3     -H3           119.00   C11    -C12    -H12          119.00
 
                                   - 16 -
 
    Table S6 - Bond Angles    (Degrees)  (continued)
               for: exp_287   P 1 21/c 1   R = 0.03
 
 
    C13    -C12    -H12          119.00   C17    -C22    -C21        121.7(3)
 
    C12    -C13    -H13          122.00   N13    -C23    -N15        125.4(3)
 
    C14    -C13    -H13          122.00   N14    -C23    -N15        125.2(3)
 
    N11    -C16    -H16B         109.00   N13    -C23    -N14        109.4(3)
 
    N11    -C16    -H16A         109.00   C17    -C18    -H18          122.00
 
    H16A   -C16    -H16C         109.00   C19    -C18    -H18          122.00
 
    H16B   -C16    -H16C         110.00   C18    -C19    -H19          119.00
 
    N11    -C16    -H16C         110.00   C20    -C19    -H19          119.00
 
    H16A   -C16    -H16B         109.00   C19    -C20    -H20          119.00
 
    N14    -C17    -C18        131.0(3)   C21    -C20    -H20          119.00
 
    C18    -C17    -C22        122.1(3)   C20    -C21    -H21          122.00
 
    N14    -C17    -C22        106.9(3)   C22    -C21    -H21          122.00
 
    C17    -C18    -C19        115.9(3)   N14    -C24    -H24A         110.00
 
    C18    -C19    -C20        121.8(3)   N14    -C24    -H24B         109.00
 
    C19    -C20    -C21        121.7(3)   N14    -C24    -H24C         109.00
 
    C20    -C21    -C22        116.8(3)   H24A   -C24    -H24B         110.00
 
    N13    -C22    -C17        106.4(3)   H24A   -C24    -H24C         110.00
 
    N13    -C22    -C21        131.9(3)   H24B   -C24    -H24C         109.00
 
                                   - 17 -
 
         Table S7 - Torsion Angles (Degrees)
                    for: exp_287   P 1 21/c 1   R = 0.03
 
 
         O2     -La1    -O1     -N1        -4.08(14)
 
         O4     -La1    -O1     -N1       -84.76(16)
 
         O5     -La1    -O1     -N1      -136.12(17)
 
         O7     -La1    -O1     -N1       -30.26(18)
 
         O8     -La1    -O1     -N1        21.44(17)
 
         O10    -La1    -O1     -N1        75.14(16)
 
         O11    -La1    -O1     -N1        95.74(16)
 
         O13    -La1    -O1     -N1       150.17(17)
 
         O14    -La1    -O1     -N1       170.82(15)
 
         O17    -La1    -O1     -N1      -113.47(16)
 
         O1     -La1    -O2     -N1         4.15(15)
 
         O4     -La1    -O2     -N1        86.37(16)
 
         O5     -La1    -O2     -N1        47.31(17)
 
         O7     -La1    -O2     -N1       160.25(17)
 
         O8     -La1    -O2     -N1      -149.60(18)
 
         O10    -La1    -O2     -N1       -75.48(16)
 
         O11    -La1    -O2     -N1       -95.49(16)
 
         O13    -La1    -O2     -N1       -21.28(18)
 
         O14    -La1    -O2     -N1          -8.9(3)
 
         O16    -La1    -O2     -N1      -173.99(14)
 
         O17    -La1    -O2     -N1       119.84(16)
 
         O1     -La1    -O4     -N2       -74.16(15)
 
         O2     -La1    -O4     -N2      -124.42(16)
 
         O5     -La1    -O4     -N2        -1.25(13)
 
         O7     -La1    -O4     -N2       155.81(17)
 
         O8     -La1    -O4     -N2      -178.82(14)
 
         O10    -La1    -O4     -N2      -100.63(16)
 
         O13    -La1    -O4     -N2       -19.18(17)
 
                                   - 18 -
 
         Table S7 - Torsion Angles (Degrees)  (continued)
                    for: exp_287   P 1 21/c 1   R = 0.03
 
 
         O14    -La1    -O4     -N2        32.69(16)
 
         O16    -La1    -O4     -N2       103.32(15)
 
         O17    -La1    -O4     -N2        83.17(16)
 
         O1     -La1    -O5     -N2        88.31(15)
 
         O2     -La1    -O5     -N2        54.62(15)
 
         O4     -La1    -O5     -N2         1.27(14)
 
         O7     -La1    -O5     -N2       -22.49(17)
 
         O8     -La1    -O5     -N2           7.5(3)
 
         O10    -La1    -O5     -N2       123.53(15)
 
         O11    -La1    -O5     -N2      -175.14(13)
 
         O13    -La1    -O5     -N2       163.24(17)
 
         O14    -La1    -O5     -N2      -144.47(16)
 
         O16    -La1    -O5     -N2       -94.78(15)
 
         O17    -La1    -O5     -N2       -74.20(15)
 
         O1     -La1    -O7     -N3        96.73(15)
 
         O2     -La1    -O7     -N3        77.01(16)
 
         O4     -La1    -O7     -N3       152.00(17)
 
         O5     -La1    -O7     -N3       170.54(14)
 
         O8     -La1    -O7     -N3         4.80(14)
 
         O10    -La1    -O7     -N3        20.92(17)
 
         O11    -La1    -O7     -N3       -30.45(16)
 
         O14    -La1    -O7     -N3      -107.97(16)
 
         O16    -La1    -O7     -N3       -83.24(15)
 
         O17    -La1    -O7     -N3      -135.87(16)
 
         O1     -La1    -O8     -N3      -115.07(16)
 
         O2     -La1    -O8     -N3       -94.83(16)
 
         O4     -La1    -O8     -N3       -37.89(17)
 
         O5     -La1    -O8     -N3         -42.9(3)
 
                                   - 19 -
 
         Table S7 - Torsion Angles (Degrees)  (continued)
                    for: exp_287   P 1 21/c 1   R = 0.03
 
 
         O7     -La1    -O8     -N3        -4.87(14)
 
         O10    -La1    -O8     -N3      -168.83(17)
 
         O11    -La1    -O8     -N3       139.25(17)
 
         O13    -La1    -O8     -N3       167.86(15)
 
         O14    -La1    -O8     -N3       102.66(16)
 
         O16    -La1    -O8     -N3        67.36(16)
 
         O17    -La1    -O8     -N3        32.26(17)
 
         O1     -La1    -O10    -N4       149.25(16)
 
         O2     -La1    -O10    -N4      -159.05(16)
 
         O4     -La1    -O10    -N4       176.52(13)
 
         O5     -La1    -O10    -N4       114.67(15)
 
         O7     -La1    -O10    -N4       -98.96(15)
 
         O8     -La1    -O10    -N4       -86.11(15)
 
         O11    -La1    -O10    -N4        -4.51(13)
 
         O13    -La1    -O10    -N4        75.56(15)
 
         O14    -La1    -O10    -N4        41.23(15)
 
         O16    -La1    -O10    -N4       -27.72(16)
 
         O17    -La1    -O10    -N4         -13.1(3)
 
         O1     -La1    -O11    -N4       -21.47(16)
 
         O2     -La1    -O11    -N4        29.60(16)
 
         O5     -La1    -O11    -N4       -96.63(15)
 
         O7     -La1    -O11    -N4       109.54(15)
 
         O8     -La1    -O11    -N4        82.33(15)
 
         O10    -La1    -O11    -N4         4.46(13)
 
         O13    -La1    -O11    -N4       -75.31(15)
 
         O14    -La1    -O11    -N4      -127.27(15)
 
         O16    -La1    -O11    -N4       161.08(16)
 
         O17    -La1    -O11    -N4      -178.87(14)
 
                                   - 20 -
 
         Table S7 - Torsion Angles (Degrees)  (continued)
                    for: exp_287   P 1 21/c 1   R = 0.03
 
 
         O1     -La1    -O13    -N5       155.21(18)
 
         O2     -La1    -O13    -N5       175.23(15)
 
         O4     -La1    -O13    -N5        97.95(16)
 
         O5     -La1    -O13    -N5        83.53(16)
 
         O8     -La1    -O13    -N5      -108.15(16)
 
         O10    -La1    -O13    -N5      -131.26(17)
 
         O11    -La1    -O13    -N5       -79.45(16)
 
         O14    -La1    -O13    -N5         1.32(14)
 
         O16    -La1    -O13    -N5       -24.84(17)
 
         O17    -La1    -O13    -N5        26.08(17)
 
         O1     -La1    -O14    -N5       -27.22(17)
 
         O2     -La1    -O14    -N5         -17.0(3)
 
         O4     -La1    -O14    -N5      -104.54(16)
 
         O5     -La1    -O14    -N5       -78.21(16)
 
         O7     -La1    -O14    -N5       176.16(14)
 
         O8     -La1    -O14    -N5       114.54(16)
 
         O10    -La1    -O14    -N5        43.34(17)
 
         O11    -La1    -O14    -N5        78.02(16)
 
         O13    -La1    -O14    -N5        -1.33(14)
 
         O16    -La1    -O14    -N5       151.60(17)
 
         O17    -La1    -O14    -N5      -155.60(17)
 
         O2     -La1    -O16    -N6      -110.50(15)
 
         O4     -La1    -O16    -N6       -27.70(16)
 
         O5     -La1    -O16    -N6        24.11(16)
 
         O7     -La1    -O16    -N6       -83.02(15)
 
         O8     -La1    -O16    -N6      -133.95(16)
 
         O10    -La1    -O16    -N6       170.43(14)
 
         O11    -La1    -O16    -N6       151.92(16)
 
                                   - 21 -
 
         Table S7 - Torsion Angles (Degrees)  (continued)
                    for: exp_287   P 1 21/c 1   R = 0.03
 
 
         O13    -La1    -O16    -N6        96.56(15)
 
         O14    -La1    -O16    -N6        75.44(15)
 
         O17    -La1    -O16    -N6        -2.47(13)
 
         O1     -La1    -O17    -N6      -173.65(13)
 
         O2     -La1    -O17    -N6       121.88(14)
 
         O4     -La1    -O17    -N6       156.53(17)
 
         O5     -La1    -O17    -N6      -151.86(16)
 
         O7     -La1    -O17    -N6        79.11(15)
 
         O8     -La1    -O17    -N6        50.07(16)
 
         O10    -La1    -O17    -N6         -16.0(3)
 
         O11    -La1    -O17    -N6       -22.84(17)
 
         O13    -La1    -O17    -N6       -96.63(16)
 
         O14    -La1    -O17    -N6       -76.53(15)
 
         O16    -La1    -O17    -N6         2.43(13)
 
         La1    -O1     -N1     -O2           7.3(3)
 
         La1    -O1     -N1     -O3        -171.3(2)
 
         La1    -O2     -N1     -O1          -7.1(2)
 
         La1    -O2     -N1     -O3         171.5(2)
 
         La1    -O4     -N2     -O5           2.2(2)
 
         La1    -O4     -N2     -O6        -175.9(2)
 
         La1    -O5     -N2     -O4          -2.2(2)
 
         La1    -O5     -N2     -O6         175.9(2)
 
         La1    -O7     -N3     -O8          -8.4(2)
 
         La1    -O7     -N3     -O9         171.0(2)
 
         La1    -O8     -N3     -O7           8.7(2)
 
         La1    -O8     -N3     -O9        -170.7(2)
 
         La1    -O10    -N4     -O11          7.7(2)
 
         La1    -O10    -N4     -O12       -172.4(2)
 
                                   - 22 -
 
         Table S7 - Torsion Angles (Degrees)  (continued)
                    for: exp_287   P 1 21/c 1   R = 0.03
 
 
         La1    -O11    -N4     -O10         -7.8(2)
 
         La1    -O11    -N4     -O12        172.4(2)
 
         La1    -O13    -N5     -O14         -2.3(2)
 
         La1    -O13    -N5     -O15        177.5(2)
 
         La1    -O14    -N5     -O13          2.3(2)
 
         La1    -O14    -N5     -O15       -177.6(2)
 
         La1    -O16    -N6     -O17          4.3(2)
 
         La1    -O16    -N6     -O18       -175.8(2)
 
         La1    -O17    -N6     -O16         -4.3(2)
 
         La1    -O17    -N6     -O18        175.8(2)
 
         C7     -N7     -C6     -C1          -0.2(3)
 
         C7     -N7     -C6     -C5        -177.8(3)
 
         C6     -N7     -C7     -N8           0.3(3)
 
         C6     -N7     -C7     -N9         178.4(3)
 
         C7     -N8     -C1     -C2         179.1(3)
 
         C7     -N8     -C1     -C6           0.1(3)
 
         C8     -N8     -C1     -C2          -2.0(5)
 
         C8     -N8     -C1     -C6         179.1(3)
 
         C1     -N8     -C7     -N7          -0.3(3)
 
         C1     -N8     -C7     -N9        -178.4(3)
 
         C8     -N8     -C7     -N7        -179.2(3)
 
         C8     -N8     -C7     -N9           2.7(5)
 
         C14    -N10    -C15    -N12       -179.5(3)
 
         C15    -N10    -C14    -C9          -0.6(3)
 
         C15    -N10    -C14    -C13        177.5(3)
 
         C14    -N10    -C15    -N11          1.7(3)
 
         C15    -N11    -C9     -C14          1.7(3)
 
         C16    -N11    -C9     -C10          7.8(5)
 
                                   - 23 -
 
         Table S7 - Torsion Angles (Degrees)  (continued)
                    for: exp_287   P 1 21/c 1   R = 0.03
 
 
         C16    -N11    -C9     -C14       -173.1(3)
 
         C15    -N11    -C9     -C10       -177.4(3)
 
         C9     -N11    -C15    -N10         -2.1(3)
 
         C9     -N11    -C15    -N12        179.1(3)
 
         C16    -N11    -C15    -N10        172.7(3)
 
         C16    -N11    -C15    -N12         -6.2(5)
 
         C23    -N13    -C22    -C17          1.6(3)
 
         C23    -N13    -C22    -C21       -177.4(3)
 
         C22    -N13    -C23    -N14         -1.7(3)
 
         C22    -N13    -C23    -N15        178.9(3)
 
         C24    -N14    -C17    -C22       -179.4(3)
 
         C23    -N14    -C17    -C22         -0.2(3)
 
         C24    -N14    -C17    -C18          0.9(5)
 
         C23    -N14    -C17    -C18       -180.0(3)
 
         C24    -N14    -C23    -N13       -179.7(3)
 
         C24    -N14    -C23    -N15         -0.3(5)
 
         C17    -N14    -C23    -N15       -179.5(3)
 
         C17    -N14    -C23    -N13          1.2(3)
 
         N8     -C1     -C6     -N7           0.0(3)
 
         C6     -C1     -C2     -C3           0.9(5)
 
         N8     -C1     -C2     -C3        -177.9(3)
 
         C2     -C1     -C6     -C5          -1.2(5)
 
         N8     -C1     -C6     -C5         177.9(3)
 
         C2     -C1     -C6     -N7        -179.1(3)
 
         C1     -C2     -C3     -C4          -0.4(6)
 
         C2     -C3     -C4     -C5           0.1(8)
 
         C3     -C4     -C5     -C6          -0.3(6)
 
         C4     -C5     -C6     -C1           0.8(5)
 
                                   - 24 -
 
         Table S7 - Torsion Angles (Degrees)  (continued)
                    for: exp_287   P 1 21/c 1   R = 0.03
 
 
         C4     -C5     -C6     -N7         178.1(4)
 
         C14    -C9     -C10    -C11         -0.6(5)
 
         N11    -C9     -C14    -N10         -0.7(3)
 
         N11    -C9     -C10    -C11        178.4(3)
 
         N11    -C9     -C14    -C13       -179.0(3)
 
         C10    -C9     -C14    -N10        178.5(3)
 
         C10    -C9     -C14    -C13          0.2(5)
 
         C9     -C10    -C11    -C12          0.7(5)
 
         C10    -C11    -C12    -C13         -0.5(6)
 
         C11    -C12    -C13    -C14          0.2(5)
 
         C12    -C13    -C14    -C9           0.0(5)
 
         C12    -C13    -C14    -N10       -177.8(3)
 
         N14    -C17    -C18    -C19       -178.9(3)
 
         C22    -C17    -C18    -C19          1.4(5)
 
         N14    -C17    -C22    -N13         -0.8(3)
 
         N14    -C17    -C22    -C21        178.2(3)
 
         C18    -C17    -C22    -N13        179.0(3)
 
         C18    -C17    -C22    -C21         -2.0(5)
 
         C17    -C18    -C19    -C20          0.0(5)
 
         C18    -C19    -C20    -C21         -0.8(5)
 
         C19    -C20    -C21    -C22          0.3(5)
 
         C20    -C21    -C22    -N13        179.8(3)
 
         C20    -C21    -C22    -C17          1.0(5)
 
                                   - 25 -
 
        Table S8 - Contact Distances(Angstrom)
                   for: exp_287   P 1 21/c 1   R = 0.03
 
 
        La1    .O3         4.310(3)     O5     .O13        2.900(3)
 
        La1    .O6         4.308(2)     O5     .O1         2.863(3)
 
        La1    .O9         4.306(2)     O5     .N15_d      3.021(3)
 
        La1    .O12        4.287(3)     O5     .O14        3.017(3)
 
        La1    .O15        4.291(2)     O6     .N12        2.944(3)
 
        La1    .O18        4.312(2)     O6     .La1        4.308(2)
 
        La1    .N6         3.096(2)     O7     .O16        2.890(3)
 
        O1     .O2         2.154(3)     O7     .O4         3.072(3)
 
        O1     .O4         3.100(3)     O7     .O17        2.953(3)
 
        O1     .O5         2.863(3)     O7     .O8         2.161(3)
 
        O1     .O10        2.940(3)     O7     .N13        2.920(4)
 
        O1     .O13        2.922(3)     O8     .N9_e       2.993(3)
 
        O1     .N7         2.819(3)     O8     .O2         2.936(3)
 
        O2     .O8         2.936(3)     O8     .O10        2.937(3)
 
        O2     .O1         2.154(3)     O8     .O11        2.990(3)
 
        O2     .O4         3.110(3)     O8     .O16        3.133(3)
 
        O2     .O10        2.967(3)     O8     .O7         2.161(3)
 
        O3     .La1        4.310(3)     O9     .O5_f       3.077(3)
 
        O3     .O12_b      3.130(4)     O9     .N13        3.247(3)
 
        O4     .N10        2.889(3)     O9     .N5_f       3.162(3)
 
        O4     .O17        2.912(3)     O9     .O15_f      3.045(3)
 
        O4     .O2         3.110(3)     O9     .N15        2.946(3)
 
        O4     .O1         3.100(3)     O9     .La1        4.306(2)
 
        O4     .O5         2.158(3)     O9     .N9_e       3.023(3)
 
        O4     .O7         3.072(3)     O10    .O2         2.967(3)
 
        O5     .O9_c       3.077(3)     O10    .O1         2.940(3)
 
        O5     .O17        3.073(3)     O10    .O8         2.937(3)
 
        O5     .O4         2.158(3)     O10    .O11        2.148(3)
 
                                   - 26 -
 
        Table S8 - Contact Distances(Angstrom) (continued)
                   for: exp_287   P 1 21/c 1   R = 0.03
 
 
        O10    .C24_g      3.348(5)     O15    .O9_c       3.045(3)
 
        O10    .C8_e       3.348(4)     O15    .N3_c       3.092(3)
 
        O10    .O13        2.961(3)     O15    .La1        4.291(2)
 
        O11    .O14        3.004(3)     O16    .O7         2.890(3)
 
        O11    .N12_h      2.912(3)     O16    .O17        2.162(3)
 
        O11    .O16        2.940(3)     O16    .O14        2.898(3)
 
        O11    .O8         2.990(3)     O16    .O8         3.133(3)
 
        O11    .O13        2.954(3)     O16    .O11        2.940(3)
 
        O11    .O10        2.148(3)     O17    .O7         2.953(3)
 
        O12    .C8_e       3.169(4)     O17    .O5         3.073(3)
 
        O12    .La1        4.287(3)     O17    .O4         2.912(3)
 
        O12    .C16_h      3.382(4)     O17    .O14        2.873(3)
 
        O12    .O3_i       3.130(4)     O17    .N15_d      3.001(3)
 
        O13    .C18_g      3.187(3)     O17    .O16        2.162(3)
 
        O13    .O1         2.922(3)     O18    .C12_j      3.409(4)
 
        O13    .N9         3.058(4)     O18    .La1        4.312(2)
 
        O13    .O14        2.154(3)     O18    .C2_k       3.414(4)
 
        O13    .O5         2.900(3)     O18    .C21        3.390(4)
 
        O13    .O10        2.961(3)     O1     .H1           2.0100
 
        O13    .O11        2.954(3)     O3     .H20_a        2.7400
 
        O14    .O13        2.154(3)     O3     .H1           2.7200
 
        O14    .C12_j      3.361(4)     O4     .H4A          2.0500
 
        O14    .O17        2.873(3)     O5     .H3A          2.6000
 
        O14    .N15_d      3.251(3)     O5     .H9B_d        2.4800
 
        O14    .O16        2.898(3)     O6     .H6A          2.1000
 
        O14    .O11        3.004(3)     O7     .H7           2.1100
 
        O14    .O5         3.017(3)     O8     .H3B_e        2.1800
 
        O15    .C16_h      3.268(4)     O9     .H3A_e        2.7300
 
                                   - 27 -
 
        Table S8 - Contact Distances(Angstrom) (continued)
                   for: exp_287   P 1 21/c 1   R = 0.03
 
 
        O9     .H9B          2.1400     N4     .O13        3.065(3)
 
        O9     .H7           2.6200     N4     .O8         3.214(3)
 
        O9     .H3B_e        2.6700     N4     .C8_e       3.364(4)
 
        O10    .H24C_g       2.5700     N5     .O11        3.141(3)
 
        O10    .H8B_e        2.6700     N5     .O9_c       3.162(3)
 
        O11    .H6B_h        2.1900     N5     .O5         3.154(3)
 
        O11    .H16C_h       2.6800     N6     .O7         3.112(3)
 
        O12    .H8C_e        2.7000     N6     .La1        3.096(2)
 
        O12    .H24C_g       2.9000     N6     .O14        2.995(3)
 
        O12    .H16C_h       2.5700     N7     .O1         2.819(3)
 
        O13    .H18_g        2.4500     N7     .N8         2.182(3)
 
        O13    .H3A          2.5600     N8     .N7         2.182(3)
 
        O14    .H9B_d        2.9200     N9     .O8_c       2.993(3)
 
        O14    .H12_j        2.6700     N9     .C8         2.962(4)
 
        O15    .H13_j        2.6900     N9     .O13        3.058(4)
 
        O15    .H19_g        2.7400     N9     .O9_c       3.023(3)
 
        O15    .H16B_h       2.5400     N10    .C13_p      3.388(4)
 
        O17    .H9A_d        2.3300     N10    .N11        2.184(3)
 
        O17    .H21          2.6400     N10    .O4         2.889(3)
 
        O18    .H21          2.7700     N10    .C12_p      3.324(4)
 
        O18    .H2_k         2.6600     N11    .N10        2.184(3)
 
        O18    .H12_j        2.7100     N12    .C16        2.963(4)
 
        O18    .H24B_d       2.8600     N12    .O6         2.944(3)
 
        N1     .O10        3.053(3)     N12    .O11_q      2.912(3)
 
        N2     .O1         3.178(3)     N13    .N14        2.185(4)
 
        N2     .O17        3.145(3)     N13    .O7         2.920(4)
 
        N3     .O15_f      3.092(3)     N13    .C13        3.272(4)
 
        N3     .O16        3.104(3)     N13    .O9         3.247(3)
 
                                   - 28 -
 
        Table S8 - Contact Distances(Angstrom) (continued)
                   for: exp_287   P 1 21/c 1   R = 0.03
 
 
        N14    .N13        2.185(4)     N12    .H4A          2.6300
 
        N15    .O5_f       3.021(3)     N13    .H21          2.8000
 
        N15    .O9         2.946(3)     N13    .H9B          2.5400
 
        N15    .O17_f      3.001(3)     N14    .H18          2.8200
 
        N15    .O14_f      3.251(3)     N14    .H9A          2.5300
 
        N15    .C24        2.926(5)     N15    .H24B         2.6000
 
        N1     .H1           2.7300     N15    .H7           2.6300
 
        N2     .H6A          2.8000     C1     .C7_l       3.494(4)
 
        N2     .H4A          2.9200     C1     .C4         2.718(5)
 
        N3     .H3B_e        2.7500     C1     .N7         2.228(4)
 
        N3     .H7           2.6700     C2     .C8         3.155(5)
 
        N4     .H16C_h       2.9000     C2     .C7         3.575(5)
 
        N4     .H8B_e        2.9400     C2     .C5         2.845(5)
 
        N5     .H16B_h       2.9300     C2     .O18_m      3.414(4)
 
        N6     .H21          2.9300     C3     .C6         2.732(5)
 
        N6     .H12_j        2.8500     C4     .C1         2.718(5)
 
        N7     .H5           2.8100     C5     .C2         2.845(5)
 
        N7     .H8C_l        2.8500     C5     .C7         3.576(5)
 
        N7     .H3A          2.5300     C6     .C3         2.732(5)
 
        N8     .H3B          2.5500     C6     .N8         2.228(4)
 
        N8     .H2           2.8000     C7     .C2         3.575(5)
 
        N9     .H1           2.6200     C7     .C18_g      3.393(4)
 
        N9     .H8B          2.7000     C7     .C1         2.224(4)
 
        N10    .H6A          2.5600     C7     .C5         3.576(5)
 
        N10    .H13          2.8100     C7     .C1_l       3.494(4)
 
        N11    .H6B          2.5500     C8     .N4_c       3.364(4)
 
        N11    .H10          2.8100     C8     .O10_c      3.348(4)
 
        N12    .H16C         2.5800     C8     .C2         3.155(5)
 
                                   - 29 -
 
        Table S8 - Contact Distances(Angstrom) (continued)
                   for: exp_287   P 1 21/c 1   R = 0.03
 
 
        C8     .N9         2.962(4)     C15    .C9         2.227(4)
 
        C8     .C20_g      3.583(5)     C15    .C10        3.576(4)
 
        C8     .O12_c      3.169(4)     C15    .C21        3.528(4)
 
        C9     .C22        3.585(4)     C16    .O12_q      3.382(4)
 
        C9     .N10        2.225(4)     C16    .C10        3.162(5)
 
        C9     .C12        2.720(5)     C16    .O15_q      3.268(4)
 
        C10    .C15        3.576(4)     C16    .N12        2.963(4)
 
        C10    .C16        3.162(5)     C17    .N13        2.224(4)
 
        C10    .C13        2.842(5)     C17    .C20        2.729(5)
 
        C11    .C14        2.724(4)     C18    .C24        3.182(5)
 
        C12    .C9         2.720(5)     C18    .O13_t      3.187(3)
 
        C12    .O18_f      3.409(4)     C18    .C7_k       3.393(4)
 
        C12    .C23        3.376(5)     C18    .C21        2.848(5)
 
        C12    .N10_p      3.324(4)     C18    .C23        3.583(4)
 
        C12    .O14_f      3.361(4)     C19    .C22        2.735(5)
 
        C13    .C10        2.842(5)     C20    .C17        2.729(5)
 
        C13    .C23        3.397(5)     C20    .C8_k       3.583(5)
 
        C13    .C13_p      3.571(5)     C21    .C18        2.848(5)
 
        C13    .N10_p      3.388(4)     C21    .C23        3.580(5)
 
        C13    .C15        3.584(4)     C21    .O18        3.390(4)
 
        C13    .C14_p      3.304(4)     C21    .C15        3.528(4)
 
        C13    .N13        3.272(4)     C22    .C14        3.387(4)
 
        C14    .C14_p      3.592(4)     C22    .C19        2.735(5)
 
        C14    .C13_p      3.304(4)     C22    .C9         3.585(4)
 
        C14    .N11        2.243(4)     C22    .N14        2.239(5)
 
        C14    .C11        2.724(4)     C23    .C12        3.376(5)
 
        C14    .C22        3.387(4)     C23    .C13        3.397(5)
 
        C15    .C13        3.584(4)     C23    .C17        2.220(5)
 
                                   - 30 -
 
        Table S8 - Contact Distances(Angstrom) (continued)
                   for: exp_287   P 1 21/c 1   R = 0.03
 
 
        C23    .C21        3.580(5)     C17    .H24C         2.6900
 
        C23    .C18        3.583(4)     C17    .H7           3.0500
 
        C24    .O10_t      3.348(5)     C18    .H24C         2.9500
 
        C24    .C18        3.182(5)     C19    .H16A         3.0300
 
        C24    .N15        2.926(5)     C21    .H7           2.8300
 
        C1     .H8A          2.6400     C23    .H24B         2.5800
 
        C1     .H1           3.0600     C23    .H24A         2.9500
 
        C1     .H8C          2.9800     C24    .H18          3.0100
 
        C2     .H8A          2.8600     C24    .H9A          2.6500
 
        C5     .H1           2.8300     H1     .O1           2.0100
 
        C5     .H8C_l        3.0800     H1     .O3           2.7200
 
        C6     .H8C_l        2.9100     H1     .C5           2.8300
 
        C7     .H8C          2.9200     H1     .N1           2.7300
 
        C7     .H8B          2.6200     H1     .H3A          2.5100
 
        C8     .H3B          2.6900     H1     .C1           3.0600
 
        C8     .H2           2.9800     H1     .N9           2.6200
 
        C9     .H16A         2.7400     H2     .C8           2.9800
 
        C9     .H4A          3.0500     H2     .O18_m        2.6600
 
        C9     .H16B         2.8400     H2     .H3           2.3300
 
        C10    .H16A         3.1000     H2     .N8           2.8000
 
        C13    .H4A          2.8300     H2     .H8A          2.4600
 
        C15    .H16C         2.5700     H3     .H2           2.3300
 
        C15    .H16B         3.0800     H3     .H4           2.2800
 
        C15    .H16A         3.1000     H3     .H3_n         2.4200
 
        C16    .H10          2.9800     H3A    .H1           2.5100
 
        C16    .H6B          2.7000     H3A    .N7           2.5300
 
        C16    .H16A_r       3.0500     H3A    .O13          2.5600
 
        C17    .H24A         2.9500     H3A    .O9_c         2.7300
 
                                   - 31 -
 
        Table S8 - Contact Distances(Angstrom) (continued)
                   for: exp_287   P 1 21/c 1   R = 0.03
 
 
        H3A    .O5           2.6000     H7     .N15          2.6300
 
        H3B    .H8B          2.2300     H7     .O9           2.6200
 
        H3B    .O8_c         2.1800     H7     .H9B          2.5200
 
        H3B    .O9_c         2.6700     H7     .C21          2.8300
 
        H3B    .N3_c         2.7500     H7     .C17          3.0500
 
        H3B    .C8           2.6900     H7     .O7           2.1100
 
        H3B    .N8           2.5500     H8A    .C2           2.8600
 
        H4     .H3           2.2800     H8A    .H2           2.4600
 
        H4     .H5           2.3300     H8A    .C1           2.6400
 
        H4A    .C9           3.0500     H8B    .N9           2.7000
 
        H4A    .O4           2.0500     H8B    .N4_c         2.9400
 
        H4A    .C13          2.8300     H8B    .C7           2.6200
 
        H4A    .N12          2.6300     H8B    .H3B          2.2300
 
        H4A    .N2           2.9200     H8B    .O10_c        2.6700
 
        H4A    .H6A          2.5300     H8C    .C1           2.9800
 
        H5     .N7           2.8100     H8C    .N7_l         2.8500
 
        H5     .H4           2.3300     H8C    .C5_l         3.0800
 
        H5     .H6B_o        2.5900     H8C    .C7           2.9200
 
        H6A    .O6           2.1000     H8C    .C6_l         2.9100
 
        H6A    .N10          2.5600     H8C    .O12_c        2.7000
 
        H6A    .H4A          2.5300     H9A    .N14          2.5300
 
        H6A    .N2           2.8000     H9A    .C24          2.6500
 
        H6B    .C16          2.7000     H9A    .H24B         2.1000
 
        H6B    .O11_q        2.1900     H9A    .O17_f        2.3300
 
        H6B    .H5_s         2.5900     H9B    .H7           2.5200
 
        H6B    .N11          2.5500     H9B    .O5_f         2.4800
 
        H6B    .H16C         2.0800     H9B    .O14_f        2.9200
 
        H7     .N3           2.6700     H9B    .O9           2.1400
 
                                   - 32 -
 
        Table S8 - Contact Distances(Angstrom) (continued)
                   for: exp_287   P 1 21/c 1   R = 0.03
 
 
        H9B    .N13          2.5400     H16C   .H6B          2.0800
 
        H10    .H11          2.3200     H16C   .O11_q        2.6800
 
        H10    .N11          2.8100     H18    .N14          2.8200
 
        H10    .C16          2.9800     H18    .C24          3.0100
 
        H11    .H10          2.3200     H18    .H19          2.3400
 
        H11    .H12          2.2900     H18    .H24C         2.5700
 
        H12    .H13          2.3200     H18    .O13_t        2.4500
 
        H12    .H11          2.2900     H19    .H18          2.3400
 
        H12    .O18_f        2.7100     H19    .H20          2.2900
 
        H12    .N6_f         2.8500     H19    .O15_t        2.7400
 
        H12    .O14_f        2.6700     H20    .O3_u         2.7400
 
        H13    .O15_f        2.6900     H20    .H19          2.2900
 
        H13    .N10          2.8100     H20    .H21          2.3300
 
        H13    .H12          2.3200     H21    .O17          2.6400
 
        H16A   .C9           2.7400     H21    .O18          2.7700
 
        H16A   .H16A_r       2.4600     H21    .N6           2.9300
 
        H16A   .C15          3.1000     H21    .N13          2.8000
 
        H16A   .C19          3.0300     H21    .H20          2.3300
 
        H16A   .C10          3.1000     H24A   .C17          2.9500
 
        H16A   .C16_r        3.0500     H24A   .C23          2.9500
 
        H16B   .C15          3.0800     H24B   .N15          2.6000
 
        H16B   .O15_q        2.5400     H24B   .C23          2.5800
 
        H16B   .C9           2.8400     H24B   .H9A          2.1000
 
        H16B   .N5_q         2.9300     H24B   .O18_f        2.8600
 
        H16C   .O12_q        2.5700     H24C   .C17          2.6900
 
        H16C   .N4_q         2.9000     H24C   .C18          2.9500
 
        H16C   .N12          2.5800     H24C   .H18          2.5700
 
        H16C   .C15          2.5700     H24C   .O10_t        2.5700
 
                                   - 33 -
 
        Table S8 - Contact Distances(Angstrom) (continued)
                   for: exp_287   P 1 21/c 1   R = 0.03
 
 
        H24C   .O12_t        2.9000
 
                                   - 34 -
 
        Table S9 - Hydrogen Bonds (Angstrom, Deg)
                   for: exp_287   P 1 21/c 1   R = 0.03
 
 
N7   -- H1   .. O1          0.8600     2.0100   2.819(3)     157.00     .
 
N9   -- H3A  .. O13         0.8600     2.5600   3.058(4)     118.00     .
 
N9   -- H3B  .. O8          0.8600     2.1800   2.993(3)     158.00   4_554
 
N10  -- H4A  .. O4          0.8600     2.0500   2.889(3)     164.00     .
 
N12  -- H6A  .. O6          0.8600     2.1000   2.944(3)     165.00     .
 
N12  -- H6B  .. O11         0.8600     2.1900   2.912(3)     142.00   2_655
 
N13  -- H7   .. O7          0.8600     2.1100   2.920(4)     156.00     .
 
N15  -- H9A  .. O17         0.8600     2.3300   3.001(3)     136.00   4_555
 
N15  -- H9B  .. O9          0.8600     2.1400   2.946(3)     155.00     .
 
N15  -- H9B  .. O5          0.8600     2.4800   3.021(3)     121.00   4_555
 
C16  -- H16B .. O15         0.9600     2.5400   3.268(4)     132.00   2_655
 
C16  -- H16C .. N12         0.9600     2.5800   2.963(4)     104.00     .
 
C16  -- H16C .. O12         0.9600     2.5700   3.382(4)     143.00   2_655
 
C18  -- H18  .. O13         0.9300     2.4500   3.187(3)     136.00   4_655
 
C24  -- H24B .. N15         0.9600     2.6000   2.926(5)     100.00     .
 
C24  -- H24C .. O10         0.9600     2.5700   3.348(5)     138.00   4_655
                                   - 35 -
 
 
 Translation of Symmetry Code to Equiv.Pos
 
 
a =[  1455.00] = [  1_455] =-1+x,y,z
b =[  2555.00] = [  2_555] =-x,1/2+y,1/2-z
c =[  4554.00] = [  4_565] =x,1/2-y,-1/2+z
e =[  4555.00] = [  4_566] =x,1/2-y,1/2+z
f =[  4555.00] = [  4_566] =x,1/2-y,1/2+z
g =[  4454.00] = [  4_465] =-1+x,1/2-y,-1/2+z
h =[  2645.00] = [  2_645] =1-x,-1/2+y,1/2-z
i =[  2545.00] = [  2_545] =-x,-1/2+y,1/2-z
k =[  4655.00] = [  4_666] =1+x,1/2-y,1/2+z
l =[  3565.00] = [  3_565] =-x,1-y,-z
m =[  4454.00] = [  4_465] =-1+x,1/2-y,-1/2+z
n =[  3465.00] = [  3_465] =-1-x,1-y,-z
o =[  1455.00] = [  1_455] =-1+x,y,z
p =[  3666.00] = [  3_666] =1-x,1-y,1-z
q =[  2655.00] = [  2_655] =1-x,1/2+y,1/2-z
r =[  3766.00] = [  3_766] =2-x,1-y,1-z
s =[  1655.00] = [  1_655] =1+x,y,z
t =[  4655.00] = [  4_666] =1+x,1/2-y,1/2+z
u =[  1655.00] = [  1_655] =1+x,y,z
